# Supplementary material for: C-Axis Oriented LiNbO3 Thin Film Grown by Chemical Beam Epitaxy for Surface Acoustic Wave Device Applications
Source: Sensors (Basel). 2026 May 2;26(9):2858. doi: 10.3390/s26092858 (PMC13165638; doi:10.3390/s26092858)
Supplement: Supplementary file 1 [file sensors-26-02858-s001.zip]

Archive with 4 entries (3 files):
- Data/
- Data/Delay_Line_raw.s2p
- Data/One_Port_Resonator_raw.s2p
- Data/README.txt
