# Supplementary material for: C-Axis Oriented LiNbO3 Thin Film Grown by Chemical Beam Epitaxy for Surface Acoustic Wave Device Applications
Source: Sensors (Basel). 2026 May 2;26(9):2858. doi: 10.3390/s26092858 (PMC13165638; doi:10.3390/s26092858)
Supplement: Supplementary file 1 [file sensors-26-02858-s001.zip › Data/Delay_Line_raw.s2p]

#  HZ   S   RI   R     50.00 
! Rohde & Schwarz Vector Network Analyzer 
! Rohde-Schwarz,ZNB8-2Port,1311601042108004,3.12
! Created: UTC 5/30/2023, 3:01:45 PM
! freq[Hz]                re:S11                  im:S11                  re:S21                  im:S21                  re:S12                  im:S12                  re:S22                  im:S22
 3.000000000000000E8     9.840274597278986E-1   -1.416792050536390E-1    2.249070756868342E-4    9.589975472576156E-4    2.422177726275663E-4    9.863528754757642E-4    9.883266754005384E-1   -1.391833418791959E-1
 3.005700570057006E8     9.840494103419217E-1   -1.419509099668599E-1    2.661693322850927E-4    9.752306302960208E-4    2.446938873038946E-4    9.867522905766897E-4    9.879348688350332E-1   -1.392864617400633E-1
 3.011401140114011E8     9.840065662518869E-1   -1.422060574912488E-1    2.278131627933328E-4    9.798091327463273E-4    2.330050250122162E-4    9.757380108659052E-4    9.874364024344610E-1   -1.394526036958344E-1
 3.017101710171017E8     9.839323356419576E-1   -1.424873963465627E-1    2.607475213619172E-4    9.384791616424228E-4    2.540689983639497E-4    9.757922853353660E-4    9.870678235548470E-1   -1.397424725509342E-1
 3.022802280228023E8     9.839405867819184E-1   -1.427735803964063E-1    2.298408959473926E-4    9.834755657782345E-4    2.428618859091758E-4    9.619629040941109E-4    9.868428349733045E-1   -1.398976465333351E-1
 3.028502850285028E8     9.838335240166093E-1   -1.429926491494665E-1    2.416311739165017E-4    9.843420540629809E-4    2.472965487665220E-4    9.800433918652003E-4    9.865745573329179E-1   -1.401453427098446E-1
 3.034203420342034E8     9.838051290915809E-1   -1.432630211920819E-1    2.366350166107550E-4    9.810027501828652E-4    2.426025414125446E-4    9.750057005969139E-4    9.863394469966874E-1   -1.403933754973702E-1
 3.039903990399040E8     9.837612655155799E-1   -1.435537711816098E-1    2.448170511556769E-4    9.974739932116111E-4    2.479661831728331E-4    9.829271385506750E-4    9.860626012934537E-1   -1.406120510663657E-1
 3.045604560456046E8     9.837247749855292E-1   -1.438432789513635E-1    2.527212300127852E-4    9.857634992233822E-4    2.474203196892716E-4    1.003822354158230E-3    9.859182012313337E-1   -1.408682786021846E-1
 3.051305130513051E8     9.836647222043454E-1   -1.441058238824350E-1    2.428087965925471E-4    9.895593202100610E-4    2.365190665660471E-4    9.726915599587490E-4    9.856784102430628E-1   -1.411186654216062E-1
 3.057005700570057E8     9.836254429462508E-1   -1.443441259989567E-1    2.563613128736227E-4    9.964570179880419E-4    2.592432688282086E-4    9.790332903832713E-4    9.855502536515580E-1   -1.414041204419828E-1
 3.062706270627063E8     9.835304086258843E-1   -1.445812920140758E-1    2.408442316321641E-4    1.006916424570684E-3    2.478111839993133E-4    9.814214413267600E-4    9.852661461202833E-1   -1.414785432663627E-1
 3.068406840684068E8     9.835522125072669E-1   -1.448910260785104E-1    2.350315296488913E-4    9.934090317683113E-4    2.468217523723097E-4    9.955752425189026E-4    9.851937808126980E-1   -1.418273273302319E-1
 3.074107410741074E8     9.834922894131726E-1   -1.451348919304535E-1    2.420875569064037E-4    9.768223092839956E-4    2.503354154617060E-4    9.833569419311159E-4    9.848593153696729E-1   -1.420814414460592E-1
 3.079807980798080E8     9.833790605338678E-1   -1.453832750501763E-1    2.489423222025743E-4    9.797360206115398E-4    2.530017512310459E-4    1.004511222083491E-3    9.849354181787506E-1   -1.422181562309867E-1
 3.085508550855085E8     9.833237538458421E-1   -1.456433133872880E-1    2.543137257290485E-4    9.818590428765214E-4    2.426065059849345E-4    9.904196400095254E-4    9.846908421854932E-1   -1.425900685741759E-1
 3.091209120912091E8     9.831851713982858E-1   -1.458606836617183E-1    2.521480917252964E-4    9.740069173194083E-4    2.538833002560366E-4    9.776144374841380E-4    9.846417465172831E-1   -1.428711394542678E-1
 3.096909690969097E8     9.831406176844045E-1   -1.461666250451148E-1    2.504613123713382E-4    9.966726448825364E-4    2.693041120075010E-4    9.917757121808968E-4    9.843944089955615E-1   -1.431259857768695E-1
 3.102610261026102E8     9.830497836959761E-1   -1.464011566837271E-1    2.643676276678245E-4    1.013460748143272E-3    2.623607147564058E-4    9.928972651144410E-4    9.843980159059580E-1   -1.433032700376275E-1
 3.108310831083108E8     9.829867716664843E-1   -1.466637669293015E-1    2.595589748169738E-4    9.970564200610537E-4    2.732319015143279E-4    1.012637286225670E-3    9.842421985279408E-1   -1.436620648915237E-1
 3.114011401140114E8     9.829460970517494E-1   -1.469130639901489E-1    2.540692860516184E-4    9.937912209759849E-4    2.503799962452809E-4    1.002836118761350E-3    9.842220004903743E-1   -1.439303253228714E-1
 3.119711971197120E8     9.828792374840346E-1   -1.471536145951141E-1    2.544639908596200E-4    1.005431507103516E-3    2.527960142385630E-4    1.003041127182247E-3    9.840694674935581E-1   -1.441831594556812E-1
 3.125412541254125E8     9.827310247408824E-1   -1.474269872096019E-1    2.603273646299301E-4    1.001842661329409E-3    2.573417019081956E-4    9.853352308279886E-4    9.839257081379935E-1   -1.444080206132854E-1
 3.131113111311131E8     9.828000740507504E-1   -1.476597837022319E-1    2.578163720339303E-4    9.844795592020953E-4    2.539058335839746E-4    9.954545323090389E-4    9.838393356299213E-1   -1.446719869804229E-1
 3.136813681368137E8     9.827106734907056E-1   -1.479405037774914E-1    2.835861016020319E-4    9.945792504064803E-4    2.536704128567985E-4    9.939670612654091E-4    9.836277100540933E-1   -1.448789447043591E-1
 3.142514251425142E8     9.826384113765405E-1   -1.482571917181849E-1    2.668035909972210E-4    1.008926900645528E-3    2.755582797994910E-4    9.929761509672895E-4    9.835661051297391E-1   -1.451356346804654E-1
 3.148214821482148E8     9.825843528341981E-1   -1.484694272874668E-1    2.718302754913901E-4    9.968126773032837E-4    2.842259583954417E-4    9.745715193224416E-4    9.834659218948002E-1   -1.453380311138849E-1
 3.153915391539154E8     9.825338535941784E-1   -1.487495817765091E-1    2.785952578214333E-4    9.979290589666339E-4    2.703570506107566E-4    9.610899547305203E-4    9.834291422726815E-1   -1.457051724072066E-1
 3.159615961596159E8     9.823991627914540E-1   -1.490280893653147E-1    2.781151134365112E-4    9.846034243099851E-4    2.705779463902498E-4    9.995753410481545E-4    9.832471856457838E-1   -1.459237446847201E-1
 3.165316531653165E8     9.824631851838816E-1   -1.492945662752245E-1    2.859758173339012E-4    9.914026864675993E-4    2.810521474615954E-4    9.921547937506501E-4    9.831681391895852E-1   -1.461122993045740E-1
 3.171017101710171E8     9.823371211035888E-1   -1.495032554239645E-1    2.792542870571964E-4    9.761079364649736E-4    2.698489426058434E-4    9.837368754036519E-4    9.831280095726180E-1   -1.463633505682150E-1
 3.176717671767177E8     9.821940680742440E-1   -1.497279142831026E-1    2.757066877032762E-4    9.882124937432061E-4    2.737594164649337E-4    9.698616695230816E-4    9.830145896617150E-1   -1.467066021403899E-1
 3.182418241824182E8     9.822344120760670E-1   -1.499887905641092E-1    2.785943796805534E-4    9.915809361385724E-4    2.719357779003564E-4    9.930473791182860E-4    9.830034018947424E-1   -1.469266821671243E-1
 3.188118811881188E8     9.821413599474907E-1   -1.502933985108798E-1    2.742990981445352E-4    9.899957939720637E-4    2.546416646188302E-4    9.912410741253867E-4    9.828791538726204E-1   -1.471227643078368E-1
 3.193819381938194E8     9.821297467062774E-1   -1.505643866199788E-1    2.766892086084524E-4    9.753964340261280E-4    2.478879157230922E-4    9.789445583646549E-4    9.827984862907341E-1   -1.473403020738890E-1
 3.199519951995199E8     9.820344571184055E-1   -1.508702279480958E-1    2.740461230550260E-4    9.802179776537245E-4    2.785258679242961E-4    9.977227091445850E-4    9.826275298838265E-1   -1.476365655379379E-1
 3.205220522052205E8     9.820520968602111E-1   -1.511577845770847E-1    2.708770355432769E-4    9.906805634824858E-4    2.623849652325936E-4    9.748414093720245E-4    9.825891600341711E-1   -1.478657721675750E-1
 3.210921092109211E8     9.819394744329071E-1   -1.513518622017183E-1    2.605940560207278E-4    9.857178635813430E-4    2.768231135373164E-4    9.855104268519429E-4    9.825559592481843E-1   -1.481347539747591E-1
 3.216621662166216E8     9.818664181182267E-1   -1.516182530978181E-1    2.718724035310167E-4    9.899867806786248E-4    2.650727970066303E-4    9.597427853751410E-4    9.824608537471550E-1   -1.483408492745572E-1
 3.222322232223222E8     9.818079883104089E-1   -1.519562943288334E-1    2.925924492344626E-4    9.853579385397620E-4    2.599567370342891E-4    1.000892719772144E-3    9.823775952915001E-1   -1.486137448780357E-1
 3.228022802280228E8     9.817732473997242E-1   -1.521465745207815E-1    2.834788127448897E-4    9.871004420991202E-4    2.655535390897946E-4    9.870948894136874E-4    9.823067824360465E-1   -1.488809825297846E-1
 3.233723372337234E8     9.816797062420911E-1   -1.523408422748009E-1    2.704596335768471E-4    1.005756344311921E-3    2.851926971006532E-4    9.819633819057869E-4    9.823069036521215E-1   -1.491339707667050E-1
 3.239423942394239E8     9.815766565147769E-1   -1.526185855667466E-1    2.765910887175133E-4    9.773066076756345E-4    2.689579272406362E-4    9.874562874198701E-4    9.822350436309725E-1   -1.493082008419047E-1
 3.245124512451245E8     9.816213630380406E-1   -1.529189562244524E-1    2.799023334588187E-4    9.857330070601467E-4    2.700697918166224E-4    9.835925017889248E-4    9.820906626742129E-1   -1.495606744784007E-1
 3.250825082508251E8     9.814527718366844E-1   -1.532396637929253E-1    2.688424541495345E-4    9.828983121733376E-4    2.597173527386524E-4    9.884136045550740E-4    9.820624088484795E-1   -1.498432666950012E-1
 3.256525652565256E8     9.815288389135858E-1   -1.533711487921714E-1    2.761394538265800E-4    9.960465011829925E-4    2.731657541915387E-4    9.836554597597422E-4    9.820896264439132E-1   -1.500804650120394E-1
 3.262226222622262E8     9.812731910383972E-1   -1.537102657458912E-1    2.520417294813456E-4    9.901084661163488E-4    2.746782715807476E-4    9.788853981450251E-4    9.820148694941072E-1   -1.503090818132651E-1
 3.267926792679268E8     9.813506647490708E-1   -1.539722744918756E-1    2.644451299110941E-4    1.000937604256233E-3    2.837639745329389E-4    9.898276340146144E-4    9.819402277937832E-1   -1.505636475375464E-1
 3.273627362736273E8     9.813485766717897E-1   -1.542346722217213E-1    2.774797214732531E-4    9.997399041486064E-4    2.590908822482174E-4    9.858575573946737E-4    9.818432284002989E-1   -1.507669836081577E-1
 3.279327932793279E8     9.811980754626557E-1   -1.544364828918001E-1    2.560116643576179E-4    9.818859632033203E-4    2.743388211523263E-4    9.799287828921690E-4    9.818406874542835E-1   -1.510310022285352E-1
 3.285028502850285E8     9.811888817019131E-1   -1.547468176441538E-1    2.695583940546521E-4    1.007415148024622E-3    2.719065535023468E-4    9.834125909268742E-4    9.817489667051809E-1   -1.512383717648954E-1
 3.290729072907290E8     9.811467641887617E-1   -1.550381782454675E-1    2.619223847599590E-4    9.819199895242628E-4    2.402274512021833E-4    1.001679130030286E-3    9.817160313844069E-1   -1.514847071892422E-1
 3.296429642964296E8     9.810996977338010E-1   -1.552867220249800E-1    2.603881326693398E-4    9.947208692441794E-4    2.637857711345594E-4    9.904628003614665E-4    9.816653093764184E-1   -1.517306692542569E-1
 3.302130213021302E8     9.809949429226630E-1   -1.555163192153752E-1    2.783190743681434E-4    9.849822957367096E-4    2.752797809173748E-4    1.003576039664463E-3    9.816584039312577E-1   -1.519697011640275E-1
 3.307830783078308E8     9.809218202335096E-1   -1.557765968890220E-1    2.543149136238591E-4    9.903765972209050E-4    2.642864528779921E-4    9.638141084633740E-4    9.815522391983609E-1   -1.522496349010884E-1
 3.313531353135313E8     9.808403121350706E-1   -1.559904115905555E-1    2.534226062862187E-4    1.000159320732161E-3    2.548759430126282E-4    9.871440907629372E-4    9.815345427204251E-1   -1.524699297169105E-1
 3.319231923192319E8     9.808121658952623E-1   -1.564001246699282E-1    2.585132632420678E-4    1.010990369361852E-3    2.453142726961753E-4    1.013013206341823E-3    9.815120513549264E-1   -1.527076814406924E-1
 3.324932493249325E8     9.806965959665497E-1   -1.564995951319789E-1    2.289654669337671E-4    9.880228744247829E-4    2.439750799568595E-4    1.000881864806302E-3    9.814541740165430E-1   -1.529216649589346E-1
 3.330633063306330E8     9.805983307928149E-1   -1.566502649187849E-1    2.310277953720117E-4    9.925762346849655E-4    2.375631589986929E-4    1.000756666326687E-3    9.813649432758929E-1   -1.531498832172368E-1
 3.336333633363336E8     9.806700575381181E-1   -1.570032684304752E-1    2.378201931972118E-4    9.995107009347734E-4    2.298128532243884E-4    9.973826069590527E-4    9.813853484010631E-1   -1.533915783461665E-1
 3.342034203420342E8     9.805436698216196E-1   -1.572639793277366E-1    2.428258833909293E-4    1.002504566381064E-3    2.503220728647964E-4    9.964236267378497E-4    9.813446126392252E-1   -1.535852768919614E-1
 3.347734773477347E8     9.805363796873463E-1   -1.576201177399369E-1    2.384592544198236E-4    9.938011933070085E-4    2.421735889689280E-4    1.030231101017412E-3    9.812614465044351E-1   -1.538447440992583E-1
 3.353435343534353E8     9.803640423730262E-1   -1.577776255578103E-1    2.519709101890630E-4    9.973920575381497E-4    2.279869711707411E-4    1.005798762864506E-3    9.812732761239374E-1   -1.540663516413513E-1
 3.359135913591359E8     9.803909138072755E-1   -1.580328416180103E-1    2.218309331450747E-4    1.003197930632535E-3    2.544755265518911E-4    1.021613807551902E-3    9.812334419300986E-1   -1.542698078766674E-1
 3.364836483648365E8     9.802885576560304E-1   -1.584376267244623E-1    2.380605929751987E-4    1.026953933671829E-3    2.512170233467780E-4    1.027362039174939E-3    9.811974208218356E-1   -1.545050432956660E-1
 3.370537053705370E8     9.800961333055207E-1   -1.586781776164969E-1    2.324240124983441E-4    1.039948477152820E-3    2.457043255849873E-4    1.014289502018323E-3    9.811956718744460E-1   -1.548000480486116E-1
 3.376237623762376E8     9.801571182597598E-1   -1.587980486790297E-1    2.396358663978593E-4    1.022810849750945E-3    2.299419854642131E-4    1.030071683797418E-3    9.810535576197700E-1   -1.550011887291285E-1
 3.381938193819382E8     9.800905264100843E-1   -1.590288558687947E-1    2.283468982242942E-4    1.028970686277058E-3    2.285305272314038E-4    1.035417517109997E-3    9.810012102300955E-1   -1.551626266033178E-1
 3.387638763876387E8     9.800659112655176E-1   -1.593884490523274E-1    2.222425744408373E-4    1.035805698179798E-3    2.317459159023786E-4    1.027459585461764E-3    9.810471900655086E-1   -1.554491199718122E-1
 3.393339333933393E8     9.799691789881072E-1   -1.596996506205723E-1    2.253513453647119E-4    1.035428097799232E-3    2.604512604578702E-4    1.019061882605639E-3    9.810060564909091E-1   -1.556328762215664E-1
 3.399039903990399E8     9.799754880357988E-1   -1.599440122507947E-1    2.361199167058574E-4    1.041955110081493E-3    2.309435988054112E-4    1.046377572068164E-3    9.809527279765838E-1   -1.559033014733299E-1
 3.404740474047405E8     9.797937636654049E-1   -1.601200662159138E-1    2.340927501766438E-4    1.051052394183302E-3    2.267542437239299E-4    1.042492172925834E-3    9.809562294179603E-1   -1.560986557977926E-1
 3.410441044104410E8     9.797761572385318E-1   -1.604402834022332E-1    2.309279684089290E-4    1.048915875362179E-3    2.235607265253661E-4    1.067377350730294E-3    9.808814589268614E-1   -1.563824517995968E-1
 3.416141614161416E8     9.797100762454277E-1   -1.606856959980928E-1    2.287146909708888E-4    1.038432018444580E-3    2.481276727895200E-4    1.047065674602031E-3    9.808987124855089E-1   -1.564432679146392E-1
 3.421842184218422E8     9.796656076443289E-1   -1.609604332217282E-1    2.247081662006461E-4    1.053623086028123E-3    2.466556628609118E-4    1.057360922001749E-3    9.807925115612903E-1   -1.567878812898587E-1
 3.427542754275427E8     9.796004866349934E-1   -1.612201739078700E-1    2.284370504992005E-4    1.079817561042445E-3    2.268421822028921E-4    1.047932282691056E-3    9.807900229939674E-1   -1.569912877702223E-1
 3.433243324332433E8     9.795025073967947E-1   -1.615140185972780E-1    2.245012397051294E-4    1.071514417880990E-3    2.487268791958234E-4    1.056774855088988E-3    9.807161337152653E-1   -1.572698094533118E-1
 3.438943894389439E8     9.794127648162864E-1   -1.617466199169268E-1    2.114004255326420E-4    1.063125746030806E-3    2.243786044782941E-4    1.065714602667931E-3    9.807120572326532E-1   -1.575079721589927E-1
 3.444644464446445E8     9.794168122440455E-1   -1.620207979028217E-1    2.489989017819816E-4    1.079312467326585E-3    2.325689934150390E-4    1.076436279462768E-3    9.806410187496578E-1   -1.576666136901541E-1
 3.450345034503450E8     9.793350332085961E-1   -1.622868721681607E-1    2.370625783610736E-4    1.066616773171581E-3    2.405407084584708E-4    1.062652470732236E-3    9.805776602950528E-1   -1.579452365098978E-1
 3.456045604560456E8     9.792932582233487E-1   -1.625252329072596E-1    2.452580364949046E-4    1.058245181825481E-3    2.362239207088664E-4    1.066653500416175E-3    9.805886331697827E-1   -1.580680911393042E-1
 3.461746174617462E8     9.791670421424121E-1   -1.627294067792961E-1    2.429613815353823E-4    1.075765707330579E-3    2.657042432756428E-4    1.069329154032510E-3    9.804574956746740E-1   -1.583648987504717E-1
 3.467446744674467E8     9.790872597532434E-1   -1.630421606613503E-1    2.494744453976868E-4    1.096858296637514E-3    2.501421943565991E-4    1.093180340313791E-3    9.804786014076387E-1   -1.585444539594945E-1
 3.473147314731473E8     9.790438490589699E-1   -1.632604013477043E-1    2.601887429339531E-4    1.089670841379851E-3    2.605157628369218E-4    1.082385242323778E-3    9.803342153352291E-1   -1.587540984813249E-1
 3.478847884788479E8     9.789593080186154E-1   -1.635441266184118E-1    2.368412201555018E-4    1.084714706133113E-3    2.704288361456504E-4    1.103049197563141E-3    9.803884949651674E-1   -1.590064848460888E-1
 3.484548454845484E8     9.788937514223889E-1   -1.638024901678903E-1    2.671204801222660E-4    1.092765543488944E-3    2.475251243492294E-4    1.085436951232676E-3    9.803213609381862E-1   -1.593960045778453E-1
 3.490249024902490E8     9.788325353364532E-1   -1.640713302463002E-1    2.641609180088516E-4    1.096603144999613E-3    2.674628195443785E-4    1.084359592212400E-3    9.803156979380654E-1   -1.595769857426733E-1
 3.495949594959496E8     9.787712866349899E-1   -1.643095318173820E-1    2.610312528798278E-4    1.106830236646564E-3    2.681730809028208E-4    1.116277663931187E-3    9.801891723685415E-1   -1.597201962851968E-1
 3.501650165016502E8     9.787014735712015E-1   -1.645953025209530E-1    2.696344540672832E-4    1.113444152888861E-3    2.688505930873562E-4    1.106995402690293E-3    9.801481711933941E-1   -1.598637302090476E-1
 3.507350735073507E8     9.786056813588873E-1   -1.648393031883719E-1    2.748854296636791E-4    1.120445071240534E-3    2.558762556591157E-4    1.112502908849203E-3    9.801909303855093E-1   -1.601562739122807E-1
 3.513051305130513E8     9.785237786958025E-1   -1.650991551506593E-1    2.713986367551728E-4    1.126499235884059E-3    2.890251633783410E-4    1.121094153315595E-3    9.800860675587463E-1   -1.604953374424157E-1
 3.518751875187519E8     9.785209016554584E-1   -1.653507357826022E-1    2.743599646372164E-4    1.103632315117038E-3    2.722840873773679E-4    1.122028648561983E-3    9.800608071785692E-1   -1.606405863174361E-1
 3.524452445244524E8     9.784548212222739E-1   -1.655924583225280E-1    2.652422778750496E-4    1.129220273980707E-3    3.104928298322005E-4    1.120224948694734E-3    9.798868773788482E-1   -1.609251369242973E-1
 3.530153015301530E8     9.783535330178396E-1   -1.658747474835312E-1    3.054702677903101E-4    1.126168724984793E-3    2.948673438335693E-4    1.108469998005155E-3    9.799703014029453E-1   -1.611001595703750E-1
 3.535853585358536E8     9.783394156497268E-1   -1.661621212747942E-1    2.770972264671066E-4    1.135753921547027E-3    2.947890389792864E-4    1.086747908691122E-3    9.798688972336420E-1   -1.613205356905615E-1
 3.541554155415542E8     9.782541127269867E-1   -1.663505816635669E-1    2.652583309537023E-4    1.108354242756269E-3    3.123167822517701E-4    1.138309710761874E-3    9.797154679717230E-1   -1.615239915910513E-1
 3.547254725472547E8     9.781745134732115E-1   -1.666623282981533E-1    2.918053015493097E-4    1.117206185101638E-3    3.067919471229692E-4    1.124275195968092E-3    9.797361841176204E-1   -1.618114595606681E-1
 3.552955295529553E8     9.780802573773509E-1   -1.669415199109286E-1    2.815715650319547E-4    1.131028408008361E-3    3.177757059031841E-4    1.113265703746944E-3    9.795903466921380E-1   -1.620476737965372E-1
 3.558655865586559E8     9.780517760916548E-1   -1.671597412325747E-1    3.266603585763405E-4    1.132699214950637E-3    3.172853878128047E-4    1.103858484599106E-3    9.796236576366257E-1   -1.622886294872969E-1
 3.564356435643564E8     9.779728799051339E-1   -1.673493975521498E-1    3.133829410145531E-4    1.127542905137705E-3    3.261603662751853E-4    1.102132103287305E-3    9.795432362509798E-1   -1.625134885042821E-1
 3.570057005700570E8     9.778778671597399E-1   -1.676461131280656E-1    3.291325529004650E-4    1.105431402487391E-3    3.370266438466292E-4    1.106261848511555E-3    9.794905044048879E-1   -1.627664207297927E-1
 3.575757575757576E8     9.778551033874724E-1   -1.679329753742239E-1    3.389958140298521E-4    1.115206736244251E-3    3.340575069046055E-4    1.128990487219115E-3    9.794560909628028E-1   -1.629441273417425E-1
 3.581458145814582E8     9.777224581975483E-1   -1.681311928177701E-1    3.383672607963814E-4    1.113717680135839E-3    3.057953497214616E-4    1.118294919327540E-3    9.793310085590355E-1   -1.632156559366199E-1
 3.587158715871587E8     9.777051062469954E-1   -1.684588169630217E-1    3.238918846874574E-4    1.104090558516477E-3    3.372609350977494E-4    1.131609526593182E-3    9.792333758389578E-1   -1.635044834797178E-1
 3.592859285928593E8     9.776125555075770E-1   -1.686198150312217E-1    3.337947742064355E-4    1.118912331545123E-3    3.434268760346847E-4    1.109629377982198E-3    9.792127197482565E-1   -1.637196070816133E-1
 3.598559855985599E8     9.775667736095193E-1   -1.689054643320747E-1    3.582420494709064E-4    1.107109848561092E-3    3.310871434196043E-4    1.084893833686097E-3    9.791292301484138E-1   -1.639432337314700E-1
 3.604260426042604E8     9.774185935278720E-1   -1.692158443772990E-1    3.142776417272476E-4    1.100069980441456E-3    3.475945828563014E-4    1.107981049257811E-3    9.790556822657179E-1   -1.641484816607209E-1
 3.609960996099610E8     9.773865270469380E-1   -1.694009187229425E-1    3.622359787052907E-4    1.102190553697132E-3    3.495948830156499E-4    1.086523160147594E-3    9.789923021340231E-1   -1.644100438356834E-1
 3.615661566156616E8     9.772688133864841E-1   -1.696854288530300E-1    3.430079068650331E-4    1.098669802859044E-3    3.447310887001341E-4    1.097485438027014E-3    9.788789373252449E-1   -1.645929870872465E-1
 3.621362136213621E8     9.773396140029216E-1   -1.699076168605430E-1    3.422360866299673E-4    1.079871678263274E-3    3.498437724505711E-4    1.095834329212023E-3    9.787757308675396E-1   -1.648842031072009E-1
 3.627062706270627E8     9.772165318732254E-1   -1.701853777707183E-1    3.449376232503949E-4    1.090676243660146E-3    3.348142946630154E-4    1.092786295544459E-3    9.786674408002122E-1   -1.651778561264160E-1
 3.632763276327633E8     9.770830846612376E-1   -1.704744644782750E-1    3.769105918090714E-4    1.080019710590826E-3    3.520828916909223E-4    1.106542240635866E-3    9.786074690053171E-1   -1.653933942535195E-1
 3.638463846384639E8     9.770921328019966E-1   -1.706774532583783E-1    3.523439419739232E-4    1.088212984798731E-3    3.473815457533396E-4    1.087608075696921E-3    9.785276110292043E-1   -1.656000774655675E-1
 3.644164416441644E8     9.770602544999039E-1   -1.709115262587913E-1    3.304303586245875E-4    1.100572418082516E-3    3.481172413619377E-4    1.078155142990161E-3    9.783467399065729E-1   -1.659236892936711E-1
 3.649864986498650E8     9.769279367678075E-1   -1.712080257114806E-1    3.509340386144003E-4    1.105401856144894E-3    3.836924203389531E-4    1.057072590047821E-3    9.783251837431102E-1   -1.662154175869644E-1
 3.655565556555656E8     9.768882166197003E-1   -1.714138473708256E-1    3.451206845297376E-4    1.066254826002735E-3    3.537823040482726E-4    1.075242289500042E-3    9.782752253465478E-1   -1.663687468888461E-1
 3.661266126612661E8     9.768317789735284E-1   -1.717696665486043E-1    3.648874591609177E-4    1.090072448764398E-3    3.486972393949734E-4    1.049782825669819E-3    9.781232043186229E-1   -1.666385094433873E-1
 3.666966696669667E8     9.767556249625589E-1   -1.718770843781069E-1    3.474298094935663E-4    1.090906862153444E-3    3.437645483890241E-4    1.082010858922777E-3    9.781222304163478E-1   -1.669381898144921E-1
 3.672667266726673E8     9.766741809420232E-1   -1.721410741519334E-1    3.458293561004069E-4    1.065871976392222E-3    3.673730458144557E-4    1.072124118944207E-3    9.779339462267602E-1   -1.671117374924476E-1
 3.678367836783679E8     9.766950876857484E-1   -1.724873836383262E-1    3.555461457561641E-4    1.059474333203072E-3    3.512054642933964E-4    1.069851890280669E-3    9.779444231441083E-1   -1.674103552351084E-1
 3.684068406840684E8     9.765967510260654E-1   -1.727673190300468E-1    3.258934926845418E-4    1.050425129168869E-3    3.462630121351173E-4    1.070414980887823E-3    9.777965799310033E-1   -1.677125294238933E-1
 3.689768976897690E8     9.765644320582143E-1   -1.728640135788669E-1    3.325506172630419E-4    1.073491346357059E-3    3.394740649679374E-4    1.049767674418042E-3    9.777598778614299E-1   -1.680424182897286E-1
 3.695469546954696E8     9.764838622605823E-1   -1.732434787231997E-1    3.212422546921531E-4    1.062112281428746E-3    3.499937493192431E-4    1.059288964978223E-3    9.776081926573524E-1   -1.681354117027456E-1
 3.701170117011701E8     9.764433373190567E-1   -1.735004725049213E-1    3.442073015506378E-4    1.066989193485385E-3    3.293893458931845E-4    1.048995319490526E-3    9.774699185909750E-1   -1.684405534015217E-1
 3.706870687068707E8     9.762377627274834E-1   -1.738121475385811E-1    3.376815703156243E-4    1.062807691318149E-3    3.262245730516276E-4    1.070556618248646E-3    9.773412207504285E-1   -1.686783104608993E-1
 3.712571257125713E8     9.762555814703103E-1   -1.740217556533296E-1    3.327839581444848E-4    1.056439088139238E-3    3.381907687301668E-4    1.035884895473718E-3    9.773152172150210E-1   -1.688719725245004E-1
 3.718271827182719E8     9.762178884305079E-1   -1.742465906572929E-1    3.259248554296470E-4    1.068677547345106E-3    3.556185452819720E-4    1.063911325065516E-3    9.770830424092819E-1   -1.691739430745013E-1
 3.723972397239724E8     9.761222562879166E-1   -1.745835762821387E-1    3.358784835684724E-4    1.057869402869895E-3    3.381632964432609E-4    1.063441804326153E-3    9.771022564844473E-1   -1.694696431381587E-1
 3.729672967296730E8     9.759907825845003E-1   -1.747924050588625E-1    3.136132948984276E-4    1.041668931774683E-3    3.279018867334038E-4    1.056113658183129E-3    9.769600933157891E-1   -1.698165570460222E-1
 3.735373537353736E8     9.759985211305174E-1   -1.750547133696934E-1    3.073754066852069E-4    1.069933259898123E-3    3.156230448141042E-4    1.056117896123871E-3    9.768592122076406E-1   -1.700698745788523E-1
 3.741074107410741E8     9.759543985231232E-1   -1.752753204745831E-1    3.145661472310740E-4    1.061933868149863E-3    3.073749090879900E-4    1.056321119556177E-3    9.768349908965821E-1   -1.703563176581113E-1
 3.746774677467747E8     9.759429157868541E-1   -1.755369021974839E-1    3.052064328128654E-4    1.044640691073215E-3    3.037878434834253E-4    1.037743802589696E-3    9.767076557025433E-1   -1.707046442669552E-1
 3.752475247524753E8     9.758376967051983E-1   -1.758303213320709E-1    3.103259570071804E-4    1.042793654967662E-3    3.165984732675897E-4    1.071163269752537E-3    9.765791723480197E-1   -1.709272703580246E-1
 3.758175817581758E8     9.758189748414485E-1   -1.760021524782792E-1    3.268504672677030E-4    1.051522762416708E-3    3.262898128205694E-4    1.058666880941559E-3    9.763589987058607E-1   -1.711047223851863E-1
 3.763876387638764E8     9.757083289216912E-1   -1.763804482124804E-1    3.059683975851959E-4    1.049585243580753E-3    3.197188016244435E-4    1.068025102775047E-3    9.763200047568411E-1   -1.713611669483895E-1
 3.769576957695770E8     9.756439964988721E-1   -1.765694409751932E-1    3.011522412237760E-4    1.069253051937539E-3    2.957395077053624E-4    1.056476629047459E-3    9.762708268677683E-1   -1.716743529302451E-1
 3.775277527752775E8     9.753854142257700E-1   -1.768776505034654E-1    3.110822175704760E-4    1.085136311848480E-3    3.142636503428690E-4    1.055219049175465E-3    9.761616537800227E-1   -1.719401884020255E-1
 3.780978097809781E8     9.754457758963462E-1   -1.770719779861855E-1    2.906685770188622E-4    1.069625075367408E-3    3.032004325427039E-4    1.063583287393345E-3    9.758688884922193E-1   -1.722127383055487E-1
 3.786678667866787E8     9.753775487302541E-1   -1.774164686696343E-1    2.868589391977028E-4    1.071943999217270E-3    3.136846320791439E-4    1.072747654637485E-3    9.757236458892408E-1   -1.725084674206798E-1
 3.792379237923793E8     9.753331199679606E-1   -1.776498404366104E-1    2.910933220648611E-4    1.058160763028680E-3    2.936381566466607E-4    1.061100786707419E-3    9.757202687199497E-1   -1.727466134940800E-1
 3.798079807980798E8     9.752628368447527E-1   -1.779049553055993E-1    2.789015570176172E-4    1.063206782572103E-3    2.938982776342505E-4    1.032776997929383E-3    9.756371865754315E-1   -1.730792426862320E-1
 3.803780378037804E8     9.751868245690238E-1   -1.782306845962082E-1    2.851934949681438E-4    1.068150872193503E-3    2.795659444193312E-4    1.064746214979444E-3    9.754122268002967E-1   -1.733235300626548E-1
 3.809480948094810E8     9.751369514810807E-1   -1.784174285408945E-1    3.049395094412873E-4    1.063473650727893E-3    2.803593978800407E-4    1.058101288238565E-3    9.752952181624850E-1   -1.735819086423078E-1
 3.815181518151815E8     9.750454477067615E-1   -1.786894461781418E-1    3.015981474889958E-4    1.087561121342551E-3    2.960873419773702E-4    1.088182267162049E-3    9.751989063170332E-1   -1.737513908738823E-1
 3.820882088208821E8     9.749925476548758E-1   -1.789483372781364E-1    2.979805691307860E-4    1.054030670462706E-3    2.778156177363460E-4    1.075447778437575E-3    9.750229036282554E-1   -1.740096708991548E-1
 3.826582658265827E8     9.749676456739242E-1   -1.792571040012519E-1    2.811183609594117E-4    1.068878381413550E-3    2.740692599114568E-4    1.059243864866262E-3    9.748407122080087E-1   -1.744284372016090E-1
 3.832283228322833E8     9.747939850744035E-1   -1.795160579041465E-1    2.914250822870137E-4    1.072729455173259E-3    2.938794724629790E-4    1.073185669176914E-3    9.747918145494728E-1   -1.746400787820061E-1
 3.837983798379838E8     9.748047352081812E-1   -1.798195564362065E-1    2.766850756812229E-4    1.074509525731646E-3    2.642010904009711E-4    1.080873759469488E-3    9.745729005254079E-1   -1.749788781959852E-1
 3.843684368436844E8     9.746894830227213E-1   -1.800598989534626E-1    2.889127053725513E-4    1.085774586984663E-3    2.716017932014511E-4    1.102255864105209E-3    9.744946929685057E-1   -1.751997317317653E-1
 3.849384938493849E8     9.746835413311629E-1   -1.803031426716006E-1    2.558388029477367E-4    1.083805092321483E-3    3.008948520912220E-4    1.094575895261313E-3    9.743798512100618E-1   -1.755315552603633E-1
 3.855085508550855E8     9.746382835454174E-1   -1.805561456103109E-1    2.629554802857770E-4    1.096595571935804E-3    2.632660281135042E-4    1.068933434444634E-3    9.742741218392705E-1   -1.759040720253487E-1
 3.860786078607861E8     9.745383980984224E-1   -1.808257841738860E-1    2.629799408827688E-4    1.098698620769443E-3    2.716583854095734E-4    1.099886912367957E-3    9.740834084571082E-1   -1.761552920193372E-1
 3.866486648664867E8     9.744478165599084E-1   -1.811024920227955E-1    2.614968559472477E-4    1.107424612062690E-3    2.594493755317142E-4    1.102598352939107E-3    9.740129778764819E-1   -1.764027863582868E-1
 3.872187218721873E8     9.743250067984845E-1   -1.813336198929028E-1    2.929858190698254E-4    1.091684049164273E-3    2.689940373904839E-4    1.088797477856174E-3    9.738999527291049E-1   -1.767036219741669E-1
 3.877887788778878E8     9.742589587673361E-1   -1.815909066203519E-1    2.774661393789950E-4    1.107909104104707E-3    2.743463549538729E-4    1.129959807288119E-3    9.737916919014027E-1   -1.770205384715896E-1
 3.883588358835884E8     9.742331424444940E-1   -1.818675408605925E-1    2.496915424385770E-4    1.122878983478611E-3    2.700127214024870E-4    1.103048131191587E-3    9.736185505206745E-1   -1.772409397239144E-1
 3.889288928892889E8     9.741702777755807E-1   -1.821397050984102E-1    2.919133476362618E-4    1.115895121356710E-3    2.759366478500255E-4    1.096963051843332E-3    9.735209249006533E-1   -1.775763881761951E-1
 3.894989498949895E8     9.740282863718535E-1   -1.823560788216415E-1    2.707235731208945E-4    1.103563785097545E-3    2.644204433035332E-4    1.134479384856932E-3    9.733421501467279E-1   -1.778793167519876E-1
 3.900690069006901E8     9.739560644480258E-1   -1.826323501181165E-1    2.736863427097094E-4    1.131542560207232E-3    2.793696660855019E-4    1.122109509860058E-3    9.732089895722650E-1   -1.780974678248847E-1
 3.906390639063907E8     9.738802816251469E-1   -1.829105432690944E-1    2.655245341935969E-4    1.120542552321332E-3    2.741854406993502E-4    1.115575993230203E-3    9.729694844360849E-1   -1.783852578087238E-1
 3.912091209120912E8     9.737780552416339E-1   -1.831536563676553E-1    2.619871895867728E-4    1.110667296272999E-3    2.717325567074413E-4    1.134279500930283E-3    9.729698243327423E-1   -1.787073014373097E-1
 3.917791779177918E8     9.736884044644961E-1   -1.834019861893076E-1    2.513235867586988E-4    1.127874374101181E-3    2.613433640827207E-4    1.133035280924766E-3    9.728251527267903E-1   -1.789831479685346E-1
 3.923492349234924E8     9.735793360866909E-1   -1.836434979820852E-1    2.590014393896382E-4    1.146378136417461E-3    2.751157120303356E-4    1.119799133942294E-3    9.726758332312542E-1   -1.792770617961753E-1
 3.929192919291929E8     9.734895657741657E-1   -1.838956259600636E-1    2.450411048339304E-4    1.138232298183829E-3    2.550753347469773E-4    1.134274203341384E-3    9.725267224756913E-1   -1.795629115049852E-1
 3.934893489348935E8     9.734146338213290E-1   -1.841677977798310E-1    2.936297727858666E-4    1.128379228156814E-3    2.609224523692964E-4    1.131529920424044E-3    9.723890580268042E-1   -1.797466511758680E-1
 3.940594059405941E8     9.732944751382118E-1   -1.844383721231160E-1    2.570189480053797E-4    1.138741271043916E-3    2.632278810884567E-4    1.149563335261218E-3    9.722973175363647E-1   -1.800753830296652E-1
 3.946294629462947E8     9.732761482609126E-1   -1.846693378686903E-1    2.677089786831301E-4    1.143661975159468E-3    2.571683597306040E-4    1.161111439253331E-3    9.721537577933467E-1   -1.804091695941483E-1
 3.951995199519952E8     9.731916043419201E-1   -1.849254138902413E-1    2.835083196991137E-4    1.129900221521602E-3    2.643330562743629E-4    1.124708832931192E-3    9.720528554817189E-1   -1.806669497765999E-1
 3.957695769576958E8     9.731192364071350E-1   -1.851883150446819E-1    2.542464206159030E-4    1.156828863889108E-3    2.744501504677480E-4    1.135914121228036E-3    9.719453721390036E-1   -1.809630076202022E-1
 3.963396339633963E8     9.730887962608472E-1   -1.854675291726004E-1    2.666531796290634E-4    1.143331971267036E-3    2.499958731091374E-4    1.166467167106974E-3    9.717577877211285E-1   -1.812256070794331E-1
 3.969096909690969E8     9.729912392153789E-1   -1.857482123612307E-1    2.332876017447170E-4    1.162967047375499E-3    2.556600124159125E-4    1.159250913378807E-3    9.717105606477423E-1   -1.815099730190138E-1
 3.974797479747975E8     9.729085995693182E-1   -1.859724710395531E-1    2.603090726758604E-4    1.153639557407855E-3    2.779014783698283E-4    1.145878005433993E-3    9.716016063371951E-1   -1.818075234372715E-1
 3.980498049804981E8     9.728097609389367E-1   -1.862584305136980E-1    2.733587827889831E-4    1.138886339476026E-3    2.745415260566980E-4    1.156136099818281E-3    9.713996865604327E-1   -1.820500078126612E-1
 3.986198619861986E8     9.727772419515169E-1   -1.865616906794618E-1    2.646059566112207E-4    1.181158840323470E-3    2.679010565610057E-4    1.161370413153907E-3    9.713435892966554E-1   -1.823498095826245E-1
 3.991899189918992E8     9.727257054634838E-1   -1.867780516654452E-1    2.843625320470285E-4    1.186967431582863E-3    2.790900211147633E-4    1.177751914143374E-3    9.711901929743330E-1   -1.825894254758382E-1
 3.997599759975998E8     9.726371330874478E-1   -1.870427616710969E-1    2.681295236852690E-4    1.174602047434004E-3    2.766188978591908E-4    1.150053485040591E-3    9.710522863085070E-1   -1.828497404867939E-1
 4.003300330033003E8     9.725941299950623E-1   -1.872865077395205E-1    2.727219279978694E-4    1.164693929777279E-3    2.722946292504592E-4    1.187884859491067E-3    9.709983289946165E-1   -1.832241562792127E-1
 4.009000900090009E8     9.725337009151322E-1   -1.875451778958383E-1    2.624406127091185E-4    1.175316011507332E-3    2.729214855332661E-4    1.189459060238444E-3    9.708764205832566E-1   -1.834251238239448E-1
 4.014701470147015E8     9.723723205756127E-1   -1.878897646666170E-1    2.800144112118576E-4    1.169010042566692E-3    2.742359477569575E-4    1.148136684205986E-3    9.707235859239700E-1   -1.836983050222733E-1
 4.020402040204021E8     9.722558714504281E-1   -1.880101336035233E-1    2.756625000217612E-4    1.165464057265208E-3    2.929213426495458E-4    1.149827155634650E-3    9.707402059812297E-1   -1.840030286161999E-1
 4.026102610261026E8     9.722338419875737E-1   -1.883101144347703E-1    2.877838525034814E-4    1.193819109975640E-3    2.738337883073160E-4    1.146521356290211E-3    9.705579328269142E-1   -1.842802661511432E-1
 4.031803180318032E8     9.721223303709914E-1   -1.884688825927066E-1    2.636299724093626E-4    1.200616561309904E-3    2.607158330332066E-4    1.174083676433389E-3    9.705532855562768E-1   -1.846034435882455E-1
 4.037503750375037E8     9.720802207950334E-1   -1.888049078446647E-1    3.011395988353567E-4    1.191246753969087E-3    2.933408921926169E-4    1.171752286852245E-3    9.703806437706635E-1   -1.847835112623363E-1
 4.043204320432043E8     9.719488529884449E-1   -1.890535230151587E-1    2.738428926306668E-4    1.192295587862183E-3    2.537561575532714E-4    1.165278791775399E-3    9.702184067355282E-1   -1.850562539793094E-1
 4.048904890489049E8     9.718622981072556E-1   -1.892985526199309E-1    2.850301277489614E-4    1.195662232889963E-3    2.767906750559867E-4    1.188518440353184E-3    9.701896455811500E-1   -1.853836893539608E-1
 4.054605460546055E8     9.717140817395313E-1   -1.895724112378453E-1    3.003430732203149E-4    1.206569823191127E-3    2.961403769028342E-4    1.163479297834777E-3    9.700286280417598E-1   -1.854916403581320E-1
 4.060306030603060E8     9.716529106930255E-1   -1.898886568322349E-1    2.821559076459896E-4    1.191042857405757E-3    2.828614652285154E-4    1.173070539336245E-3    9.699712382686487E-1   -1.858388857673284E-1
 4.066006600660066E8     9.715641804401834E-1   -1.900286464063905E-1    2.733641978646222E-4    1.208787984813340E-3    2.888839273915795E-4    1.182567314206687E-3    9.699558077367747E-1   -1.861217357342866E-1
 4.071707170717072E8     9.715541346470611E-1   -1.903520757735370E-1    2.885580574733459E-4    1.170640030835703E-3    2.705967597455370E-4    1.194787938822948E-3    9.697094815895215E-1   -1.863729064219270E-1
 4.077407740774077E8     9.715643598561474E-1   -1.906201715018655E-1    2.752917345628402E-4    1.201928161982572E-3    2.888083478792152E-4    1.180853219027035E-3    9.696495203982272E-1   -1.866319368716699E-1
 4.083108310831083E8     9.714961548959987E-1   -1.909258734710045E-1    2.895670765224194E-4    1.180747527385662E-3    3.091211528991260E-4    1.184373240650145E-3    9.696618939189832E-1   -1.869160821564126E-1
 4.088808880888089E8     9.713369497577098E-1   -1.912066374247262E-1    2.690080152361303E-4    1.202952269208859E-3    2.980446541196025E-4    1.203688415644842E-3    9.695390735930277E-1   -1.871430680347321E-1
 4.094509450945095E8     9.712614577057994E-1   -1.913948161074986E-1    2.991871926798881E-4    1.179136887711575E-3    2.920853933382743E-4    1.190100230100343E-3    9.694416155766381E-1   -1.873869689047479E-1
 4.100210021002100E8     9.710625966125870E-1   -1.915655544035652E-1    2.931682428852932E-4    1.184243908459051E-3    2.996268713710438E-4    1.178902611888866E-3    9.693001001770023E-1   -1.876755402626029E-1
 4.105910591059106E8     9.709171366739187E-1   -1.919940293310652E-1    2.993813202511130E-4    1.208137031396390E-3    2.942555485793637E-4    1.195840859385252E-3    9.693118530659377E-1   -1.879803277611245E-1
 4.111611161116111E8     9.708969591321343E-1   -1.921860110400239E-1    2.935642861454007E-4    1.183507719760847E-3    2.806034584992354E-4    1.200580541081862E-3    9.691622479512028E-1   -1.881400825478420E-1
 4.117311731173117E8     9.708969787573335E-1   -1.925068484047246E-1    2.990441240607110E-4    1.198394059914604E-3    2.942195938867373E-4    1.194268462875451E-3    9.691032483145444E-1   -1.884760076514226E-1
 4.123012301230123E8     9.708089124460521E-1   -1.926390783028266E-1    2.954599102300672E-4    1.211568805995047E-3    2.637375935347111E-4    1.190644649100718E-3    9.690048028790391E-1   -1.887636934771392E-1
 4.128712871287129E8     9.708758416968160E-1   -1.929938721078348E-1    2.861311018131184E-4    1.181424797632713E-3    2.679728248416323E-4    1.191408918870222E-3    9.690122538441479E-1   -1.889465461781270E-1
 4.134413441344134E8     9.706726287159446E-1   -1.931251709800574E-1    2.837853295974356E-4    1.192867626246034E-3    2.860041536670315E-4    1.180815733196283E-3    9.688689046154944E-1   -1.891524580992400E-1
 4.140114011401140E8     9.706540815142666E-1   -1.934499988242855E-1    2.730726229493238E-4    1.210523939633321E-3    2.932425620274405E-4    1.181021967810920E-3    9.687228875457923E-1   -1.894869930988810E-1
 4.145814581458146E8     9.706428235176651E-1   -1.936641663063222E-1    2.902968130511364E-4    1.195119969885270E-3    2.845185864279473E-4    1.193547050764686E-3    9.686831123806882E-1   -1.897235112322451E-1
 4.151515151515151E8     9.704540751329527E-1   -1.940295255171091E-1    2.826211496769200E-4    1.186540567063522E-3    3.147521342576002E-4    1.218607525594806E-3    9.686926780948230E-1   -1.898861161873342E-1
 4.157215721572157E8     9.703830419338393E-1   -1.942175014236588E-1    2.691082783406430E-4    1.205288232894874E-3    2.755874739934391E-4    1.202992937947471E-3    9.685614903909161E-1   -1.902084392136354E-1
 4.162916291629163E8     9.702585257073955E-1   -1.945370872913154E-1    2.896387305526178E-4    1.223470786610815E-3    2.823451404698133E-4    1.206279196277496E-3    9.684451212854704E-1   -1.903550090841272E-1
 4.168616861686169E8     9.702480810954881E-1   -1.947151317950673E-1    2.829816577431586E-4    1.210797431990934E-3    2.787171856755454E-4    1.214051896044190E-3    9.685007181504495E-1   -1.907980584680041E-1
 4.174317431743174E8     9.701760895237813E-1   -1.950103006548169E-1    2.711189125896148E-4    1.185040441449144E-3    2.798103610107031E-4    1.199560443051665E-3    9.684125075045354E-1   -1.909585378589232E-1
 4.180018001800180E8     9.700116129846418E-1   -1.952517476294441E-1    2.920938401577150E-4    1.204977917409662E-3    2.882328310397333E-4    1.212841422436314E-3    9.683159606668663E-1   -1.912535575916211E-1
 4.185718571857185E8     9.698991175451286E-1   -1.955398958269510E-1    2.742700793251428E-4    1.192222130147228E-3    2.648447169864934E-4    1.200707409747811E-3    9.682007172306480E-1   -1.913990866426443E-1
 4.191419141914191E8     9.699274046800193E-1   -1.957429178283863E-1    2.811072064590816E-4    1.224029171302880E-3    2.654384525961387E-4    1.225684015507108E-3    9.682091114271224E-1   -1.916706918482834E-1
 4.197119711971197E8     9.698219909119981E-1   -1.960052323654687E-1    2.662431518304325E-4    1.233587008474040E-3    2.898097764503472E-4    1.200256108772991E-3    9.682635331527251E-1   -1.918711743345898E-1
 4.202820282028203E8     9.697286524613916E-1   -1.963075888996742E-1    2.771465658628715E-4    1.217400137142278E-3    2.743909652187487E-4    1.228428872237554E-3    9.680666288999747E-1   -1.921514098901953E-1
 4.208520852085209E8     9.697537279113422E-1   -1.964634732661475E-1    2.745919017149275E-4    1.223089225610774E-3    2.537261869121069E-4    1.224019134221450E-3    9.679314932925541E-1   -1.923764675050078E-1
 4.214221422142214E8     9.696720795554654E-1   -1.967356822653410E-1    2.760661864511184E-4    1.230647314367911E-3    2.651197312505235E-4    1.224649516169042E-3    9.679190579572341E-1   -1.926454213933232E-1
 4.219921992199220E8     9.694811247809845E-1   -1.970025504703125E-1    2.746261074484193E-4    1.238123623186304E-3    2.822246652610198E-4    1.223265762379279E-3    9.678487512124363E-1   -1.928288966718040E-1
 4.225622562256225E8     9.694367158617301E-1   -1.973671390244665E-1    2.747555474674722E-4    1.221790703626739E-3    2.729705291837646E-4    1.233157405677670E-3    9.678604141590911E-1   -1.931128746791990E-1
 4.231323132313231E8     9.693987892847147E-1   -1.975721829103802E-1    2.888085663471801E-4    1.227834299171968E-3    2.479713687934254E-4    1.239646757462083E-3    9.677702633945150E-1   -1.932953196596883E-1
 4.237023702370237E8     9.692720561929353E-1   -1.977541329639546E-1    2.666861973157015E-4    1.232663313275203E-3    2.621857260905485E-4    1.255043668980231E-3    9.677460516456747E-1   -1.935773412334790E-1
 4.242724272427243E8     9.692401090818846E-1   -1.980747938584791E-1    2.750759932165496E-4    1.243591248843949E-3    2.856594211121412E-4    1.241529684737410E-3    9.676523875784913E-1   -1.937888966676241E-1
 4.248424842484248E8     9.690940062143740E-1   -1.983185289936647E-1    2.680416989900429E-4    1.224562009371270E-3    2.735719831853621E-4    1.229672172163213E-3    9.675804625158033E-1   -1.940284692800096E-1
 4.254125412541254E8     9.690115795914996E-1   -1.986226399344411E-1    2.712156902393428E-4    1.263984414088010E-3    2.864284051837055E-4    1.256001969238669E-3    9.675986210148987E-1   -1.942035834979908E-1
 4.259825982598260E8     9.690106534810947E-1   -1.987882113423872E-1    2.677095150559064E-4    1.240896917210992E-3    2.682189057201747E-4    1.251760709892506E-3    9.675176521844968E-1   -1.945042727007643E-1
 4.265526552655265E8     9.688798975474037E-1   -1.991104022009144E-1    2.554314901194844E-4    1.245625053175098E-3    2.709754617542262E-4    1.251066509838928E-3    9.674527088346101E-1   -1.947214518160078E-1
 4.271227122712271E8     9.687532800825737E-1   -1.993449962738370E-1    2.979261161173622E-4    1.275940646477253E-3    2.777183325468091E-4    1.245479496487622E-3    9.674072662011215E-1   -1.949236739899015E-1
 4.276927692769277E8     9.687218488463227E-1   -1.994822228421104E-1    2.783658632979193E-4    1.264482526355741E-3    3.049138496222878E-4    1.246918187745262E-3    9.674353331837289E-1   -1.951671285440630E-1
 4.282628262826283E8     9.684717267699370E-1   -1.998495435999045E-1    2.774078315453050E-4    1.244759336464151E-3    2.854619590502391E-4    1.264917472124636E-3    9.673398401773089E-1   -1.953687234933826E-1
 4.288328832883288E8     9.684426840145983E-1   -2.001174754731199E-1    2.759538893099188E-4    1.261834508263526E-3    2.694506106672011E-4    1.251912198519177E-3    9.672488190011455E-1   -1.956117528888301E-1
 4.294029402940294E8     9.683723446270232E-1   -2.003491842866629E-1    2.596604434816059E-4    1.283654522232706E-3    2.887492783727501E-4    1.273489425908900E-3    9.672180855113464E-1   -1.958500398437458E-1
 4.299729972997299E8     9.683332506287139E-1   -2.005656658270112E-1    3.090173319302421E-4    1.264718844076475E-3    2.755401657523631E-4    1.258681791081872E-3    9.671144687701628E-1   -1.960321374675949E-1
 4.305430543054305E8     9.682775245673818E-1   -2.007833113172006E-1    2.735743582005600E-4    1.279369953558522E-3    2.895490249588677E-4    1.280372926957373E-3    9.671048762994541E-1   -1.962505217452789E-1
 4.311131113111311E8     9.682091476161044E-1   -2.010286310304558E-1    2.723444984229415E-4    1.274808006207479E-3    2.976042226367206E-4    1.284979031924409E-3    9.669857751350831E-1   -1.965417128594996E-1
 4.316831683168317E8     9.680282173409127E-1   -2.013443568417551E-1    2.808908838744671E-4    1.268011419107759E-3    2.811489772630914E-4    1.278220039327441E-3    9.669757471867990E-1   -1.967248097009005E-1
 4.322532253225322E8     9.680150251890210E-1   -2.015858794464065E-1    2.983116889728286E-4    1.317601740783872E-3    2.805245473316622E-4    1.278921280864293E-3    9.668483080620748E-1   -1.969530559799602E-1
 4.328232823282328E8     9.679378086468164E-1   -2.018258962458138E-1    2.847229134658856E-4    1.304084569053700E-3    3.028305037858661E-4    1.247253540585651E-3    9.669019286084437E-1   -1.971531350572453E-1
 4.333933393339334E8     9.678812296906656E-1   -2.021160500902139E-1    2.793673390144530E-4    1.281281018451339E-3    2.901138211639383E-4    1.287786741766419E-3    9.668158442915370E-1   -1.974606736839498E-1
 4.339633963396339E8     9.677973017979334E-1   -2.024280115549728E-1    2.764682845924641E-4    1.272151827158981E-3    2.897112935613874E-4    1.289547667572791E-3    9.667864596502548E-1   -1.976518727552969E-1
 4.345334533453345E8     9.676525307323657E-1   -2.025856066955135E-1    2.680861989314091E-4    1.300385122350133E-3    2.834133724548011E-4    1.301793584238871E-3    9.666955135365616E-1   -1.978232246606706E-1
 4.351035103510351E8     9.675781959892017E-1   -2.028638127477437E-1    2.960024981094931E-4    1.297903044053082E-3    3.026995868463983E-4    1.291736263154568E-3    9.667013163331425E-1   -1.980328961670995E-1
 4.356735673567357E8     9.674377393025944E-1   -2.031392501188744E-1    2.884744949974848E-4    1.263743414158131E-3    2.897046956525161E-4    1.282504203947376E-3    9.666532792021655E-1   -1.983128383637420E-1
 4.362436243624362E8     9.674015964209294E-1   -2.033288642843873E-1    2.959238895933133E-4    1.283095293724872E-3    2.953351608674401E-4    1.304154852808663E-3    9.665650198490485E-1   -1.985699070152656E-1
 4.368136813681368E8     9.673092962167390E-1   -2.035999718011891E-1    3.043899035170128E-4    1.329026605989112E-3    2.945504640103680E-4    1.286935936126947E-3    9.664812762177049E-1   -1.986942406100563E-1
 4.373837383738374E8     9.671947064691266E-1   -2.038552641459690E-1    3.014988208626674E-4    1.299762727864351E-3    2.902784722187708E-4    1.289509591363392E-3    9.664999976917075E-1   -1.988399032577676E-1
 4.379537953795379E8     9.670895486922393E-1   -2.041355728860822E-1    2.999503079336694E-4    1.310917082815842E-3    2.949565360027418E-4    1.269908463740141E-3    9.663507548075828E-1   -1.991998875146155E-1
 4.385238523852385E8     9.671046847992238E-1   -2.043751651579696E-1    2.975355983893196E-4    1.292144196499996E-3    2.832287334586948E-4    1.309159741992013E-3    9.663605638395028E-1   -1.993908463035391E-1
 4.390939093909391E8     9.669986025610583E-1   -2.046346707094875E-1    2.915877893207471E-4    1.324971229484054E-3    3.074132232414248E-4    1.294552907401601E-3    9.663277386497822E-1   -1.997105305950652E-1
 4.396639663966397E8     9.668945084626064E-1   -2.048639139800485E-1    2.723306899581793E-4    1.319018929779527E-3    2.942695034193534E-4    1.307035501534255E-3    9.662281394201945E-1   -1.997918281343391E-1
 4.402340234023402E8     9.668350645217552E-1   -2.051325619450638E-1    2.945560643171337E-4    1.313632158898016E-3    2.917890994692734E-4    1.315564802252035E-3    9.660738747386830E-1   -2.001722629709528E-1
 4.408040804080408E8     9.667614107623465E-1   -2.053520192038656E-1    2.834796583793441E-4    1.316848134014204E-3    2.735884238078276E-4    1.307853108422750E-3    9.661088572426563E-1   -2.002635981416134E-1
 4.413741374137414E8     9.666909956840085E-1   -2.056214265263519E-1    2.956980943589939E-4    1.301257134240661E-3    2.775501499513708E-4    1.324643273472344E-3    9.659995277549359E-1   -2.004829657566347E-1
 4.419441944194419E8     9.665948846107016E-1   -2.059040379781736E-1    2.982964166026294E-4    1.303012612901975E-3    3.021178464793527E-4    1.306990156648791E-3    9.659859239104659E-1   -2.007174966884858E-1
 4.425142514251425E8     9.665282987872688E-1   -2.060773379747422E-1    2.953718616477593E-4    1.332904755225560E-3    2.956125846442675E-4    1.317497954450887E-3    9.658703776296546E-1   -2.008956735499228E-1
 4.430843084308431E8     9.664110742161587E-1   -2.063863300529199E-1    2.966367902149951E-4    1.324912210171922E-3    2.934515391732145E-4    1.297106068429979E-3    9.657317489961051E-1   -2.010410524538302E-1
 4.436543654365436E8     9.663637195312015E-1   -2.066377800344570E-1    3.004630404498408E-4    1.320950302742094E-3    3.005862776454829E-4    1.316007885193109E-3    9.657137622477475E-1   -2.013818258820045E-1
 4.442244224422442E8     9.662922623194385E-1   -2.069424951784725E-1    3.013643776934635E-4    1.319512364209686E-3    3.056500969940919E-4    1.344261392227465E-3    9.657015443459579E-1   -2.016260720430752E-1
 4.447944794479448E8     9.662171303745009E-1   -2.071883042207530E-1    3.202482795884360E-4    1.330613167334548E-3    3.114423796791670E-4    1.320239165155252E-3    9.655430522335942E-1   -2.018865944827657E-1
 4.453645364536453E8     9.660486806183307E-1   -2.073818730294322E-1    2.953746806471250E-4    1.347703561821456E-3    2.832598267338859E-4    1.337681116988725E-3    9.654643306110436E-1   -2.021982885530527E-1
 4.459345934593459E8     9.659915555400453E-1   -2.076906957732430E-1    2.916079851218724E-4    1.315996338398753E-3    3.047576711547414E-4    1.311983742754461E-3    9.653896676542920E-1   -2.023719380059135E-1
 4.465046504650465E8     9.659584671943511E-1   -2.079413661423681E-1    2.989482512092912E-4    1.357132437134467E-3    2.942264158237993E-4    1.330072170558251E-3    9.653619245857051E-1   -2.025148480304950E-1
 4.470747074707471E8     9.658299481543350E-1   -2.081904239128091E-1    3.214918544585903E-4    1.330675365200415E-3    3.106128140106345E-4    1.332412696826123E-3    9.653091424365552E-1   -2.027586289715851E-1
 4.476447644764476E8     9.657489528682404E-1   -2.084425358526875E-1    3.261289869623355E-4    1.339178208118551E-3    3.198458788256325E-4    1.324055878022760E-3    9.652234333575507E-1   -2.029041892166959E-1
 4.482148214821482E8     9.656663583493815E-1   -2.086342789388999E-1    3.259099643124704E-4    1.336013996051749E-3    3.115533542621393E-4    1.343316160933626E-3    9.651552650812069E-1   -2.032688459283938E-1
 4.487848784878488E8     9.655546877347302E-1   -2.088613352294019E-1    3.167266450436181E-4    1.331576051641657E-3    3.040492746884791E-4    1.357167484154862E-3    9.650518901078694E-1   -2.034947554398407E-1
 4.493549354935493E8     9.655777608713962E-1   -2.091611027150428E-1    3.056861774932543E-4    1.341885024144915E-3    3.314117108050203E-4    1.361623224788775E-3    9.649812561989857E-1   -2.036668253563572E-1
 4.499249924992499E8     9.653947672155525E-1   -2.093993793677075E-1    3.103028896696679E-4    1.343865064056315E-3    3.440155549922410E-4    1.344236794830603E-3    9.649391760850832E-1   -2.039280517034254E-1
 4.504950495049505E8     9.652969334796339E-1   -2.096484755047414E-1    3.133148319532669E-4    1.340091816736439E-3    3.185800204761410E-4    1.325684949780207E-3    9.647808304882355E-1   -2.042608081173301E-1
 4.510651065106511E8     9.652327372202951E-1   -2.098950303867181E-1    3.193943819396386E-4    1.341067832059640E-3    3.105777476389496E-4    1.337295378276597E-3    9.647913819991700E-1   -2.044081024607078E-1
 4.516351635163516E8     9.651115043983367E-1   -2.101555158508723E-1    3.254510276184043E-4    1.361784194444110E-3    3.224391388724874E-4    1.356457217304101E-3    9.646785141079420E-1   -2.046891475254360E-1
 4.522052205220522E8     9.650685450794314E-1   -2.104115356472777E-1    3.352779463385924E-4    1.336263601310277E-3    3.102987526842867E-4    1.343017659214467E-3    9.646442370130518E-1   -2.050179346709637E-1
 4.527752775277528E8     9.649817594041528E-1   -2.106037927977230E-1    3.243693763986079E-4    1.347922034983309E-3    3.145231833003304E-4    1.356259625393972E-3    9.645355570773515E-1   -2.050867681052361E-1
 4.533453345334533E8     9.649451887026577E-1   -2.109377518607876E-1    3.123613125596060E-4    1.346198491987240E-3    3.196652784443561E-4    1.321990455237956E-3    9.643411395287843E-1   -2.053292981518584E-1
 4.539153915391539E8     9.648112297542710E-1   -2.112238905898878E-1    3.371189388509010E-4    1.366957655643660E-3    3.295182638172868E-4    1.365700486410267E-3    9.642963635435419E-1   -2.056703663956490E-1
 4.544854485448545E8     9.647298523494030E-1   -2.114199509361615E-1    3.093395713266181E-4    1.346218789026055E-3    3.319718620396891E-4    1.363591888856734E-3    9.641459887717326E-1   -2.058738113239225E-1
 4.550555055505551E8     9.647168976150287E-1   -2.116218209231147E-1    3.473165408369677E-4    1.359334260749703E-3    3.492784000561221E-4    1.359093726266101E-3    9.641398877421873E-1   -2.060832631641453E-1
 4.556255625562556E8     9.646452452472742E-1   -2.118700251443079E-1    3.341376397590812E-4    1.351336655159951E-3    3.377514686119280E-4    1.347764845104702E-3    9.639888203992242E-1   -2.063597913874756E-1
 4.561956195619562E8     9.645176327534457E-1   -2.122336797607986E-1    3.161766084646109E-4    1.352728860186066E-3    3.314268941290622E-4    1.362785161229914E-3    9.638292912323400E-1   -2.065801851246791E-1
 4.567656765676568E8     9.644594645819763E-1   -2.123798043408947E-1    3.195215958729974E-4    1.340098754892869E-3    3.335520970175605E-4    1.335805253211709E-3    9.638055015880833E-1   -2.067504648650010E-1
 4.573357335733573E8     9.643190922261501E-1   -2.126334517502173E-1    3.435065041060390E-4    1.354534709308364E-3    3.279648044149031E-4    1.359838262513447E-3    9.636704931848580E-1   -2.069895380295086E-1
 4.579057905790579E8     9.642998519859330E-1   -2.128069520515845E-1    3.356031478043973E-4    1.342002658706259E-3    3.128004762440570E-4    1.353380773874998E-3    9.635497953593349E-1   -2.073145414604183E-1
 4.584758475847585E8     9.642157545423882E-1   -2.131454723157808E-1    3.146941730186810E-4    1.341988173878200E-3    3.166091825129725E-4    1.356521899918436E-3    9.635159601229359E-1   -2.075637352121692E-1
 4.590459045904590E8     9.641014590035073E-1   -2.134450485996896E-1    3.293953624920660E-4    1.380609776292393E-3    3.419183974320706E-4    1.354427591719145E-3    9.633425758451977E-1   -2.077793071923038E-1
 4.596159615961596E8     9.640062782431528E-1   -2.136724905731773E-1    3.252382321068595E-4    1.370766884972100E-3    3.382687060395632E-4    1.365371625852858E-3    9.632111995529139E-1   -2.080730414313087E-1
 4.601860186018602E8     9.639639317018281E-1   -2.139636966041112E-1    3.244016086666332E-4    1.350880774032584E-3    3.322067194527580E-4    1.367680984364974E-3    9.630843208357424E-1   -2.082778583747391E-1
 4.607560756075608E8     9.638989234927784E-1   -2.141512158500163E-1    3.284913297749503E-4    1.375622812862815E-3    3.143217366655037E-4    1.362691294690097E-3    9.629895360573693E-1   -2.085535459104675E-1
 4.613261326132613E8     9.638493318840395E-1   -2.144595810778089E-1    3.260569793029463E-4    1.352109682500171E-3    3.328621211850830E-4    1.356513965536272E-3    9.628785168898856E-1   -2.087499764754844E-1
 4.618961896189619E8     9.638291143120549E-1   -2.147608563590284E-1    3.129014768634350E-4    1.353207615264649E-3    3.169977743957939E-4    1.360420717458355E-3    9.627087615018343E-1   -2.090055725255132E-1
 4.624662466246625E8     9.637373946592643E-1   -2.149584631700405E-1    3.007960753597168E-4    1.349220139605407E-3    3.281498503557153E-4    1.372289354229662E-3    9.626099187394190E-1   -2.092639371365073E-1
 4.630363036303630E8     9.635649372542755E-1   -2.151120602668154E-1    3.084773361435808E-4    1.353862323367968E-3    3.403908475735665E-4    1.356218545000227E-3    9.625185729174485E-1   -2.095511995508809E-1
 4.636063606360636E8     9.635571550549997E-1   -2.155685154662932E-1    3.141661668263275E-4    1.357362074873219E-3    3.289161056077659E-4    1.382286908469460E-3    9.623353342640762E-1   -2.097842105709670E-1
 4.641764176417642E8     9.634018513093235E-1   -2.156861042896396E-1    3.113633594853233E-4    1.383143344063384E-3    3.210555752321152E-4    1.379970731918938E-3    9.622627410681713E-1   -2.100175406272867E-1
 4.647464746474648E8     9.633635033634652E-1   -2.159281911913113E-1    3.156843673912379E-4    1.374082480618298E-3    3.054591963584985E-4    1.370274001437639E-3    9.621436369803710E-1   -2.102521514024927E-1
 4.653165316531653E8     9.632926788263189E-1   -2.161696829344049E-1    3.267687610220766E-4    1.387824955874143E-3    3.328670305839916E-4    1.381572925838391E-3    9.620604267661573E-1   -2.105914548525872E-1
 4.658865886588659E8     9.631437675591751E-1   -2.164336897642173E-1    3.243419298358264E-4    1.384015288117677E-3    3.453913551935671E-4    1.392585344328779E-3    9.618890473704529E-1   -2.108319275643276E-1
 4.664566456645665E8     9.631430529346221E-1   -2.167389363763596E-1    3.215174449551404E-4    1.377746797832863E-3    3.386327140085522E-4    1.390494421898154E-3    9.618222734365508E-1   -2.110754707619968E-1
 4.670267026702670E8     9.629896000130298E-1   -2.168705242249636E-1    3.176934884895456E-4    1.364627598500006E-3    3.195339817444596E-4    1.396620715153633E-3    9.616068767306393E-1   -2.113492304958563E-1
 4.675967596759676E8     9.629200670696902E-1   -2.171956332002563E-1    3.219003247536069E-4    1.384437586882442E-3    3.165939536366033E-4    1.389697688506897E-3    9.616147571651071E-1   -2.115694847078826E-1
 4.681668166816682E8     9.628641803754951E-1   -2.175349972529834E-1    3.079170679050312E-4    1.398604754774780E-3    3.225277848925953E-4    1.401106366874586E-3    9.615014804426045E-1   -2.118572414478502E-1
 4.687368736873688E8     9.627077358340824E-1   -2.177124315258833E-1    3.213140830791640E-4    1.380979767544185E-3    3.065606887306731E-4    1.382149374725431E-3    9.613289217686883E-1   -2.121403311888379E-1
 4.693069306930693E8     9.625685095407380E-1   -2.179952906742405E-1    3.096865318499597E-4    1.391251115245328E-3    3.077527943090987E-4    1.410403813468677E-3    9.611314369407641E-1   -2.124017461593239E-1
 4.698769876987699E8     9.624503213650664E-1   -2.182366000210941E-1    3.101874422798482E-4    1.399954415265800E-3    3.172827102952236E-4    1.402821025059355E-3    9.610834690368004E-1   -2.126268520876757E-1
 4.704470447044705E8     9.623721194469963E-1   -2.185246837154578E-1    3.128098459545069E-4    1.401990557902934E-3    3.247666924855758E-4    1.414484689238406E-3    9.608997107387207E-1   -2.129345366471155E-1
 4.710171017101710E8     9.622760521841138E-1   -2.187568430398167E-1    3.221712207681507E-4    1.395784360031986E-3    3.329939625633390E-4    1.386464177211022E-3    9.607720404858415E-1   -2.132023387711648E-1
 4.715871587158716E8     9.621208012288055E-1   -2.189728830489692E-1    3.255948100807600E-4    1.417488783983334E-3    3.389904508594227E-4    1.432377321238979E-3    9.607030198401388E-1   -2.133556406249240E-1
 4.721572157215722E8     9.621377869328199E-1   -2.191415444567351E-1    3.266404661424232E-4    1.429685399993491E-3    3.135323140991690E-4    1.416969269823603E-3    9.605400788212685E-1   -2.137840825178113E-1
 4.727272727272727E8     9.620012495522533E-1   -2.195077473868889E-1    3.164571897671446E-4    1.427722400896284E-3    3.458716435911073E-4    1.416040995700107E-3    9.603828880455857E-1   -2.140432863279703E-1
 4.732973297329733E8     9.619285886694992E-1   -2.197642443660388E-1    3.083100341372566E-4    1.424901240196530E-3    3.028507954751940E-4    1.427217104209698E-3    9.603082022184529E-1   -2.142771553162894E-1
 4.738673867386739E8     9.618550175873648E-1   -2.199734304423676E-1    3.089031698774619E-4    1.437405587310655E-3    3.284682469732410E-4    1.411418469473929E-3    9.601462963455933E-1   -2.144787226106607E-1
 4.744374437443745E8     9.617935853994186E-1   -2.202060848906128E-1    3.353068202032347E-4    1.431201212692570E-3    3.045917384180243E-4    1.433686581491485E-3    9.600240661073125E-1   -2.148134994515159E-1
 4.750075007500750E8     9.617018538814944E-1   -2.204968711101873E-1    3.142914296313930E-4    1.449375572560388E-3    3.230182366751596E-4    1.419207712973352E-3    9.599832043652142E-1   -2.150918301226074E-1
 4.755775577557756E8     9.616548293546748E-1   -2.207677159154061E-1    3.344840246357112E-4    1.428320777515332E-3    3.351265113497101E-4    1.426789839911205E-3    9.597723257262551E-1   -2.152623312842115E-1
 4.761476147614762E8     9.614639208907891E-1   -2.210257750190088E-1    3.526590698907266E-4    1.427112294937202E-3    3.211169380862691E-4    1.444003081105703E-3    9.595676779068343E-1   -2.155813079832528E-1
 4.767176717671767E8     9.614259568370357E-1   -2.212622347912374E-1    3.411298945187777E-4    1.435790432473266E-3    3.285110543924461E-4    1.435674092186282E-3    9.596004772458815E-1   -2.158695657778983E-1
 4.772877287728773E8     9.613369596255682E-1   -2.215367862076245E-1    3.305245071018514E-4    1.446017484112188E-3    3.160625176326036E-4    1.438468815125396E-3    9.594162297517792E-1   -2.161338070407952E-1
 4.778577857785779E8     9.612348182050143E-1   -2.217616382185639E-1    3.369804721290291E-4    1.469695866351557E-3    3.197687762325566E-4    1.446954013855878E-3    9.592593714119547E-1   -2.164415628174924E-1
 4.784278427842784E8     9.611159525885022E-1   -2.219699787224946E-1    3.295876533314679E-4    1.451218222184164E-3    3.318582279658749E-4    1.446773161944386E-3    9.590994107134652E-1   -2.166912119216819E-1
 4.789978997899790E8     9.610201418074947E-1   -2.222597762247945E-1    3.495973948105462E-4    1.457860526755327E-3    3.523307666271224E-4    1.461180728880247E-3    9.589401315156448E-1   -2.168434008024235E-1
 4.795679567956796E8     9.609413917139549E-1   -2.225080602334756E-1    3.304970281401799E-4    1.445562874199852E-3    3.303678093531864E-4    1.455508217007039E-3    9.588329785877786E-1   -2.172421578536541E-1
 4.801380138013802E8     9.608433436762562E-1   -2.227375546550349E-1    3.331135521803901E-4    1.456130956972985E-3    3.339553389460332E-4    1.436640766218297E-3    9.586494281776373E-1   -2.174967949829074E-1
 4.807080708070807E8     9.607505400331952E-1   -2.230201151129437E-1    3.540685630376619E-4    1.461287351917708E-3    3.359113139842997E-4    1.462397611744350E-3    9.583910702973883E-1   -2.178494496867585E-1
 4.812781278127813E8     9.606533957453290E-1   -2.232769257035946E-1    3.296703604756682E-4    1.465832391759407E-3    3.367877187468989E-4    1.477591667752449E-3    9.584491666823374E-1   -2.179093794911805E-1
 4.818481848184819E8     9.605582056702080E-1   -2.235319564258474E-1    3.412463612044390E-4    1.469263727628734E-3    3.393805817259685E-4    1.453559457100787E-3    9.583303197346975E-1   -2.183437099180859E-1
 4.824182418241824E8     9.605039171002786E-1   -2.237601372417649E-1    3.272362000531475E-4    1.479448030235320E-3    3.451236267158036E-4    1.457651393737689E-3    9.582146183283929E-1   -2.186326359853075E-1
 4.829882988298830E8     9.603874473284139E-1   -2.240164741238793E-1    3.412170524962902E-4    1.484360961650915E-3    3.429604697098642E-4    1.476017645463786E-3    9.580744233790837E-1   -2.188862086477761E-1
 4.835583558355836E8     9.603388888898429E-1   -2.242767802776478E-1    3.504114687044246E-4    1.478638674544114E-3    3.413794418455383E-4    1.469048920685951E-3    9.579916970793971E-1   -2.191143876079967E-1
 4.841284128412842E8     9.602376750997431E-1   -2.245702373018962E-1    3.649052350930730E-4    1.482674252513274E-3    3.325681851824047E-4    1.477648934444107E-3    9.579372734193480E-1   -2.194498965280163E-1
 4.846984698469847E8     9.601402342537501E-1   -2.247913665665872E-1    3.242768310730480E-4    1.476944615836173E-3    3.482654307531268E-4    1.485476678150868E-3    9.576816454470586E-1   -2.196200438848246E-1
 4.852685268526853E8     9.600210142767764E-1   -2.250325253089238E-1    3.378629286980675E-4    1.481704285062847E-3    3.482367443310349E-4    1.486082017064504E-3    9.576266221639105E-1   -2.198740651792304E-1
 4.858385838583858E8     9.599233128331639E-1   -2.252710967221618E-1    3.459419985276350E-4    1.482605146699967E-3    3.467119808686262E-4    1.496596326993784E-3    9.575153866614396E-1   -2.201702745703324E-1
 4.864086408640864E8     9.597691676146214E-1   -2.254543604684300E-1    3.670579708441632E-4    1.499124300920281E-3    3.464452467284591E-4    1.482455111731175E-3    9.573550855479452E-1   -2.204563332055626E-1
 4.869786978697870E8     9.597592824860763E-1   -2.257563969516582E-1    3.390577534668740E-4    1.504503086070110E-3    3.693070347131294E-4    1.468686145900990E-3    9.571966122174305E-1   -2.206589967441920E-1
 4.875487548754876E8     9.596031988226967E-1   -2.260141823090200E-1    3.655263651653091E-4    1.517405556525181E-3    3.592315865549355E-4    1.500740004287212E-3    9.570961126995562E-1   -2.210073034303548E-1
 4.881188118811882E8     9.594836621090764E-1   -2.262637398564523E-1    3.472348276137661E-4    1.488973375641936E-3    3.559570276860475E-4    1.492377602636543E-3    9.570311698220560E-1   -2.212367758373316E-1
 4.886888688868887E8     9.593662652464948E-1   -2.264954955742681E-1    3.643572381605069E-4    1.494911351837494E-3    3.643193343686893E-4    1.492612114182651E-3    9.568750867578424E-1   -2.214692412372157E-1
 4.892589258925893E8     9.593175934743673E-1   -2.267485588779532E-1    3.607203729421194E-4    1.484283474214133E-3    3.481748772661704E-4    1.493794197627397E-3    9.567566738395449E-1   -2.217245997544864E-1
 4.898289828982898E8     9.592185692962966E-1   -2.269818972489115E-1    3.486934937078894E-4    1.516945846132181E-3    3.663089188486480E-4    1.512729474754761E-3    9.566864258594725E-1   -2.219884240995780E-1
 4.903990399039904E8     9.590483633597441E-1   -2.272557388654660E-1    3.734645746932458E-4    1.513428605078589E-3    3.719544995895563E-4    1.509735176169556E-3    9.565437685525779E-1   -2.222917401161756E-1
 4.909690969096910E8     9.590366629289506E-1   -2.274835663233151E-1    3.560658123098581E-4    1.502200873291224E-3    3.831695112646081E-4    1.506601297812231E-3    9.563693158862808E-1   -2.224365543071671E-1
 4.915391539153916E8     9.588731134835372E-1   -2.278059529277400E-1    3.670706202576669E-4    1.508462526144214E-3    3.797970688039426E-4    1.500592633757686E-3    9.562945150128225E-1   -2.226871808994633E-1
 4.921092109210922E8     9.588386656745581E-1   -2.280335009672100E-1    3.825839462995368E-4    1.513407088323980E-3    3.875777513865452E-4    1.510477888828671E-3    9.561911476454555E-1   -2.229398904973104E-1
 4.926792679267927E8     9.587446891332392E-1   -2.283261896739160E-1    3.591883768671898E-4    1.530031600440733E-3    3.693473396321612E-4    1.525171192684165E-3    9.560477880117531E-1   -2.232455067257575E-1
 4.932493249324932E8     9.586731439693538E-1   -2.285555010940010E-1    3.687662977723956E-4    1.522550579105075E-3    3.534988527590253E-4    1.509049636180997E-3    9.559022260673606E-1   -2.234865123503534E-1
 4.938193819381938E8     9.585323946125867E-1   -2.287132696472458E-1    3.748332334058657E-4    1.531162129568326E-3    3.723189527396612E-4    1.532799274459298E-3    9.558070866652205E-1   -2.237081806609120E-1
 4.943894389438944E8     9.584493210819683E-1   -2.289591813971710E-1    3.784786709722308E-4    1.530192082608610E-3    3.622071578738958E-4    1.505750486150307E-3    9.557785281333276E-1   -2.239945190239838E-1
 4.949594959495950E8     9.583515642656540E-1   -2.292908334478193E-1    3.673920351623746E-4    1.528873063013265E-3    3.862381100816144E-4    1.542121703850584E-3    9.556812459060184E-1   -2.241537443304286E-1
 4.955295529552956E8     9.582538198079433E-1   -2.296115792952528E-1    3.810172947345725E-4    1.518604762900992E-3    3.626526377351094E-4    1.517725552846429E-3    9.555061271827930E-1   -2.244316227183278E-1
 4.960996099609961E8     9.581998623766759E-1   -2.297563751264739E-1    3.765611515964100E-4    1.506739033008139E-3    3.684659809101507E-4    1.533402535874464E-3    9.554278988345483E-1   -2.246289607016347E-1
 4.966696669666967E8     9.580301561734448E-1   -2.299681386001278E-1    3.826240711662792E-4    1.520126990197095E-3    4.048822756464837E-4    1.541439755229689E-3    9.553010982741259E-1   -2.248992181910589E-1
 4.972397239723972E8     9.579846161553301E-1   -2.303001691736577E-1    3.861556591571918E-4    1.533442785145527E-3    3.948404954443102E-4    1.524808418706534E-3    9.552079617142073E-1   -2.251406037035370E-1
 4.978097809780978E8     9.579716722067260E-1   -2.305573104165136E-1    3.623803688811012E-4    1.542958684619371E-3    4.170376496097518E-4    1.529078925903688E-3    9.550965280063615E-1   -2.252907614790696E-1
 4.983798379837984E8     9.577922213055321E-1   -2.308045277276569E-1    3.991333366474217E-4    1.535195736488935E-3    4.046699239528636E-4    1.539591319834214E-3    9.550036866644915E-1   -2.255184205538235E-1
 4.989498949894990E8     9.576875684718148E-1   -2.311379435413192E-1    3.878938733164116E-4    1.534103191555501E-3    3.811500638559543E-4    1.524654528026328E-3    9.547986667001263E-1   -2.257912654456552E-1
 4.995199519951996E8     9.575557247364109E-1   -2.313876918300680E-1    4.183247515175498E-4    1.548253732935139E-3    4.006345591593321E-4    1.535721915850638E-3    9.547554033086767E-1   -2.260712329169923E-1
 5.000900090009001E8     9.574921034373232E-1   -2.315309740699755E-1    3.974682884904248E-4    1.549734370286411E-3    3.960855965933915E-4    1.520668897273533E-3    9.546786278325088E-1   -2.262695530976712E-1
 5.006600660066007E8     9.573664215450555E-1   -2.318452932035497E-1    3.893487379996133E-4    1.530114881372971E-3    3.994302793188246E-4    1.534894146490383E-3    9.546054074198006E-1   -2.264949770092457E-1
 5.012301230123012E8     9.573166478756681E-1   -2.320399116465852E-1    3.854073215583102E-4    1.531201820232219E-3    3.881212586428390E-4    1.553841248484910E-3    9.544429048903784E-1   -2.267225440636861E-1
 5.018001800180018E8     9.570841110435792E-1   -2.323050231880259E-1    3.888445430851090E-4    1.536578915581177E-3    4.057052225782650E-4    1.528416690823284E-3    9.544244237780481E-1   -2.270199582873799E-1
 5.023702370237024E8     9.570492374081535E-1   -2.325516831416533E-1    3.870603820475693E-4    1.547108840344115E-3    4.021647367404726E-4    1.534250144588280E-3    9.542519807774326E-1   -2.271708196265866E-1
 5.029402940294030E8     9.569691788607306E-1   -2.328140420088295E-1    3.823443722796600E-4    1.551448609542948E-3    4.163951353009586E-4    1.556570949751568E-3    9.542104337672371E-1   -2.274704521036066E-1
 5.035103510351035E8     9.568488110820880E-1   -2.330806401418042E-1    4.230011001955322E-4    1.548662009455446E-3    4.312211149190366E-4    1.562683310626575E-3    9.542410174594120E-1   -2.277476995725822E-1
 5.040804080408041E8     9.566711967668979E-1   -2.333191047862621E-1    3.789360723181586E-4    1.562378773722704E-3    4.025003607344185E-4    1.541803216228373E-3    9.541197718959339E-1   -2.279729535494945E-1
 5.046504650465046E8     9.567226204127514E-1   -2.336258478586817E-1    4.072542652287089E-4    1.548870647222558E-3    4.120970945226686E-4    1.532701527933570E-3    9.540125091642268E-1   -2.280611502607676E-1
 5.052205220522052E8     9.564797083495744E-1   -2.338884169454236E-1    4.103899550300619E-4    1.550617896650374E-3    4.104224330296860E-4    1.549700438348644E-3    9.540535934737459E-1   -2.284138521944667E-1
 5.057905790579058E8     9.565074798872103E-1   -2.340134303147782E-1    4.055011370742646E-4    1.552922860830293E-3    4.204481053554776E-4    1.567241385107834E-3    9.538246468457476E-1   -2.285787741499680E-1
 5.063606360636064E8     9.564140749963342E-1   -2.343713679456844E-1    4.037729656558796E-4    1.558570744571742E-3    4.165097038525740E-4    1.543555507259265E-3    9.537561353196385E-1   -2.287147954862484E-1
 5.069306930693070E8     9.562045936129087E-1   -2.346295406200276E-1    4.057328889191188E-4    1.569729911641949E-3    4.217664244419392E-4    1.560957163049089E-3    9.537546777449748E-1   -2.290405402923248E-1
 5.075007500750075E8     9.561992193309343E-1   -2.348635697762973E-1    4.029671172583782E-4    1.561593279804455E-3    4.279305399130980E-4    1.540638914590645E-3    9.537297507436250E-1   -2.292638245072077E-1
 5.080708070807081E8     9.561331126310639E-1   -2.350998383554956E-1    4.270215945709560E-4    1.551175487003465E-3    4.442254501845628E-4    1.568043245509957E-3    9.536698114483525E-1   -2.294398809694534E-1
 5.086408640864086E8     9.560360786143928E-1   -2.353745839518971E-1    4.157220791756098E-4    1.574715851454475E-3    4.187174150583572E-4    1.562110730790439E-3    9.535253309943640E-1   -2.297125180705103E-1
 5.092109210921092E8     9.559083555928436E-1   -2.355319932032927E-1    3.976861898015909E-4    1.533834750704734E-3    4.483211072888041E-4    1.557724079762635E-3    9.534634647634902E-1   -2.299166553652985E-1
 5.097809780978098E8     9.557603551136690E-1   -2.358208743759065E-1    4.090584420033014E-4    1.577822417247845E-3    4.264864515158171E-4    1.535123955778257E-3    9.534411985491134E-1   -2.300144349868966E-1
 5.103510351035104E8     9.557369011361780E-1   -2.360459899200844E-1    4.070934449044604E-4    1.550243777830780E-3    4.354692617223213E-4    1.570453141741017E-3    9.533059241064094E-1   -2.302542401601174E-1
 5.109210921092110E8     9.556268254534891E-1   -2.364180067856297E-1    4.247707801390385E-4    1.568278493348381E-3    4.045790837265007E-4    1.570593242599189E-3    9.533336462410710E-1   -2.306342629994613E-1
 5.114911491149115E8     9.554751678341974E-1   -2.366134334498904E-1    4.226642429724691E-4    1.568927739057422E-3    4.277748574831299E-4    1.551192114243463E-3    9.532508487566355E-1   -2.308037740093234E-1
 5.120612061206120E8     9.553414836843752E-1   -2.368861140241620E-1    4.239567036832353E-4    1.553555365402826E-3    4.368107790249177E-4    1.563219862669681E-3    9.531252784157880E-1   -2.310409688352280E-1
 5.126312631263126E8     9.552471028078242E-1   -2.370924643797694E-1    4.221895681269275E-4    1.552304559521713E-3    4.114513660881826E-4    1.562054717843405E-3    9.530810718362754E-1   -2.311530946468766E-1
 5.132013201320132E8     9.550849382800999E-1   -2.373088402933671E-1    4.275409422804174E-4    1.574892305068656E-3    4.343210714680517E-4    1.552867296430302E-3    9.529523358571251E-1   -2.314483811608636E-1
 5.137713771377138E8     9.549126238709909E-1   -2.375303256348775E-1    4.002021174403501E-4    1.566022169174181E-3    4.065601656575772E-4    1.570471248587292E-3    9.529308097636884E-1   -2.315916101445768E-1
 5.143414341434144E8     9.548794479020745E-1   -2.377890599478823E-1    4.081806542379475E-4    1.525925836907776E-3    4.292844953850727E-4    1.573335762446487E-3    9.530000206316097E-1   -2.318301413048749E-1
 5.149114911491149E8     9.547623542233651E-1   -2.380366487524729E-1    4.423564768536948E-4    1.571512987532240E-3    4.095784332066598E-4    1.598047942021872E-3    9.528555822063649E-1   -2.319930161962496E-1
 5.154815481548155E8     9.546639313234279E-1   -2.382633902996393E-1    4.386041009716347E-4    1.580580637965529E-3    4.341842470471965E-4    1.563736284193610E-3    9.527731942695373E-1   -2.322653152816397E-1
 5.160516051605160E8     9.546153107623686E-1   -2.385085337787772E-1    4.359906399300099E-4    1.581013250624627E-3    4.544990405415232E-4    1.581570301646246E-3    9.527237626584225E-1   -2.324043735173653E-1
 5.166216621662166E8     9.545550910781254E-1   -2.388813148459370E-1    4.180771410216932E-4    1.590479611290556E-3    4.437138810515945E-4    1.592912687269929E-3    9.525941222464575E-1   -2.325005793672784E-1
 5.171917191719172E8     9.544337282759513E-1   -2.391537825682216E-1    4.588032516136283E-4    1.588093331944324E-3    4.208705347457922E-4    1.588940329158929E-3    9.526543080245333E-1   -2.328479049248428E-1
 5.177617761776178E8     9.544131893507660E-1   -2.393617058259007E-1    4.201831326779343E-4    1.574230080695371E-3    4.518563809393356E-4    1.575887798401810E-3    9.524237197357228E-1   -2.330369403036361E-1
 5.183318331833184E8     9.542723604626170E-1   -2.395769209002197E-1    4.437776325389189E-4    1.599219462952757E-3    4.421939778678246E-4    1.571191046844694E-3    9.525061772074102E-1   -2.331273605760056E-1
 5.189018901890189E8     9.541916167357559E-1   -2.398657116970039E-1    4.271246736689370E-4    1.576840793629707E-3    4.382488415199093E-4    1.580422915443903E-3    9.522923627180636E-1   -2.334616377462042E-1
 5.194719471947194E8     9.541132563920414E-1   -2.401048665545215E-1    4.293702262512783E-4    1.599506231752398E-3    4.368362924352957E-4    1.575899028333270E-3    9.524137022980917E-1   -2.336519146622688E-1
 5.200420042004200E8     9.540516869392636E-1   -2.403224859534977E-1    4.460035601289820E-4    1.604110706803358E-3    4.384570905430984E-4    1.595568800578967E-3    9.522909017556745E-1   -2.338286644205229E-1
 5.206120612061206E8     9.539288026284127E-1   -2.405883800390878E-1    4.438689756105154E-4    1.598407798573331E-3    4.580300231229386E-4    1.585956796148573E-3    9.522493350819597E-1   -2.340449882644597E-1
 5.211821182118212E8     9.538055161001991E-1   -2.408572111015147E-1    4.405235054835878E-4    1.588823876266439E-3    4.287367030794277E-4    1.586423174673796E-3    9.520523291650344E-1   -2.343034223942392E-1
 5.217521752175218E8     9.537271267908414E-1   -2.410841135071860E-1    4.410692378567802E-4    1.577535317124180E-3    4.467655492131918E-4    1.587046240998675E-3    9.520365725582547E-1   -2.345367929610911E-1
 5.223222322232223E8     9.536087652914583E-1   -2.413249623863264E-1    4.348081188363848E-4    1.592843372338851E-3    4.589261479975194E-4    1.603678336366756E-3    9.520328043499334E-1   -2.345935524372881E-1
 5.228922892289229E8     9.535096960591850E-1   -2.415387235380720E-1    4.405179529719518E-4    1.583631892105118E-3    4.479470377636025E-4    1.604182783158715E-3    9.519549024713982E-1   -2.348531380926472E-1
 5.234623462346234E8     9.533793524485644E-1   -2.418074163743864E-1    4.358120840352436E-4    1.592255972650841E-3    4.568060545138348E-4    1.582658779481153E-3    9.518559792856278E-1   -2.350216798435293E-1
 5.240324032403240E8     9.533091078768888E-1   -2.420697440522621E-1    4.201150046548205E-4    1.601418765520099E-3    4.284594574849117E-4    1.605243302878287E-3    9.517522619627697E-1   -2.352491066569019E-1
 5.246024602460246E8     9.531890239339947E-1   -2.422815790119570E-1    4.327689622553979E-4    1.605296624459456E-3    4.388358069589484E-4    1.593734967486234E-3    9.516967050432159E-1   -2.354461500743401E-1
 5.251725172517252E8     9.531266027010027E-1   -2.425042133452758E-1    4.582025399649035E-4    1.614210758927446E-3    4.461127006449568E-4    1.600863608467470E-3    9.516548460166583E-1   -2.356819791925858E-1
 5.257425742574258E8     9.530057700370738E-1   -2.427818227563129E-1    4.729223168597903E-4    1.600052426807299E-3    4.455926331491779E-4    1.600237569691879E-3    9.516249824268354E-1   -2.358880485707047E-1
 5.263126312631263E8     9.529139194246720E-1   -2.430056969093154E-1    4.398903242605378E-4    1.609969648785326E-3    4.542425529601009E-4    1.614028798140718E-3    9.514996316070692E-1   -2.360951979561165E-1
 5.268826882688268E8     9.528530501104656E-1   -2.432960970829030E-1    4.545137341748983E-4    1.613515740586332E-3    4.608963899113617E-4    1.606771342829977E-3    9.514238596802094E-1   -2.362645051728950E-1
 5.274527452745274E8     9.527012325718165E-1   -2.435447287361824E-1    4.637904320383145E-4    1.614440896933716E-3    4.351004756623395E-4    1.617599506189239E-3    9.513970004177356E-1   -2.364536736601160E-1
 5.280228022802280E8     9.526306216219625E-1   -2.437595239263457E-1    4.425535137873089E-4    1.597808427333232E-3    4.631070202443671E-4    1.615466227333534E-3    9.513093182524729E-1   -2.366755815069946E-1
 5.285928592859286E8     9.524883302541173E-1   -2.439812831697837E-1    4.470562903611088E-4    1.629258594514909E-3    4.811254251001938E-4    1.630207864226880E-3    9.512838897632606E-1   -2.368639872882240E-1
 5.291629162916292E8     9.524550154573408E-1   -2.442513904129084E-1    4.634146931441121E-4    1.618986860920971E-3    4.534133084597311E-4    1.614937387259397E-3    9.512058793824251E-1   -2.370897291830496E-1
 5.297329732973297E8     9.523251284696477E-1   -2.445484853194617E-1    4.660345368664712E-4    1.615968890982457E-3    4.509443047844218E-4    1.605157357890235E-3    9.511202346759624E-1   -2.372898011065380E-1
 5.303030303030303E8     9.521951237962349E-1   -2.447469603931569E-1    4.522652711051890E-4    1.624368018438356E-3    4.629201163649453E-4    1.619817790428560E-3    9.510885797427477E-1   -2.374989754207196E-1
 5.308730873087308E8     9.521013760274465E-1   -2.450214668568091E-1    4.680192481013866E-4    1.622822870681766E-3    4.650991704260731E-4    1.632724231233287E-3    9.509736957209518E-1   -2.377255587120837E-1
 5.314431443144314E8     9.519867288740711E-1   -2.453021712965149E-1    4.529772298434095E-4    1.625353833867864E-3    4.798556326467937E-4    1.628931011284985E-3    9.508165723017753E-1   -2.379368912182344E-1
 5.320132013201320E8     9.518853306379157E-1   -2.454971552023119E-1    4.561513518793257E-4    1.624258951260853E-3    4.693601910277191E-4    1.617011200620401E-3    9.508215814845720E-1   -2.381360686246962E-1
 5.325832583258326E8     9.518588346199788E-1   -2.457147685689831E-1    4.684793542281892E-4    1.619558295297352E-3    4.768491321818987E-4    1.651846006563067E-3    9.507406445225816E-1   -2.382565904396846E-1
 5.331533153315332E8     9.517550717503799E-1   -2.460287084984941E-1    4.725710108089847E-4    1.639593631433679E-3    4.733183908328172E-4    1.618292739772204E-3    9.506670323671230E-1   -2.385026157661228E-1
 5.337233723372337E8     9.516500738815599E-1   -2.462303163592280E-1    4.678038472001685E-4    1.649762660056427E-3    4.722157954958750E-4    1.651335919110645E-3    9.504877756900419E-1   -2.388081829432990E-1
 5.342934293429343E8     9.515752453748534E-1   -2.464617283646904E-1    4.873069046221132E-4    1.638125153845917E-3    4.701999864904758E-4    1.666457937139550E-3    9.504509247148766E-1   -2.389201411754425E-1
 5.348634863486348E8     9.513870755960028E-1   -2.466772210064120E-1    4.702491009993713E-4    1.650984990179311E-3    4.757345447727160E-4    1.647516460677325E-3    9.503969143727693E-1   -2.391629866718221E-1
 5.354335433543354E8     9.513025766660469E-1   -2.468835840008716E-1    4.724970136593806E-4    1.654117774457446E-3    4.845081146738681E-4    1.646681891071320E-3    9.502502151506710E-1   -2.393815032855953E-1
 5.360036003600360E8     9.512130735379101E-1   -2.471621690706455E-1    4.711609848911466E-4    1.623948432089582E-3    4.850855682325409E-4    1.673367342347883E-3    9.502154897040547E-1   -2.395885134739512E-1
 5.365736573657366E8     9.510835445116554E-1   -2.474222656045292E-1    4.733273884883744E-4    1.644591705082737E-3    4.911776643211664E-4    1.656268610688610E-3    9.501105952084347E-1   -2.397769227587264E-1
 5.371437143714371E8     9.510631174744473E-1   -2.476790562155652E-1    4.990664267308463E-4    1.650890482308960E-3    4.820398425236950E-4    1.648000136245226E-3    9.499843469822633E-1   -2.400715645360822E-1
 5.377137713771377E8     9.509468746147101E-1   -2.479752497317376E-1    4.794914554849795E-4    1.667670118571432E-3    4.756005360216497E-4    1.651001533114317E-3    9.498656654639325E-1   -2.402371234823401E-1
 5.382838283828382E8     9.508225537286886E-1   -2.482137394538207E-1    5.006346664188244E-4    1.660774018958391E-3    4.908809050816952E-4    1.662239049396098E-3    9.497815188912253E-1   -2.404520842233254E-1
 5.388538853885388E8     9.507557748026213E-1   -2.484943587574571E-1    4.747923948947640E-4    1.652923058233292E-3    4.984226113410731E-4    1.652188258155924E-3    9.496639129746156E-1   -2.406773749676325E-1
 5.394239423942394E8     9.506158842913479E-1   -2.486443439041214E-1    4.939963702984413E-4    1.662781836496340E-3    4.984642804490547E-4    1.668109382380693E-3    9.495065129919094E-1   -2.409058014713435E-1
 5.399939993999400E8     9.504648746954251E-1   -2.488638404462772E-1    4.944249262790549E-4    1.646203618030658E-3    4.980958937740467E-4    1.658860662394010E-3    9.494569917527000E-1   -2.411950998297924E-1
 5.405640564056406E8     9.503618531433036E-1   -2.492156959532578E-1    5.153308001880467E-4    1.666813999051531E-3    5.015272922134088E-4    1.658589338187504E-3    9.492922391568140E-1   -2.412565639508340E-1
 5.411341134113412E8     9.502996236222528E-1   -2.493806751326707E-1    5.036846881199635E-4    1.661093181563013E-3    4.874624876881839E-4    1.659863128580490E-3    9.492145631178012E-1   -2.415789378540581E-1
 5.417041704170418E8     9.501694041758214E-1   -2.495551573367487E-1    5.051301365709075E-4    1.668958282579411E-3    5.014037654826379E-4    1.670764875610595E-3    9.489825522672922E-1   -2.418165252258299E-1
 5.422742274227422E8     9.500585777821957E-1   -2.498178604021593E-1    5.050362940437320E-4    1.673470847038360E-3    5.306576765804780E-4    1.657055733886078E-3    9.490107470623542E-1   -2.419046136654320E-1
 5.428442844284428E8     9.499851563619121E-1   -2.501204520005622E-1    5.156227742948049E-4    1.667091813263763E-3    5.146217173057311E-4    1.671167994714099E-3    9.489241898280507E-1   -2.422635794944426E-1
 5.434143414341434E8     9.499277890754528E-1   -2.504243545394293E-1    5.147721456411774E-4    1.653554882761859E-3    4.916527697814140E-4    1.678531357195605E-3    9.488229943317021E-1   -2.424333233413776E-1
 5.439843984398440E8     9.497942488847282E-1   -2.506686638574870E-1    5.127759528727993E-4    1.674962005626504E-3    5.158655449590127E-4    1.674394558209698E-3    9.487378177996207E-1   -2.427290066441100E-1
 5.445544554455446E8     9.497088822303464E-1   -2.508328014483399E-1    5.069432043945507E-4    1.665093699435656E-3    5.184459306591841E-4    1.666538947460954E-3    9.486683369285492E-1   -2.429649349019051E-1
 5.451245124512451E8     9.496898319503243E-1   -2.510925782330652E-1    5.169598013751084E-4    1.660997618006197E-3    5.213268743517247E-4    1.686577014885094E-3    9.483926495018282E-1   -2.431359607837700E-1
 5.456945694569457E8     9.495538179422424E-1   -2.513860352185188E-1    5.258700845477085E-4    1.664925246262384E-3    5.269537790866118E-4    1.671492226057718E-3    9.483556449085045E-1   -2.433879823249599E-1
 5.462646264626462E8     9.494252990290311E-1   -2.516742958563853E-1    5.065381556623255E-4    1.672732248151439E-3    5.091558140293069E-4    1.673369714891109E-3    9.483411288159683E-1   -2.436176596132933E-1
 5.468346834683468E8     9.493904889936736E-1   -2.519269286030693E-1    5.248889317441706E-4    1.673998830099785E-3    5.125125682326213E-4    1.647243130356580E-3    9.481719629195887E-1   -2.437220831621384E-1
 5.474047404740474E8     9.492913266792381E-1   -2.521548393495046E-1    5.371108196206746E-4    1.672428996870130E-3    5.209622487240967E-4    1.680558993928893E-3    9.479977720569698E-1   -2.440426198680239E-1
 5.479747974797480E8     9.491228255341241E-1   -2.524037858982243E-1    5.137249336932326E-4    1.682785134356466E-3    5.148468113753175E-4    1.677655536265665E-3    9.478754644786728E-1   -2.442395446655267E-1
 5.485448544854486E8     9.490976907845633E-1   -2.525680841184409E-1    5.276370325611856E-4    1.662334810442780E-3    5.304896421269854E-4    1.677507330563953E-3    9.477613430870114E-1   -2.445005652110085E-1
 5.491149114911492E8     9.488813909642458E-1   -2.527609689521695E-1    5.239672727399675E-4    1.665071545114078E-3    5.382006116618947E-4    1.679282824004410E-3    9.475644268377091E-1   -2.447615190479460E-1
 5.496849684968497E8     9.488523004487287E-1   -2.530995486566020E-1    5.355589499056488E-4    1.670169841704238E-3    5.470049981449234E-4    1.671715104051883E-3    9.474137807853744E-1   -2.450586682139010E-1
 5.502550255025502E8     9.487655528664231E-1   -2.533580333983311E-1    5.315144301076147E-4    1.665842279634238E-3    5.136079581896319E-4    1.692669124450187E-3    9.472592005484610E-1   -2.452197392351814E-1
 5.508250825082508E8     9.487616143095884E-1   -2.535129459359232E-1    5.072366222123489E-4    1.687421107776520E-3    5.294063118341557E-4    1.682983733371197E-3    9.470628395490023E-1   -2.454842307326537E-1
 5.513951395139514E8     9.485827845266595E-1   -2.537605123025650E-1    5.424570028912541E-4    1.694166048918511E-3    5.285482759490023E-4    1.684184724848478E-3    9.470660910229040E-1   -2.456847028207033E-1
 5.519651965196520E8     9.485533006133233E-1   -2.539709735496788E-1    5.298161475796443E-4    1.689656041366154E-3    5.395463283730867E-4    1.684218093794262E-3    9.468291357808847E-1   -2.459828922032309E-1
 5.525352535253525E8     9.484402576199732E-1   -2.542480642570161E-1    5.320419612302291E-4    1.676185863146328E-3    5.567651277611507E-4    1.675285285173689E-3    9.467529717186647E-1   -2.461479788191436E-1
 5.531053105310531E8     9.481915517997884E-1   -2.545209853111988E-1    5.487365931260371E-4    1.681619669782140E-3    5.454159580871938E-4    1.687479268938420E-3    9.466051849633663E-1   -2.464802539522689E-1
 5.536753675367537E8     9.481501529155072E-1   -2.547544831556907E-1    5.445165602956738E-4    1.687996047695333E-3    5.303925165864941E-4    1.683596695499848E-3    9.463936693180294E-1   -2.467317550337962E-1
 5.542454245424542E8     9.480186663772688E-1   -2.549878320843142E-1    5.683099183299550E-4    1.687468219775244E-3    5.409654630294106E-4    1.691090889854131E-3    9.463045885091029E-1   -2.469339208019877E-1
 5.548154815481548E8     9.479443637152661E-1   -2.552947864633979E-1    5.513368877588668E-4    1.697929787135445E-3    5.655358691465621E-4    1.693722474644185E-3    9.461631297940076E-1   -2.472398269209205E-1
 5.553855385538554E8     9.477816973538895E-1   -2.554725357995579E-1    5.364952404478951E-4    1.691466374843097E-3    5.392005331659868E-4    1.692870903710474E-3    9.459611468149577E-1   -2.473574825846719E-1
 5.559555955595560E8     9.477523959485311E-1   -2.556991526730367E-1    5.557008530354550E-4    1.684694605087956E-3    5.737925641762085E-4    1.679056723793816E-3    9.458410409247074E-1   -2.476151694581736E-1
 5.565256525652566E8     9.476023928611647E-1   -2.559460033448269E-1    5.688127169027494E-4    1.687909727921620E-3    5.711503696737951E-4    1.659772201160091E-3    9.457189931846147E-1   -2.478743619812913E-1
 5.570957095709571E8     9.475949445173500E-1   -2.561418035782294E-1    5.481350608265703E-4    1.692607669884465E-3    5.515621505651910E-4    1.687176983804566E-3    9.455222904914530E-1   -2.481464022019605E-1
 5.576657665766577E8     9.473926778538488E-1   -2.564789154084338E-1    5.519737125411249E-4    1.689249870810838E-3    5.749250632496209E-4    1.693124532274885E-3    9.453611718047384E-1   -2.483529795422923E-1
 5.582358235823582E8     9.472660492437768E-1   -2.566696651841133E-1    5.593207643752203E-4    1.677383985504055E-3    5.699594298109863E-4    1.687370757391880E-3    9.452018619760872E-1   -2.486460026728687E-1
 5.588058805880588E8     9.471720301814565E-1   -2.569684588965296E-1    5.497655058445418E-4    1.691492943125795E-3    5.504695637073728E-4    1.687199460573497E-3    9.450354391630630E-1   -2.489123091805551E-1
 5.593759375937594E8     9.470688758945092E-1   -2.571208523894653E-1    5.469479016567115E-4    1.678501762989571E-3    5.653857379373656E-4    1.697474948364930E-3    9.448949873261857E-1   -2.490970176782150E-1
 5.599459945994599E8     9.469100985320796E-1   -2.574174102018294E-1    5.603406982582523E-4    1.697841708199632E-3    5.722030128765836E-4    1.701034148748585E-3    9.446501280523912E-1   -2.493787538901713E-1
 5.605160516051605E8     9.468852498994406E-1   -2.576442880990529E-1    5.779000482149849E-4    1.695411381051775E-3    5.740001603329425E-4    1.696656838204391E-3    9.445536502166478E-1   -2.496102173701595E-1
 5.610861086108611E8     9.467499522933380E-1   -2.578960649525276E-1    5.560087457030722E-4    1.703072976412149E-3    5.664157608107651E-4    1.690949021414661E-3    9.444440913808054E-1   -2.498482236405418E-1
 5.616561656165617E8     9.467019605812926E-1   -2.581327431333275E-1    5.749847822740017E-4    1.700675992542669E-3    5.636811931141794E-4    1.689263570527339E-3    9.443139244814569E-1   -2.501309716166943E-1
 5.622262226222622E8     9.465867198241744E-1   -2.583717733405725E-1    5.532271025209537E-4    1.668413325778099E-3    5.660726134829717E-4    1.685524567182150E-3    9.440347737131882E-1   -2.503702353083021E-1
 5.627962796279628E8     9.464980854509661E-1   -2.586412310936678E-1    5.670987283048883E-4    1.687397447317211E-3    5.599509500808706E-4    1.702453453715610E-3    9.439762758698370E-1   -2.506535597772052E-1
 5.633663366336634E8     9.463857692531153E-1   -2.588396976224968E-1    5.597677920527394E-4    1.706136296777033E-3    5.810888484939489E-4    1.685650608755989E-3    9.437680266315006E-1   -2.508284657468561E-1
 5.639363936393640E8     9.462698621388177E-1   -2.591035182026630E-1    5.641050909500091E-4    1.669878725202158E-3    5.649022597433240E-4    1.693711704701990E-3    9.435771571373517E-1   -2.511837906571340E-1
 5.645064506450645E8     9.461650919085995E-1   -2.593151447254343E-1    5.727170740956496E-4    1.690965214431029E-3    5.696640166433598E-4    1.674105286336168E-3    9.435097238045110E-1   -2.514202050859308E-1
 5.650765076507651E8     9.460444115252963E-1   -2.595761071540540E-1    5.654716494529841E-4    1.696605330480192E-3    5.724914946217392E-4    1.698931124328607E-3    9.433312770679911E-1   -2.516790053273678E-1
 5.656465646564656E8     9.459955069956225E-1   -2.598389683541989E-1    5.369576379460477E-4    1.713093366933673E-3    5.662234295922603E-4    1.694131628574772E-3    9.432550104707536E-1   -2.518903315598073E-1
 5.662166216621662E8     9.458542151532895E-1   -2.601019259805331E-1    5.604791882574114E-4    1.671297398224670E-3    5.750897670382611E-4    1.676800035318233E-3    9.430644120444173E-1   -2.522072657709729E-1
 5.667866786678668E8     9.457570196274515E-1   -2.602702481225128E-1    5.717646378850740E-4    1.703316614295825E-3    5.721616501001047E-4    1.725923814561857E-3    9.429388465395957E-1   -2.524001599004723E-1
 5.673567356735673E8     9.456519404324030E-1   -2.604970854082214E-1    5.685090684963382E-4    1.708338100906997E-3    5.558339221185925E-4    1.706172802567144E-3    9.427568558583461E-1   -2.526158623135636E-1
 5.679267926792679E8     9.455665221023104E-1   -2.607536574817519E-1    5.573058174478231E-4    1.711368034774701E-3    5.918177905952241E-4    1.711025821936509E-3    9.426590971928999E-1   -2.529650826756416E-1
 5.684968496849685E8     9.454369316658972E-1   -2.609747724533997E-1    5.561544969898375E-4    1.724973874537846E-3    5.728462220872274E-4    1.702919663201888E-3    9.425173973456636E-1   -2.532599327698401E-1
 5.690669066906691E8     9.453216768709020E-1   -2.612619904158252E-1    5.603780915196582E-4    1.721551551468815E-3    5.916208534223214E-4    1.695790355460980E-3    9.422956623851946E-1   -2.533819132494399E-1
 5.696369636963696E8     9.452582064552059E-1   -2.615058197661398E-1    5.717377996838132E-4    1.725371474724387E-3    5.959509185133926E-4    1.733070162031912E-3    9.422762795610857E-1   -2.537031106068489E-1
 5.702070207020702E8     9.451449387668411E-1   -2.617333169117384E-1    5.921619277706615E-4    1.699913064976692E-3    5.899038108631233E-4    1.717485429024107E-3    9.420329217979209E-1   -2.538242445347689E-1
 5.707770777077708E8     9.450390239432628E-1   -2.619150839728014E-1    5.847263141421078E-4    1.725380600017944E-3    5.902379916461694E-4    1.713840292477895E-3    9.419627243363949E-1   -2.540648720610545E-1
 5.713471347134714E8     9.449704262743300E-1   -2.621654996632899E-1    5.668974346457741E-4    1.702585480885285E-3    5.827943690960559E-4    1.702032841563365E-3    9.417588852352261E-1   -2.544223549056242E-1
 5.719171917191720E8     9.448868479010595E-1   -2.624680339769170E-1    5.920562227164254E-4    1.744553311073721E-3    5.930977964484044E-4    1.717731612574958E-3    9.415065418514669E-1   -2.547032325800200E-1
 5.724872487248725E8     9.447150153940456E-1   -2.626734311034964E-1    5.580873930085858E-4    1.717967293073698E-3    5.907161956338529E-4    1.704661309193741E-3    9.414196823199050E-1   -2.549284082696311E-1
 5.730573057305731E8     9.446088055491060E-1   -2.629365611192170E-1    6.079441135207428E-4    1.718036539438004E-3    5.908965830794255E-4    1.732455765382680E-3    9.411303111483124E-1   -2.552569881162414E-1
 5.736273627362736E8     9.445840554543173E-1   -2.631741465193129E-1    6.098431969724021E-4    1.723308669629016E-3    6.052610962042144E-4    1.708523379982606E-3    9.410542932914430E-1   -2.553453382742213E-1
 5.741974197419741E8     9.444449532513104E-1   -2.633669652935821E-1    5.968294747281901E-4    1.726331345104923E-3    5.972519747460843E-4    1.681264375325302E-3    9.408542206667297E-1   -2.556466979753081E-1
 5.747674767476747E8     9.443284415873772E-1   -2.636352087742764E-1    6.063784670368681E-4    1.735588790726293E-3    5.736644521518044E-4    1.728607207607297E-3    9.407292015146111E-1   -2.559372659807364E-1
 5.753375337533753E8     9.442047347485152E-1   -2.638490942025072E-1    5.871799076872528E-4    1.735354221497274E-3    6.011962487091721E-4    1.709305625983560E-3    9.405995392208103E-1   -2.560854461068077E-1
 5.759075907590759E8     9.442234915806880E-1   -2.641431894101857E-1    5.950246868546067E-4    1.738799404438289E-3    6.101460293642713E-4    1.732088963911668E-3    9.404645357263430E-1   -2.564828099907276E-1
 5.764776477647765E8     9.439981870650465E-1   -2.642973969307346E-1    6.315025493110950E-4    1.718591466060918E-3    6.166371201825102E-4    1.734963091278700E-3    9.403673818208308E-1   -2.566747968364465E-1
 5.770477047704771E8     9.439331063769291E-1   -2.645872911677474E-1    5.945639051493914E-4    1.727868152531319E-3    6.076368560328803E-4    1.712966288818373E-3    9.403059348664397E-1   -2.568910411376932E-1
 5.776177617761776E8     9.437696336876368E-1   -2.648381798056978E-1    6.345155539395633E-4    1.721976059408855E-3    5.874298314968228E-4    1.718856655984298E-3    9.400174381797138E-1   -2.572196496272223E-1
 5.781878187818782E8     9.436798632332739E-1   -2.650387234281396E-1    6.394862134030697E-4    1.719930000665711E-3    6.344082005311174E-4    1.718474991431041E-3    9.399250027458586E-1   -2.574060398366546E-1
 5.787578757875788E8     9.435177331563804E-1   -2.651921577203591E-1    6.093510505989516E-4    1.700297471182868E-3    6.134197668452063E-4    1.704229504966279E-3    9.398426302422992E-1   -2.576452230251711E-1
 5.793279327932794E8     9.434637789482631E-1   -2.655697626825511E-1    6.030079173905555E-4    1.724080164713575E-3    6.122787848663771E-4    1.727184127789624E-3    9.396989536200093E-1   -2.578563470215778E-1
 5.798979897989799E8     9.434067746277586E-1   -2.657928299225623E-1    6.441545920224727E-4    1.726698591186658E-3    6.082518317444352E-4    1.707674271620650E-3    9.394967834680117E-1   -2.581113927477518E-1
 5.804680468046805E8     9.432544952226575E-1   -2.660265388637909E-1    6.197588618734848E-4    1.714466749080830E-3    6.232899596978326E-4    1.702306722065588E-3    9.393469249030649E-1   -2.583024243671436E-1
 5.810381038103811E8     9.431261686356320E-1   -2.662352321062544E-1    6.058946456638771E-4    1.730760253240306E-3    6.252273826393017E-4    1.735698811839027E-3    9.391713455916527E-1   -2.585242079988557E-1
 5.816081608160815E8     9.430433079476479E-1   -2.664413013857589E-1    6.239516008127236E-4    1.731935609225127E-3    6.130494249761099E-4    1.710696601369659E-3    9.391160477354374E-1   -2.587916023828479E-1
 5.821782178217821E8     9.429841742401553E-1   -2.666498949948750E-1    5.893835239019386E-4    1.735680577919735E-3    6.121725462041445E-4    1.730718375050425E-3    9.389292878128449E-1   -2.590600266437468E-1
 5.827482748274827E8     9.428952373644133E-1   -2.669363346072090E-1    6.401105716785236E-4    1.739443247656392E-3    6.118151846592193E-4    1.732227770661188E-3    9.388350004486873E-1   -2.593219160390205E-1
 5.833183318331833E8     9.427850499208978E-1   -2.671963440503979E-1    6.598509139834723E-4    1.733398566681278E-3    6.302784874237747E-4    1.708649556660501E-3    9.386307379406734E-1   -2.595981193314575E-1
 5.838883888388839E8     9.425180487139604E-1   -2.673353157317672E-1    6.569076668493857E-4    1.723339188369691E-3    6.603161920931813E-4    1.707440787975584E-3    9.385417396616307E-1   -2.597403465453036E-1
 5.844584458445845E8     9.425088708583831E-1   -2.677754171006791E-1    6.490549017515461E-4    1.735004601008283E-3    6.277050211922178E-4    1.729417538568431E-3    9.384218146376483E-1   -2.600150398823035E-1
 5.850285028502851E8     9.424265089545342E-1   -2.678601451991188E-1    6.355334229913275E-4    1.702353650185353E-3    6.736344012294419E-4    1.717065076920508E-3    9.383706284959447E-1   -2.602799677126578E-1
 5.855985598559856E8     9.423080148432963E-1   -2.680164827836051E-1    6.194808476260137E-4    1.712271117603841E-3    6.304400114936347E-4    1.730101199904593E-3    9.381863267914011E-1   -2.605021925899098E-1
 5.861686168616862E8     9.421656790560988E-1   -2.682854664525118E-1    6.528233412434649E-4    1.744295726519298E-3    6.318688278278380E-4    1.721079606255144E-3    9.380386230540779E-1   -2.606735278169310E-1
 5.867386738673868E8     9.421474832054830E-1   -2.685560539346085E-1    6.421495842836936E-4    1.746409617927996E-3    6.302865559722877E-4    1.728234243524788E-3    9.379493410112257E-1   -2.609010921752948E-1
 5.873087308730873E8     9.419388091175611E-1   -2.688188851381806E-1    6.308782857079113E-4    1.721737523838581E-3    6.486876454424053E-4    1.723014173682345E-3    9.378313485176071E-1   -2.611744640858655E-1
 5.878787878787879E8     9.420250434877721E-1   -2.690819080254668E-1    6.351190624683183E-4    1.719954417520923E-3    6.148373201325281E-4    1.733210534939898E-3    9.377108105025359E-1   -2.614041372450863E-1
 5.884488448844885E8     9.417208086265557E-1   -2.692329294333780E-1    6.365144434133417E-4    1.720884650554113E-3    6.336142768665760E-4    1.730008191906634E-3    9.375335571884531E-1   -2.616463441086449E-1
 5.890189018901891E8     9.415862805456096E-1   -2.695211578031883E-1    6.595653812671706E-4    1.727701104752269E-3    6.617242396800624E-4    1.717932507129750E-3    9.375230898390464E-1   -2.618680752977110E-1
 5.895889588958895E8     9.415064171708264E-1   -2.697401241972863E-1    6.241386514016663E-4    1.725030600713455E-3    6.352890879259570E-4    1.729757393584995E-3    9.373993344462527E-1   -2.621205855087443E-1
 5.901590159015901E8     9.415345941536091E-1   -2.699782140637709E-1    6.499492037507706E-4    1.724359369475658E-3    6.563206563714271E-4    1.721081124270919E-3    9.373491798892700E-1   -2.623260523429455E-1
 5.907290729072907E8     9.413929523114595E-1   -2.702470179802418E-1    6.413362062794982E-4    1.721246638685608E-3    6.545990481582181E-4    1.729452034205990E-3    9.372147533452226E-1   -2.625694777479492E-1
 5.912991299129913E8     9.412029837373721E-1   -2.704540221523554E-1    6.481074147944576E-4    1.730752776671443E-3    6.212510903954995E-4    1.729232697793551E-3    9.370010544897295E-1   -2.628519431622718E-1
 5.918691869186919E8     9.412018691438138E-1   -2.707007206863825E-1    6.574188833638980E-4    1.736456474717816E-3    6.588568201803379E-4    1.731557064669398E-3    9.369832046487713E-1   -2.630534664167401E-1
 5.924392439243925E8     9.409249719058849E-1   -2.709128793333159E-1    6.525031966541019E-4    1.735832426495937E-3    6.543601349979732E-4    1.732162337208081E-3    9.368364473037761E-1   -2.632440596098479E-1
 5.930093009300931E8     9.408610115228849E-1   -2.710592719502338E-1    6.447865238960820E-4    1.722417504630700E-3    6.666226003788680E-4    1.701289071134337E-3    9.367296743110523E-1   -2.634874605130597E-1
 5.935793579357936E8     9.407817830683115E-1   -2.713864871852005E-1    6.667444164626112E-4    1.714270237685536E-3    6.592102181263277E-4    1.730796440639524E-3    9.366535634457795E-1   -2.637263628213584E-1
 5.941494149414942E8     9.407601716345942E-1   -2.715700622070790E-1    6.744817473531144E-4    1.718420068350984E-3    6.662317263140868E-4    1.713568791210188E-3    9.365563859280770E-1   -2.638816532927125E-1
 5.947194719471947E8     9.405728503197149E-1   -2.718093301596404E-1    6.653518222573360E-4    1.711955559472811E-3    6.529850102835443E-4    1.715174737431480E-3    9.364189639254183E-1   -2.640516440452668E-1
 5.952895289528953E8     9.404853347266092E-1   -2.720502568276028E-1    6.626368563164277E-4    1.710511393418254E-3    6.913660190030999E-4    1.718330069547424E-3    9.362506802633177E-1   -2.643685115388211E-1
 5.958595859585959E8     9.404865274577028E-1   -2.722649441976931E-1    6.628171200726019E-4    1.704418600619827E-3    6.741643269129799E-4    1.723882542163907E-3    9.362325790787648E-1   -2.645734420604923E-1
 5.964296429642965E8     9.402479559337500E-1   -2.724171557568317E-1    6.569984266607524E-4    1.697164920468333E-3    6.735754456836486E-4    1.718026080145483E-3    9.360898083162279E-1   -2.647703118751304E-1
 5.969996999699969E8     9.402728267522090E-1   -2.727388627312791E-1    6.877162480255123E-4    1.712415449677344E-3    6.761414819253547E-4    1.706479620573851E-3    9.359848029926796E-1   -2.649403006852122E-1
 5.975697569756975E8     9.400974892507966E-1   -2.729339789971039E-1    6.836768446146882E-4    1.695496801695879E-3    6.731463548821033E-4    1.714619773901937E-3    9.358710037106244E-1   -2.651330438732330E-1
 5.981398139813981E8     9.399062476170563E-1   -2.731969605310576E-1    6.707821147527414E-4    1.722745484218367E-3    6.936285689190089E-4    1.715703797780025E-3    9.357909560125708E-1   -2.654214351050420E-1
 5.987098709870987E8     9.399238031320192E-1   -2.734986751250843E-1    6.624770958648200E-4    1.704101496540544E-3    6.651622785765961E-4    1.721916971674902E-3    9.357193279788076E-1   -2.655924678263598E-1
 5.992799279927993E8     9.397495489136871E-1   -2.735437364460600E-1    6.728321959069037E-4    1.683002534059646E-3    6.761270251484531E-4    1.707851323904868E-3    9.355255472127745E-1   -2.658164384275516E-1
 5.998499849984999E8     9.396197938151900E-1   -2.740478559575381E-1    6.586126831286004E-4    1.699004470906588E-3    6.777393585912725E-4    1.691551106042312E-3    9.354637731853346E-1   -2.660397928195955E-1
 6.004200420042005E8     9.395750313453480E-1   -2.741816966417792E-1    6.659509747026479E-4    1.688621194249848E-3    6.872665404085981E-4    1.692335082955544E-3    9.353723280145620E-1   -2.662493373663148E-1
 6.009900990099010E8     9.394552519069336E-1   -2.743533106369915E-1    6.518575134331200E-4    1.700967394593875E-3    6.765627265705118E-4    1.710946318595248E-3    9.353110906577843E-1   -2.663498488002852E-1
 6.015601560156016E8     9.393881009845074E-1   -2.746258436972986E-1    6.641270268378349E-4    1.700982864790754E-3    6.679573714046660E-4    1.695574735656321E-3    9.352100892065192E-1   -2.666305433687803E-1
 6.021302130213022E8     9.392579927411344E-1   -2.748322089771977E-1    6.618572515521720E-4    1.704867845709522E-3    6.566723659701570E-4    1.690613819716601E-3    9.351991727892136E-1   -2.668558449475162E-1
 6.027002700270027E8     9.391377945523181E-1   -2.750808455276189E-1    6.522031917907924E-4    1.704710103906862E-3    6.713667753556646E-4    1.689572330614818E-3    9.350676630079608E-1   -2.669963114870808E-1
 6.032703270327033E8     9.389807512878727E-1   -2.753388961259665E-1    6.491569539583873E-4    1.724646430809012E-3    6.746825501520553E-4    1.724503854571080E-3    9.349592533565090E-1   -2.672166755338382E-1
 6.038403840384039E8     9.389183106924319E-1   -2.755085766379449E-1    6.453527246913415E-4    1.686316301561154E-3    6.637083878486712E-4    1.702095886087484E-3    9.349451403740928E-1   -2.674623833404871E-1
 6.044104410441043E8     9.388763147729838E-1   -2.758225675660066E-1    6.672454564899898E-4    1.728100951564504E-3    6.730151549143545E-4    1.693911164606087E-3    9.347392496046836E-1   -2.676487257218823E-1
 6.049804980498049E8     9.386584253280911E-1   -2.760492830535845E-1    6.740349383162598E-4    1.701380223360182E-3    6.470995876474575E-4    1.703197730130510E-3    9.347242018291633E-1   -2.679789119532481E-1
 6.055505550555055E8     9.385900517923521E-1   -2.761998264102106E-1    6.301117025177855E-4    1.693658815012893E-3    6.471123125096781E-4    1.696004194076517E-3    9.345910129915849E-1   -2.680801802924126E-1
 6.061206120612061E8     9.384995856339551E-1   -2.764642397769878E-1    6.403725809949319E-4    1.704320592100364E-3    6.653735944297721E-4    1.718603336181950E-3    9.345580800250005E-1   -2.682620329172430E-1
 6.066906690669067E8     9.384230008029304E-1   -2.766568306337045E-1    6.532140793238798E-4    1.704399498144885E-3    6.602577472552401E-4    1.697665482238991E-3    9.343849922902966E-1   -2.684885053392181E-1
 6.072607260726073E8     9.382258423433965E-1   -2.769433400198283E-1    6.431616607258960E-4    1.700133324869683E-3    6.714229388295552E-4    1.704359461281809E-3    9.343528817456673E-1   -2.687229325411142E-1
 6.078307830783079E8     9.381219094068621E-1   -2.771258163328691E-1    6.650052217990613E-4    1.693053025286896E-3    6.597340402534857E-4    1.702655607313824E-3    9.342228053035947E-1   -2.689616554605973E-1
 6.084008400840085E8     9.380546034791641E-1   -2.773538358717956E-1    6.402918691309478E-4    1.708298237033659E-3    6.591446260003719E-4    1.721376042196788E-3    9.341447825469353E-1   -2.691046455415115E-1
 6.089708970897090E8     9.379659161628006E-1   -2.776019044665707E-1    6.406886963811592E-4    1.711430627154352E-3    6.732003342487717E-4    1.728339335151569E-3    9.339404228884405E-1   -2.693008637419420E-1
 6.095409540954096E8     9.377430684874526E-1   -2.778548037778989E-1    6.433970904508271E-4    1.711451683965005E-3    6.399624546303888E-4    1.720770314677709E-3    9.339404481552416E-1   -2.695180097341391E-1
 6.101110111011101E8     9.377270461307784E-1   -2.780428274496588E-1    6.605051179561991E-4    1.702407566372617E-3    6.693396090264785E-4    1.717302925282153E-3    9.338404407129921E-1   -2.698343437594165E-1
 6.106810681068107E8     9.376169323185488E-1   -2.782826211392699E-1    6.691351837824081E-4    1.710532363373297E-3    6.573033437987820E-4    1.703772376810888E-3    9.337902843495189E-1   -2.699746654316305E-1
 6.112511251125113E8     9.374499151654025E-1   -2.785300264146651E-1    6.561311317397887E-4    1.702647065876607E-3    6.686047744427158E-4    1.702557990906251E-3    9.336960277857161E-1   -2.701656646451495E-1
 6.118211821182117E8     9.373899684879055E-1   -2.787401414774249E-1    6.609647978105640E-4    1.703063880795565E-3    6.580340663314342E-4    1.711860610236243E-3    9.336542739742129E-1   -2.704279534566245E-1
 6.123912391239123E8     9.371906462419869E-1   -2.789735629923423E-1    6.277452071961178E-4    1.718510389875484E-3    6.515278351981395E-4    1.723858179703491E-3    9.335794338358256E-1   -2.705931071800755E-1
 6.129612961296129E8     9.371808215012857E-1   -2.791882092618171E-1    6.436326196238555E-4    1.712393735955017E-3    6.552528065104033E-4    1.708052187924968E-3    9.334926747067673E-1   -2.708338360726157E-1
 6.135313531353135E8     9.370465471817176E-1   -2.794455205342928E-1    6.395398829964641E-4    1.699625439855291E-3    6.441418304450519E-4    1.728743051846261E-3    9.333361015558339E-1   -2.710445686574030E-1
 6.141014101410141E8     9.369518736400669E-1   -2.797117593376566E-1    6.377673497542325E-4    1.715295049837827E-3    6.341458946196895E-4    1.693962974280022E-3    9.333151347377370E-1   -2.711961453085031E-1
 6.146714671467147E8     9.368191584050476E-1   -2.798999224874135E-1    6.518168665655025E-4    1.711925718265965E-3    6.539324335628441E-4    1.703021188204842E-3    9.331811626170411E-1   -2.715055744719976E-1
 6.152415241524153E8     9.366761037169758E-1   -2.801616270967704E-1    6.379760539228848E-4    1.734945343413058E-3    6.700121865828265E-4    1.718790043330756E-3    9.330610155040525E-1   -2.716557750282552E-1
 6.158115811581159E8     9.365950211900299E-1   -2.803855207862042E-1    6.678183125477507E-4    1.724861292761215E-3    6.488473366791657E-4    1.706084949448540E-3    9.329863434523881E-1   -2.718356123374354E-1
 6.163816381638165E8     9.364591452190164E-1   -2.805949921175781E-1    6.558474982989854E-4    1.729440505109867E-3    6.536986105388802E-4    1.731675807539432E-3    9.329022157033243E-1   -2.720392866938888E-1
 6.169516951695170E8     9.363365103127923E-1   -2.808737298247564E-1    6.529544341892447E-4    1.711908190273892E-3    6.616929990240188E-4    1.731062010604021E-3    9.328816999892676E-1   -2.722218293966011E-1
 6.175217521752175E8     9.362197825328928E-1   -2.810926484467697E-1    6.639414540546391E-4    1.734338322788549E-3    6.381928360556710E-4    1.717188214460258E-3    9.328811957444446E-1   -2.724978324254947E-1
 6.180918091809181E8     9.361472564002726E-1   -2.812947272389182E-1    6.573016131971659E-4    1.707528155752261E-3    6.836060128579467E-4    1.714469020070397E-3    9.326501184117535E-1   -2.727264933509805E-1
 6.186618661866187E8     9.360301821248399E-1   -2.815452291703182E-1    6.645508928046993E-4    1.736433620081471E-3    6.610313701174953E-4    1.714895197294525E-3    9.325862770972619E-1   -2.729310623449515E-1
 6.192319231923192E8     9.359384486216694E-1   -2.817315557422366E-1    6.467083262056944E-4    1.722805328734696E-3    6.253805034246591E-4    1.726121324828668E-3    9.325524089521874E-1   -2.730841530375114E-1
 6.198019801980197E8     9.357964513419279E-1   -2.819628827160811E-1    6.613620065939132E-4    1.740933645542878E-3    6.410448812932416E-4    1.730192789099680E-3    9.323882522507142E-1   -2.733416722363776E-1
 6.203720372037203E8     9.357707305844939E-1   -2.822180102597844E-1    6.419550308229314E-4    1.726502344066336E-3    6.553778076528170E-4    1.734868857471579E-3    9.323506856146484E-1   -2.735225125169385E-1
 6.209420942094209E8     9.356726483866433E-1   -2.824882598120820E-1    6.435433578123109E-4    1.746873469560529E-3    6.254618376407351E-4    1.719017852504357E-3    9.321849726741773E-1   -2.737116096359515E-1
 6.215121512151215E8     9.355170070229939E-1   -2.826944196520459E-1    6.454636187373344E-4    1.713522492092969E-3    6.601928814952024E-4    1.721456811273938E-3    9.320908744733013E-1   -2.739592851360139E-1
 6.220822082208221E8     9.354369978033037E-1   -2.829835481524551E-1    6.644719535346731E-4    1.730214483260890E-3    6.675372318382798E-4    1.727142003272759E-3    9.320193906976683E-1   -2.741869002818216E-1
 6.226522652265227E8     9.353780833204121E-1   -2.832314257202611E-1    6.643022274292258E-4    1.726010410127831E-3    6.362809734921730E-4    1.738488822966696E-3    9.318821400391114E-1   -2.743490520743481E-1
 6.232223222322233E8     9.352491833841411E-1   -2.834439720205517E-1    6.592028823388593E-4    1.743470988267068E-3    6.510388529976394E-4    1.744890421978031E-3    9.317914469810104E-1   -2.745076723477475E-1
 6.237923792379239E8     9.351691645273214E-1   -2.837096818275498E-1    6.568522138667538E-4    1.726486283188755E-3    6.515683058025065E-4    1.737270170220726E-3    9.316659100031064E-1   -2.747196121980994E-1
 6.243624362436244E8     9.350577060476807E-1   -2.838924297119561E-1    6.576819473453356E-4    1.722804651161652E-3    6.555659031977682E-4    1.731847225856723E-3    9.315824148630527E-1   -2.749696100941353E-1
 6.249324932493249E8     9.348865829202739E-1   -2.840804523916300E-1    6.547977820498658E-4    1.750768687161677E-3    6.379805962055249E-4    1.718682943300454E-3    9.314313613291816E-1   -2.751725783976727E-1
 6.255025502550255E8     9.347052377244144E-1   -2.843572671912440E-1    6.441225614645370E-4    1.735550298058171E-3    6.402124862809616E-4    1.716043427459962E-3    9.313952814319773E-1   -2.753466394747055E-1
 6.260726072607261E8     9.346257547381591E-1   -2.845986066401187E-1    6.413973308194539E-4    1.715981221621619E-3    6.474564802751743E-4    1.744507677834643E-3    9.312423242154555E-1   -2.755114133469838E-1
 6.266426642664266E8     9.345388939124306E-1   -2.847690964296863E-1    6.634346084306527E-4    1.727154343627531E-3    6.560407992670665E-4    1.725857851052643E-3    9.311451757036414E-1   -2.757768542771872E-1
 6.272127212721272E8     9.343133288243037E-1   -2.849837836727572E-1    6.189057435494608E-4    1.747200146760878E-3    6.509070759547284E-4    1.726640216926506E-3    9.311393872333024E-1   -2.760459419462069E-1
 6.277827782778277E8     9.342690491943478E-1   -2.853186034236222E-1    6.476963905398741E-4    1.729643121273340E-3    6.471525834537428E-4    1.724616279964234E-3    9.309943555812129E-1   -2.762357091743612E-1
 6.283528352835283E8     9.341969303259193E-1   -2.854797070010678E-1    6.502448241883080E-4    1.718602279602994E-3    6.405400925945529E-4    1.713084801616521E-3    9.308391254122621E-1   -2.763904285402921E-1
 6.289228922892289E8     9.339847495828515E-1   -2.856944001438332E-1    6.488326682172505E-4    1.748223115199634E-3    6.389213441678954E-4    1.749759345612907E-3    9.306877644976977E-1   -2.766132680662642E-1
 6.294929492949295E8     9.339461481125866E-1   -2.859234761175992E-1    6.391609533599194E-4    1.744242562173675E-3    6.360146793192375E-4    1.729911812296266E-3    9.305920570852390E-1   -2.768358386375164E-1
 6.300630063006301E8     9.338050315061474E-1   -2.861939280682463E-1    6.372706071204395E-4    1.744995207240354E-3    6.328022151429686E-4    1.750514443377778E-3    9.305060360476619E-1   -2.770628807999109E-1
 6.306330633063307E8     9.337100685815956E-1   -2.863746705695675E-1    6.351443432378531E-4    1.769761289177545E-3    6.502533537917721E-4    1.756994495838634E-3    9.304149305823168E-1   -2.772714356340267E-1
 6.312031203120313E8     9.335411295541859E-1   -2.866003084410674E-1    6.283478433202889E-4    1.735025514450090E-3    6.488526991054201E-4    1.746089837814224E-3    9.303226933558758E-1   -2.775406233204606E-1
 6.317731773177319E8     9.334161861090731E-1   -2.869079877570780E-1    6.118326536049923E-4    1.732500025926138E-3    6.537055171544143E-4    1.727604192192800E-3    9.301959074643505E-1   -2.777365930072501E-1
 6.323432343234323E8     9.332968743975316E-1   -2.871071712795815E-1    6.203239602471494E-4    1.732644775017968E-3    6.282129027649606E-4    1.760234828646708E-3    9.300431105788889E-1   -2.779433998265962E-1
 6.329132913291329E8     9.332238781395608E-1   -2.873753838032421E-1    6.430567265431238E-4    1.753884770832926E-3    6.252186207194988E-4    1.729409427781277E-3    9.298384102001568E-1   -2.781693027070286E-1
 6.334833483348335E8     9.329822066681163E-1   -2.876729835937713E-1    6.352717952657311E-4    1.745685685350318E-3    6.494724238509759E-4    1.751893303427778E-3    9.297583624969834E-1   -2.782750156935568E-1
 6.340534053405340E8     9.330114528660984E-1   -2.878912885229846E-1    6.294548632415509E-4    1.750228973631852E-3    6.133639493461464E-4    1.738938790842269E-3    9.296699668259379E-1   -2.786017127097318E-1
 6.346234623462346E8     9.327723121777374E-1   -2.881544715610568E-1    6.087444289756301E-4    1.745394645300938E-3    6.089558374671691E-4    1.743170696201138E-3    9.295258241305677E-1   -2.787477739807115E-1
 6.351935193519351E8     9.326474120659708E-1   -2.883670835019854E-1    6.275397594193332E-4    1.743321370449047E-3    6.297448182140400E-4    1.773605641042405E-3    9.294491029421469E-1   -2.790305704559536E-1
 6.357635763576357E8     9.325522561111208E-1   -2.886329656382509E-1    6.377889681348345E-4    1.752071997190857E-3    6.178281829848321E-4    1.736748328813210E-3    9.292311718218272E-1   -2.792168897363544E-1
 6.363336333633363E8     9.325243785085515E-1   -2.888425265096035E-1    6.264951838457028E-4    1.764275634608082E-3    6.279719184123473E-4    1.746518310731104E-3    9.290816746119419E-1   -2.794559097184336E-1
 6.369036903690369E8     9.323358662244736E-1   -2.890718875049071E-1    6.260785300547002E-4    1.767340097942175E-3    6.275916459784338E-4    1.748671547304297E-3    9.289486349400521E-1   -2.796345725845773E-1
 6.374737473747375E8     9.322128678671053E-1   -2.893997044482641E-1    6.386924708780194E-4    1.744445773189409E-3    6.295561154656107E-4    1.768007686817090E-3    9.288835975021423E-1   -2.799277390639043E-1
 6.380438043804381E8     9.321133422860370E-1   -2.896069733062753E-1    6.088516155139693E-4    1.773277534697849E-3    6.374686999412290E-4    1.753049438664486E-3    9.286651536118835E-1   -2.802042860206713E-1
 6.386138613861387E8     9.319989275648117E-1   -2.897789193926460E-1    6.416542062621116E-4    1.787743298464338E-3    6.294510289068778E-4    1.767152366197012E-3    9.286314187864637E-1   -2.803515815844289E-1
 6.391839183918393E8     9.318408268385890E-1   -2.900903755907510E-1    6.051132354964259E-4    1.760106372943404E-3    6.261340624345308E-4    1.768392685768307E-3    9.284765397022179E-1   -2.806138827476773E-1
 6.397539753975397E8     9.318622179878194E-1   -2.902488680667619E-1    6.398859795584930E-4    1.783378381910330E-3    6.213935447323543E-4    1.778975882137158E-3    9.283767350794746E-1   -2.808724921022336E-1
 6.403240324032403E8     9.315944569253494E-1   -2.905558450777678E-1    6.175005556117728E-4    1.786366688668309E-3    6.319492683109782E-4    1.783742971963159E-3    9.281060258134425E-1   -2.811202624649152E-1
 6.408940894089409E8     9.316148201383855E-1   -2.908508533928463E-1    6.160912198603446E-4    1.781124006081633E-3    6.368469400822963E-4    1.778058260193267E-3    9.279556324496167E-1   -2.813968892519005E-1
 6.414641464146414E8     9.313670845881367E-1   -2.911071000272396E-1    6.142353347684428E-4    1.799919557466322E-3    6.327664394406084E-4    1.787578977797385E-3    9.278242853609275E-1   -2.815342686348195E-1
 6.420342034203420E8     9.313370007454308E-1   -2.912915086693548E-1    6.233930915102326E-4    1.809222300117527E-3    6.303679336050273E-4    1.785024841097666E-3    9.277367189961736E-1   -2.817467669679461E-1
 6.426042604260426E8     9.312098915504315E-1   -2.915618380945149E-1    6.065433716759263E-4    1.791116296595794E-3    6.404890472301399E-4    1.785873888966165E-3    9.274069279852734E-1   -2.819504938610931E-1
 6.431743174317431E8     9.311204166638840E-1   -2.918047573874234E-1    6.233016033047196E-4    1.804291254195898E-3    6.363784224661262E-4    1.812697387164527E-3    9.274002058879020E-1   -2.821622363453276E-1
 6.437443744374437E8     9.309474247774924E-1   -2.919706376605701E-1    6.591917789769635E-4    1.791341560398659E-3    6.234757855690597E-4    1.792544149735313E-3    9.270985080469980E-1   -2.824350927032693E-1
 6.443144314431443E8     9.308140209963591E-1   -2.923134098359746E-1    6.277038956069332E-4    1.800674567361179E-3    6.295111241251343E-4    1.795337927778255E-3    9.270410481157738E-1   -2.826791256048955E-1
 6.448844884488449E8     9.307133957450598E-1   -2.925478317034558E-1    6.184064422069395E-4    1.804810374546303E-3    6.488725715333629E-4    1.781537505352147E-3    9.268515143531583E-1   -2.829920584650084E-1
 6.454545454545455E8     9.305789098210158E-1   -2.927384266527088E-1    6.349761193289060E-4    1.774864711900084E-3    6.408076015724391E-4    1.798963458381380E-3    9.267114014699660E-1   -2.832471377439183E-1
 6.460246024602461E8     9.305006917953007E-1   -2.930144095173453E-1    6.436891189753798E-4    1.806694484030238E-3    6.339903968505076E-4    1.802163106655972E-3    9.266556901897310E-1   -2.833402491214935E-1
 6.465946594659467E8     9.303589681713299E-1   -2.933178387013432E-1    6.303187083281008E-4    1.788266020588330E-3    6.315555762694846E-4    1.786383343931176E-3    9.263818114735860E-1   -2.836451841725144E-1
 6.471647164716471E8     9.303135920354378E-1   -2.935168674734084E-1    6.381288886822766E-4    1.797021379206864E-3    6.288663810334781E-4    1.814613864618687E-3    9.263697505411600E-1   -2.838555333621851E-1
 6.477347734773477E8     9.301648831046763E-1   -2.937742189956758E-1    6.107918535354843E-4    1.803717788129680E-3    6.472592609378900E-4    1.796643309763003E-3    9.262226123832903E-1   -2.841090360059432E-1
 6.483048304830483E8     9.300275161148643E-1   -2.940083145680542E-1    6.472668884019581E-4    1.806947268169909E-3    6.410733851580034E-4    1.803407654529732E-3    9.259080807978494E-1   -2.842689350740823E-1
 6.488748874887489E8     9.299278414943363E-1   -2.942867339716744E-1    5.996423092588862E-4    1.812870081038105E-3    6.441693365537407E-4    1.786817444781602E-3    9.258629039612530E-1   -2.845882302470534E-1
 6.494449444944494E8     9.298640045049947E-1   -2.944525019335101E-1    5.910788411879350E-4    1.811453547367432E-3    6.294404307418027E-4    1.798084899631794E-3    9.257384639146676E-1   -2.847921325203140E-1
 6.500150015001500E8     9.296895247207785E-1   -2.947653330239814E-1    6.378183622472991E-4    1.807299431733919E-3    6.371920542249103E-4    1.791317957856973E-3    9.254979293059102E-1   -2.850122193512060E-1
 6.505850585058506E8     9.295897613093586E-1   -2.949631315805813E-1    6.417944391043383E-4    1.810906384075426E-3    6.439123320442935E-4    1.797609775737252E-3    9.253692983208540E-1   -2.852670724740675E-1
 6.511551155115511E8     9.295053715672484E-1   -2.952141816479443E-1    6.195573868928826E-4    1.815110447740001E-3    6.427689907853391E-4    1.815337089403656E-3    9.252134397610142E-1   -2.855827380868560E-1
 6.517251725172517E8     9.294330892754421E-1   -2.954269009863442E-1    6.227052818027700E-4    1.810162325055617E-3    6.355978705045591E-4    1.804208946509759E-3    9.251075043666985E-1   -2.858211921775599E-1
 6.522952295229523E8     9.293299293938684E-1   -2.956799497745841E-1    6.156447799619049E-4    1.811023935243038E-3    6.350863084926427E-4    1.829683341013253E-3    9.249384618566262E-1   -2.860247962887043E-1
 6.528652865286529E8     9.291454447476524E-1   -2.959418898166136E-1    6.239734696346707E-4    1.823704960054312E-3    6.170699968786660E-4    1.827301115906332E-3    9.247662380591224E-1   -2.862722575731453E-1
 6.534353435343535E8     9.289884670944348E-1   -2.962146519003040E-1    6.189974750574736E-4    1.825794562330513E-3    6.420086389325565E-4    1.838301086882492E-3    9.246638309352336E-1   -2.865614459476727E-1
 6.540054005400541E8     9.289249647119391E-1   -2.964365306588558E-1    6.218754729726651E-4    1.815927766840668E-3    6.297099864440564E-4    1.801997006771093E-3    9.244114816622766E-1   -2.867374657516653E-1
 6.545754575457546E8     9.287213341820605E-1   -2.966244086364253E-1    6.375377086011445E-4    1.837015143055876E-3    6.229417136447971E-4    1.800633967379179E-3    9.243519269439465E-1   -2.870500667765212E-1
 6.551455145514551E8     9.286567868593140E-1   -2.969456434166413E-1    6.351201962141849E-4    1.798538741026833E-3    6.376132300304870E-4    1.809455420384477E-3    9.242453518270021E-1   -2.872381568789768E-1
 6.557155715571557E8     9.285222798313169E-1   -2.971407377991105E-1    6.285890049383402E-4    1.845311694860766E-3    6.560607115771230E-4    1.812888210937338E-3    9.240123917906659E-1   -2.874812610496735E-1
 6.562856285628563E8     9.283512753845762E-1   -2.973830767724153E-1    6.260809814457753E-4    1.829357470481151E-3    6.155921252444763E-4    1.804249948091563E-3    9.238287968441876E-1   -2.877033701869793E-1
 6.568556855685568E8     9.283344184043129E-1   -2.976726121490602E-1    6.100287271994840E-4    1.846340061100742E-3    6.427688893330822E-4    1.807185820004099E-3    9.237347782969823E-1   -2.879831730186683E-1
 6.574257425742574E8     9.281855014444004E-1   -2.978481906390262E-1    6.501558385818239E-4    1.838151431398854E-3    6.415768212244252E-4    1.827440042312262E-3    9.235894617495266E-1   -2.882548144483538E-1
 6.579957995799580E8     9.280641663914772E-1   -2.981241668620318E-1    6.347440370828548E-4    1.818177046645205E-3    6.490988027336314E-4    1.830643118898674E-3    9.234178173506125E-1   -2.884428416987425E-1
 6.585658565856586E8     9.279037824426041E-1   -2.983589695279452E-1    6.221629913676730E-4    1.848004575526429E-3    6.344687544712322E-4    1.832505237560589E-3    9.232149411560363E-1   -2.886797912955152E-1
 6.591359135913591E8     9.277468183052435E-1   -2.986535282723728E-1    6.285903030071129E-4    1.817527336676512E-3    6.266043067614034E-4    1.836827448173493E-3    9.230877665214190E-1   -2.889001457472926E-1
 6.597059705970597E8     9.276994491922548E-1   -2.988543281748344E-1    6.127527034549387E-4    1.854091346515312E-3    6.256376633850048E-4    1.846832593966589E-3    9.229382427847427E-1   -2.891080509372104E-1
 6.602760276027603E8     9.275021581568891E-1   -2.990997656209812E-1    6.120903253171069E-4    1.841294936604704E-3    6.388987835864688E-4    1.840677466898629E-3    9.227497817654549E-1   -2.893029537857930E-1
 6.608460846084609E8     9.274175843227207E-1   -2.993948155145956E-1    6.209344788827131E-4    1.877113804289449E-3    6.207827014493985E-4    1.835376871745137E-3    9.226232166152383E-1   -2.896069588527178E-1
 6.614161416141615E8     9.273704767739034E-1   -2.995888109117836E-1    6.295014834773743E-4    1.845715224703454E-3    6.151497867538363E-4    1.823951713440128E-3    9.224698817592870E-1   -2.898455521325134E-1
 6.619861986198621E8     9.272103579216608E-1   -2.998033909884427E-1    6.017565401679630E-4    1.858332756327645E-3    6.495165474148063E-4    1.842334704918410E-3    9.223009470652778E-1   -2.900532692248737E-1
 6.625562556255625E8     9.271065688561800E-1   -3.000419150083384E-1    6.104221121006735E-4    1.844728967338109E-3    6.258503817157067E-4    1.843847185059121E-3    9.221488478041595E-1   -2.903052580197611E-1
 6.631263126312631E8     9.269154221193949E-1   -3.003136664794138E-1    5.842390020094236E-4    1.835269616465447E-3    6.273691028832447E-4    1.852468252767287E-3    9.219689005302647E-1   -2.905334930618061E-1
 6.636963696369637E8     9.268397180841960E-1   -3.005490298803355E-1    6.111298359658967E-4    1.855409709079108E-3    6.135676975301361E-4    1.837648538020713E-3    9.218364115074207E-1   -2.907817069041509E-1
 6.642664266426642E8     9.267283194172508E-1   -3.007623522382618E-1    6.186571796032164E-4    1.844964698957897E-3    6.198762144793988E-4    1.851737461258563E-3    9.216961835406202E-1   -2.909837704569225E-1
 6.648364836483648E8     9.266380011536918E-1   -3.010291292755964E-1    6.354891326531026E-4    1.858143966473468E-3    6.343428761428698E-4    1.850844508605698E-3    9.215215850863169E-1   -2.913022890821798E-1
 6.654065406540654E8     9.265102160578179E-1   -3.012690654531882E-1    6.113299305856621E-4    1.867829593084911E-3    6.089555697652210E-4    1.872713609044313E-3    9.213561526363062E-1   -2.914666493185011E-1
 6.659765976597660E8     9.264369831450795E-1   -3.015360618576550E-1    6.170276158255351E-4    1.884872635509782E-3    6.474949789244837E-4    1.861298701841242E-3    9.211628525829978E-1   -2.917361025838657E-1
 6.665466546654665E8     9.262788135293220E-1   -3.017482772605964E-1    6.261101212969166E-4    1.855734740297522E-3    6.395061127000342E-4    1.859342798763866E-3    9.210298201877287E-1   -2.919954213634877E-1
 6.671167116711671E8     9.261980029520511E-1   -3.020252619077503E-1    6.105446668746301E-4    1.882291123916442E-3    6.114296137151686E-4    1.861733232107178E-3    9.208419239414537E-1   -2.922097617153638E-1
 6.676867686768677E8     9.260892662454595E-1   -3.022722375196427E-1    6.206038126258164E-4    1.874121013970002E-3    6.310933479937146E-4    1.883905946373250E-3    9.207598110216800E-1   -2.924723415159627E-1
 6.682568256825683E8     9.258728629577612E-1   -3.024358345855561E-1    6.185770180304345E-4    1.890871531504131E-3    6.065579165830391E-4    1.893445869809847E-3    9.206035560562332E-1   -2.927168788469343E-1
 6.688268826882689E8     9.257564107926055E-1   -3.027337198865738E-1    6.005093865730048E-4    1.882035924946286E-3    6.284331258167534E-4    1.873894088292558E-3    9.204801888473723E-1   -2.929658482079787E-1
 6.693969396939695E8     9.256398986676485E-1   -3.028843143761635E-1    6.297854018523762E-4    1.908124755046856E-3    6.355632545137441E-4    1.894454965393457E-3    9.203354106786188E-1   -2.931707959276197E-1
 6.699669966996700E8     9.255318331733217E-1   -3.031615780255086E-1    6.278899618395822E-4    1.897401479002029E-3    6.317214435624201E-4    1.867411564116236E-3    9.201416394207244E-1   -2.933377206168294E-1
 6.705370537053705E8     9.254383648017226E-1   -3.033164055548729E-1    6.038165601524808E-4    1.903861934065160E-3    6.131670206883594E-4    1.880957279172392E-3    9.199972796512166E-1   -2.936803049979407E-1
 6.711071107110711E8     9.253324613131130E-1   -3.036779571125330E-1    6.311426587382588E-4    1.895288296619346E-3    6.019979628300255E-4    1.890042581160835E-3    9.199863245199021E-1   -2.938672576095756E-1
 6.716771677167716E8     9.252066819916630E-1   -3.038368861817322E-1    6.311051639013184E-4    1.897807910122800E-3    6.087002679132623E-4    1.884401557267081E-3    9.197846721869972E-1   -2.940921266113147E-1
 6.722472247224722E8     9.250635392140788E-1   -3.041626187811762E-1    6.287959854263894E-4    1.873596361236272E-3    6.202044841231891E-4    1.882667288066734E-3    9.196557391846701E-1   -2.943095416465117E-1
 6.728172817281728E8     9.249688187085739E-1   -3.043833019182924E-1    6.006119701905100E-4    1.888318333703101E-3    6.220188181166651E-4    1.896898374012356E-3    9.193487635387367E-1   -2.945584518047638E-1
 6.733873387338734E8     9.248507362023148E-1   -3.046491547710227E-1    6.297343815722780E-4    1.907352074641442E-3    6.150793478484848E-4    1.904522367622693E-3    9.193246600576206E-1   -2.948295754784330E-1
 6.739573957395740E8     9.247094907365672E-1   -3.048595004252280E-1    6.410282708045286E-4    1.932752326702155E-3    6.211716797800321E-4    1.904211354475222E-3    9.191515881441490E-1   -2.950825928276129E-1
 6.745274527452745E8     9.245818150282455E-1   -3.050966968899780E-1    6.356373707508052E-4    1.906146797904127E-3    6.132399947132876E-4    1.904022010048757E-3    9.189935718226955E-1   -2.952171468848241E-1
 6.750975097509751E8     9.244793686782277E-1   -3.052720596001150E-1    6.267827363050407E-4    1.910704265036391E-3    6.373004838201709E-4    1.901771358431816E-3    9.189884648842852E-1   -2.955112258446461E-1
 6.756675667566757E8     9.243255014376728E-1   -3.055424001718843E-1    6.435739001496553E-4    1.926421865122569E-3    6.465019360389652E-4    1.899869366849943E-3    9.187727473573902E-1   -2.957573730606420E-1
 6.762376237623763E8     9.242483198731494E-1   -3.057781760773773E-1    6.399161799732120E-4    1.907160112537989E-3    6.288740293585154E-4    1.894693964942150E-3    9.186037218193954E-1   -2.959821051709001E-1
 6.768076807680769E8     9.241236557830084E-1   -3.060465737517390E-1    6.364205506223203E-4    1.930867747279417E-3    6.361626660561713E-4    1.912277400066752E-3    9.184655741240755E-1   -2.962688678305860E-1
 6.773777377737774E8     9.239828000388027E-1   -3.063402055179845E-1    6.237556703924725E-4    1.933505257554387E-3    6.229644080426427E-4    1.911396984921228E-3    9.184052514926441E-1   -2.963184064999869E-1
 6.779477947794780E8     9.238853436973333E-1   -3.064696795098346E-1    6.265372190001889E-4    1.913455521248505E-3    6.307617962610847E-4    1.943040873029350E-3    9.181275180203339E-1   -2.966450070741754E-1
 6.785178517851785E8     9.238009523179418E-1   -3.067839666906850E-1    6.387548968627112E-4    1.921658761454958E-3    6.250417818333481E-4    1.942013159583086E-3    9.181001819932051E-1   -2.968807813407005E-1
 6.790879087908790E8     9.236705654331157E-1   -3.069913565153794E-1    6.355976662845066E-4    1.936674511398018E-3    6.255624119474118E-4    1.927729819157899E-3    9.179643184417069E-1   -2.971099123131780E-1
 6.796579657965796E8     9.235719346433702E-1   -3.072820427634002E-1    6.358434814974937E-4    1.930860993250105E-3    6.329482497280776E-4    1.903983989412727E-3    9.177051855736124E-1   -2.972684933613773E-1
 6.802280228022802E8     9.234129086131997E-1   -3.073929357720636E-1    6.320950742144920E-4    1.954149980996862E-3    6.460877832100795E-4    1.946959543178254E-3    9.176454881079519E-1   -2.974871303288980E-1
 6.807980798079808E8     9.233000338689478E-1   -3.076348151289650E-1    6.345467103017095E-4    1.927280693777395E-3    6.300091004719932E-4    1.926681134078468E-3    9.174844664187517E-1   -2.977556352889333E-1
 6.813681368136814E8     9.231751869908629E-1   -3.080260731285321E-1    6.324488591452645E-4    1.947375440525762E-3    6.487815944019470E-4    1.956979875289199E-3    9.174243281493071E-1   -2.980268402279868E-1
 6.819381938193820E8     9.230783583903648E-1   -3.081489613673706E-1    6.486051761133943E-4    1.952228469153690E-3    6.511542495913867E-4    1.941384809990170E-3    9.172723871649016E-1   -2.980740700360798E-1
 6.825082508250825E8     9.229365269180421E-1   -3.083101429424242E-1    6.553524557895896E-4    1.944361718868560E-3    6.478716052424689E-4    1.945635118817971E-3    9.171119932252308E-1   -2.984732443056509E-1
 6.830783078307831E8     9.228641367856377E-1   -3.086323484542995E-1    6.486774746164609E-4    1.956069697327858E-3    6.491479918327305E-4    1.939383355584189E-3    9.170366010764042E-1   -2.986340072281134E-1
 6.836483648364837E8     9.228923988585139E-1   -3.088275615965531E-1    6.568246651419683E-4    1.963116060301092E-3    6.515931549005460E-4    1.933326358374911E-3    9.168370468798339E-1   -2.988685088223083E-1
 6.842184218421843E8     9.226576664900761E-1   -3.089896467429489E-1    6.348351463514143E-4    1.946808185859987E-3    6.510688669269481E-4    1.941838547633039E-3    9.167855144367079E-1   -2.990895636681807E-1
 6.847884788478848E8     9.225275731272763E-1   -3.092805453599803E-1    6.552039207600218E-4    1.969165012073546E-3    6.527703700060385E-4    1.964054234822988E-3    9.167038511824180E-1   -2.992652271423013E-1
 6.853585358535854E8     9.224432636840182E-1   -3.095415292201891E-1    6.510979831592534E-4    1.956546071652325E-3    6.445348001057780E-4    1.953176539155811E-3    9.165333979660503E-1   -2.994960261051675E-1
 6.859285928592860E8     9.223550639688698E-1   -3.097632581977817E-1    6.663395637878997E-4    1.971936726449770E-3    6.626316091240730E-4    1.970269795556751E-3    9.163607210849140E-1   -2.997674163386982E-1
 6.864986498649864E8     9.221348973961929E-1   -3.099592719705478E-1    6.534908049382008E-4    1.965062176220406E-3    6.625879110806496E-4    1.952078821319890E-3    9.162374450235375E-1   -2.998991930996399E-1
 6.870687068706870E8     9.220417736821096E-1   -3.101918630266878E-1    6.313427012295320E-4    1.947746734394031E-3    6.410227660575418E-4    1.963111573948503E-3    9.161081376015408E-1   -3.001751048266879E-1
 6.876387638763876E8     9.219746927489643E-1   -3.103783783746281E-1    6.588877671100977E-4    1.971517710882502E-3    6.688860747641678E-4    1.969149546999368E-3    9.159887930110718E-1   -3.003239688232455E-1
 6.882088208820882E8     9.218254355778210E-1   -3.106710240490513E-1    6.371813054803568E-4    1.966520770017839E-3    6.561685121524109E-4    1.961603137513165E-3    9.159144528592650E-1   -3.005655896779231E-1
 6.887788778877888E8     9.217562451109552E-1   -3.108598176581158E-1    6.733739303707604E-4    1.971007180713359E-3    6.642236234183607E-4    1.954112199711484E-3    9.158020482623630E-1   -3.007436106147373E-1
 6.893489348934894E8     9.215762694899877E-1   -3.111213042051615E-1    6.479644018105098E-4    1.974048152252415E-3    6.834789346912248E-4    1.976314722437458E-3    9.156568691859087E-1   -3.009481642020935E-1
 6.899189918991899E8     9.214244160372600E-1   -3.112946629398821E-1    6.710602742394040E-4    1.985880536335148E-3    6.573635089643240E-4    1.951679634525153E-3    9.155172423237281E-1   -3.012253162660733E-1
 6.904890489048905E8     9.212755862566799E-1   -3.115188081377575E-1    6.554858715882940E-4    1.978521103455078E-3    6.697707946115366E-4    1.970049523205586E-3    9.153608276541165E-1   -3.014069545278713E-1
 6.910591059105911E8     9.211433432627135E-1   -3.118035336262322E-1    6.560841255241948E-4    1.982256316999504E-3    6.466928456586823E-4    1.982564437303572E-3    9.153054973308709E-1   -3.016692987784521E-1
 6.916291629162917E8     9.209995710759901E-1   -3.119745173530853E-1    6.694944080297166E-4    1.974405774138538E-3    6.464700372350388E-4    1.979936173589109E-3    9.151529904659134E-1   -3.018382735021505E-1
 6.921992199219922E8     9.209134394635652E-1   -3.122796166203324E-1    6.787268569677630E-4    1.953310203515882E-3    6.850196259818072E-4    1.981976545028656E-3    9.150171490562510E-1   -3.020666922488337E-1
 6.927692769276928E8     9.207671014898418E-1   -3.124765715919897E-1    6.631590022747845E-4    1.997341362264986E-3    6.563009152804845E-4    1.994204825090319E-3    9.149759086097735E-1   -3.022934548697861E-1
 6.933393339333934E8     9.207157959118880E-1   -3.126576557545702E-1    6.601905185109407E-4    1.996816712056843E-3    6.722674825236436E-4    1.979510135443439E-3    9.147971366206963E-1   -3.025383421546042E-1
 6.939093909390938E8     9.205811186196619E-1   -3.129467280804153E-1    6.528935624569124E-4    1.982814776857120E-3    6.766715157031028E-4    1.999194437087643E-3    9.147378997300316E-1   -3.027429230270609E-1
 6.944794479447944E8     9.204641262591109E-1   -3.131158719955451E-1    6.713246382927579E-4    1.994680646971800E-3    6.562431081570865E-4    1.984801081186891E-3    9.146732011431669E-1   -3.029837303873792E-1
 6.950495049504950E8     9.203533303068301E-1   -3.133144039012896E-1    6.427997862762123E-4    1.993826011799130E-3    6.807871657647140E-4    1.992523398015631E-3    9.145111319854089E-1   -3.031368230784366E-1
 6.956195619561956E8     9.202198934237642E-1   -3.136136109589682E-1    6.838197405224947E-4    2.014755256057013E-3    6.758525282376839E-4    1.994991697819064E-3    9.143709192655536E-1   -3.033490211582888E-1
 6.961896189618962E8     9.201517660787308E-1   -3.137882447961312E-1    6.761042570207895E-4    1.990844595878174E-3    6.866982464004708E-4    1.995127795035227E-3    9.143109763427785E-1   -3.035252285384635E-1
 6.967596759675968E8     9.200021668981511E-1   -3.140053594836913E-1    6.748414204860938E-4    1.990979248266064E-3    6.864020607539047E-4    2.014793788167274E-3    9.141779377097429E-1   -3.037250875069327E-1
 6.973297329732974E8     9.198859878901022E-1   -3.142323895093131E-1    6.653251432833638E-4    2.009390068368945E-3    6.712251660669162E-4    2.026978727116611E-3    9.140842093827483E-1   -3.039883903548417E-1
 6.978997899789979E8     9.197562322103219E-1   -3.144513762826788E-1    6.811668325991349E-4    2.006572666268786E-3    6.786962223467816E-4    1.998542147679537E-3    9.139074748411896E-1   -3.042161718382693E-1
 6.984698469846985E8     9.196051549054112E-1   -3.147181838568437E-1    6.895037089933414E-4    2.012776431428620E-3    6.778908570048600E-4    2.020476505904070E-3    9.139020191635762E-1   -3.043559641788173E-1
 6.990399039903991E8     9.195093605145512E-1   -3.149292931000729E-1    6.569340421691112E-4    2.022910195177851E-3    6.789571483354989E-4    2.011367603206063E-3    9.137240519957858E-1   -3.045338567969805E-1
 6.996099609960996E8     9.193912282387880E-1   -3.151949003105087E-1    6.934718713520510E-4    2.009559908648914E-3    6.673809790842322E-4    2.022165691090831E-3    9.136705640503594E-1   -3.047658722866176E-1
 7.001800180018002E8     9.192742662035278E-1   -3.153798952804164E-1    6.902717440145114E-4    2.020324321347473E-3    6.762593799004057E-4    2.013120199127914E-3    9.135305140494560E-1   -3.050364968940988E-1
 7.007500750075008E8     9.191283744147662E-1   -3.155655096928960E-1    6.806210578704478E-4    2.014679968697605E-3    6.867700641872426E-4    2.022060810441271E-3    9.134040340458345E-1   -3.051911038365731E-1
 7.013201320132014E8     9.189687603991582E-1   -3.158140064764577E-1    6.834362222077870E-4    2.031898606249195E-3    7.020012979730517E-4    2.024086236277861E-3    9.133370863515143E-1   -3.053194480382551E-1
 7.018901890189018E8     9.189273376036821E-1   -3.160495760916358E-1    6.806868412298653E-4    2.014234615488520E-3    6.852766968845137E-4    2.022519766892322E-3    9.132569490931101E-1   -3.056002187022391E-1
 7.024602460246024E8     9.187652175269859E-1   -3.163061521180627E-1    6.899269501067443E-4    2.023276534110422E-3    6.821197231792485E-4    2.020032820035986E-3    9.130523098811095E-1   -3.057798323747764E-1
 7.030303030303030E8     9.186353437598010E-1   -3.164814053852918E-1    6.894388132604012E-4    2.020564764157658E-3    7.096842407091384E-4    2.036771032771683E-3    9.130600131246969E-1   -3.060765605537881E-1
 7.036003600360036E8     9.184576909633348E-1   -3.167199917640067E-1    6.719911059232771E-4    2.023585281818507E-3    6.881264986192400E-4    2.028213518050614E-3    9.128210659491076E-1   -3.062176284882686E-1
 7.041704170417042E8     9.183780513385842E-1   -3.169326491335548E-1    6.976038353708784E-4    2.040481325515496E-3    6.890436532569502E-4    2.039366360653193E-3    9.127182077851211E-1   -3.064465564037884E-1
 7.047404740474048E8     9.182461601130192E-1   -3.171397207460327E-1    7.086093211488765E-4    2.035687345794661E-3    7.054080523476855E-4    2.045294166121711E-3    9.126519807125331E-1   -3.064764417038118E-1
 7.053105310531054E8     9.181714999560646E-1   -3.173861498172947E-1    7.046842028815697E-4    2.044712489168614E-3    7.119038353227306E-4    2.026866147885049E-3    9.124427350636279E-1   -3.067725681531071E-1
 7.058805880588059E8     9.180364326860182E-1   -3.175620850376304E-1    6.919846226060261E-4    2.061261495643254E-3    6.903141331722020E-4    2.011467699799773E-3    9.123295641648957E-1   -3.070643910831589E-1
 7.064506450645065E8     9.178689013956799E-1   -3.178341895945250E-1    7.045952137198852E-4    2.047892063203700E-3    6.951279973948566E-4    2.040686349457199E-3    9.122710511913700E-1   -3.070674919881258E-1
 7.070207020702070E8     9.177446471743269E-1   -3.180614757176806E-1    6.711743589209647E-4    2.018249705845093E-3    6.912033774334323E-4    2.039583799493610E-3    9.122555636924931E-1   -3.073554578474139E-1
 7.075907590759076E8     9.176722530003357E-1   -3.181984656917849E-1    6.918180017689090E-4    2.063472580286129E-3    7.046605065496781E-4    2.040160715749259E-3    9.120617190677435E-1   -3.076065797527686E-1
 7.081608160816082E8     9.174709177427112E-1   -3.184854104676889E-1    7.052000119486877E-4    2.037947528223264E-3    6.993679457702377E-4    2.033384669233533E-3    9.120081732404159E-1   -3.078223671498813E-1
 7.087308730873088E8     9.173848225458668E-1   -3.186413566150131E-1    7.134372496105578E-4    2.067514243978055E-3    6.994721098189179E-4    2.028940918822682E-3    9.119457321023006E-1   -3.080649820426787E-1
 7.093009300930092E8     9.171993309727177E-1   -3.188853070239890E-1    6.900725532650879E-4    2.047921449631645E-3    6.975763179199734E-4    2.017580447661653E-3    9.117335189522715E-1   -3.081960123085021E-1
 7.098709870987098E8     9.170794003771515E-1   -3.190349235041310E-1    6.904594668704299E-4    2.063706399579174E-3    7.002723373410075E-4    2.036183229192229E-3    9.115859541671433E-1   -3.085108201294830E-1
 7.104410441044104E8     9.169922491908412E-1   -3.192720761404826E-1    6.957504284345757E-4    2.026965787876337E-3    7.112134961378472E-4    2.045400316016362E-3    9.116091774872909E-1   -3.086620650589674E-1
 7.110111011101110E8     9.168488459197826E-1   -3.195265766948304E-1    6.884098154145133E-4    2.063143267822357E-3    7.181952322127926E-4    2.064949693053437E-3    9.115381355720927E-1   -3.088563026406456E-1
 7.115811581158116E8     9.166833045643848E-1   -3.196921792103746E-1    7.093746380592727E-4    2.063647799985440E-3    6.991287502499820E-4    2.045429141359743E-3    9.112497869859534E-1   -3.090136754622286E-1
 7.121512151215122E8     9.166427454072835E-1   -3.200123575611953E-1    7.165807716774084E-4    2.046194544305234E-3    6.779176842783241E-4    2.044324521792002E-3    9.112123825676063E-1   -3.090565597709341E-1
 7.127212721272128E8     9.164479293016535E-1   -3.201989631359127E-1    6.996649858776029E-4    2.060406087398258E-3    7.060072859309777E-4    2.049088498932897E-3    9.111336060659648E-1   -3.094032528271703E-1
 7.132913291329134E8     9.163236915476130E-1   -3.203801325461412E-1    7.069537869292484E-4    2.088772117797099E-3    7.096161414155386E-4    2.050768453637264E-3    9.110076139736227E-1   -3.095312309994347E-1
 7.138613861386139E8     9.162165991961275E-1   -3.206515023629695E-1    7.183229178941970E-4    2.087005048096228E-3    7.096418886985132E-4    2.056397622835256E-3    9.108250440438693E-1   -3.097731190130218E-1
 7.144314431443144E8     9.160714377096891E-1   -3.208048586828324E-1    7.025646856513039E-4    2.080220605258122E-3    7.111000493340470E-4    2.064557923839030E-3    9.105829831696237E-1   -3.098922189235278E-1
 7.150015001500150E8     9.160037569839370E-1   -3.210433193253437E-1    7.079187693030413E-4    2.078348271454917E-3    7.022171328316252E-4    2.057249465562084E-3    9.106142130565731E-1   -3.102093920522733E-1
 7.155715571557156E8     9.158181857071303E-1   -3.213129292866917E-1    7.183825027102110E-4    2.059162170684491E-3    7.137850397061410E-4    2.049291957877600E-3    9.104804981362429E-1   -3.103349304975382E-1
 7.161416141614162E8     9.157320153296449E-1   -3.215380774226431E-1    7.198681833419252E-4    2.066289803063249E-3    7.055621045430529E-4    2.076999995986774E-3    9.102402189788130E-1   -3.104812141540699E-1
 7.167116711671166E8     9.156467078035557E-1   -3.217836396406104E-1    7.361844385607956E-4    2.082588363563928E-3    7.157391259376158E-4    2.071952275415990E-3    9.102091169558646E-1   -3.107918170407726E-1
 7.172817281728172E8     9.155106749249831E-1   -3.220090219130751E-1    7.077691521225152E-4    2.080124460457394E-3    7.267819678966438E-4    2.075566517045035E-3    9.099921637840199E-1   -3.109588157703893E-1
 7.178517851785178E8     9.153820373731530E-1   -3.222859693827760E-1    7.009284133520677E-4    2.081452618661698E-3    7.258503771129445E-4    2.074707097606676E-3    9.099114294512143E-1   -3.111772203378007E-1
 7.184218421842184E8     9.152684599110742E-1   -3.224444107845643E-1    7.046430645275818E-4    2.070928800411639E-3    7.268108411672597E-4    2.061797833846094E-3    9.097507763998691E-1   -3.113916134404494E-1
 7.189918991899190E8     9.149871914659643E-1   -3.226712905016738E-1    7.334534055856076E-4    2.086823514711749E-3    7.220209550700716E-4    2.074250043586316E-3    9.096840547801641E-1   -3.115805138691884E-1
 7.195619561956196E8     9.149869476870309E-1   -3.228290770259833E-1    7.171256328836866E-4    2.082002862253261E-3    7.246048417893750E-4    2.092313109759631E-3    9.094738085756123E-1   -3.118323677878004E-1
 7.201320132013202E8     9.148046197217945E-1   -3.230863367389428E-1    7.228111110267428E-4    2.083145298883829E-3    7.533453122620867E-4    2.085354873989668E-3    9.094025971688761E-1   -3.119394447018820E-1
 7.207020702070208E8     9.147409721717386E-1   -3.232166655189012E-1    7.312028812056815E-4    2.076300938258744E-3    7.291098250438537E-4    2.082538485075828E-3    9.093089398218884E-1   -3.121694127112554E-1
 7.212721272127213E8     9.146119762364439E-1   -3.234612901824574E-1    7.073997319299282E-4    2.095493264094926E-3    7.354949966917957E-4    2.087378919775788E-3    9.091602015560821E-1   -3.124403255091641E-1
 7.218421842184219E8     9.144927065216504E-1   -3.238402772606336E-1    7.300618470753010E-4    2.103338561668663E-3    7.374537930410100E-4    2.097011265596473E-3    9.090561238251049E-1   -3.126033241448890E-1
 7.224122412241224E8     9.143216988149390E-1   -3.239769111637565E-1    7.388994904579231E-4    2.107632297797662E-3    7.301776216246446E-4    2.096810773388737E-3    9.089581133590435E-1   -3.128107926552871E-1
 7.229822982298230E8     9.141572130820770E-1   -3.242870235378120E-1    7.266469475291003E-4    2.080178505007484E-3    7.344691782696550E-4    2.075447713348464E-3    9.087706147267628E-1   -3.130921301435168E-1
 7.235523552355236E8     9.140037851295126E-1   -3.243904339983868E-1    7.137140757140255E-4    2.104085093510980E-3    7.132621657361594E-4    2.090940952574782E-3    9.086771548571541E-1   -3.132907117105155E-1
 7.241224122412241E8     9.139792160356840E-1   -3.246320841170202E-1    7.524975923711635E-4    2.112356057178122E-3    7.413583755517665E-4    2.098497670159526E-3    9.084802296756830E-1   -3.135191935382118E-1
 7.246924692469246E8     9.138539402642094E-1   -3.248508167246557E-1    7.298860352203919E-4    2.120589644010087E-3    7.118419100717311E-4    2.078354124845004E-3    9.083756027234118E-1   -3.136437937219347E-1
 7.252625262526252E8     9.136795218339573E-1   -3.250645769178481E-1    7.316518589032642E-4    2.113256841986541E-3    7.383601660469031E-4    2.102762310779817E-3    9.081504022928328E-1   -3.139157673241632E-1
 7.258325832583258E8     9.135371850228236E-1   -3.252570265527179E-1    7.343010978684044E-4    2.129533380670015E-3    7.320399508168806E-4    2.097925247557838E-3    9.080665361830442E-1   -3.140989918997864E-1
 7.264026402640264E8     9.133761578191616E-1   -3.255233868473404E-1    7.364238217563216E-4    2.103331562497860E-3    7.376226116189638E-4    2.089423891290305E-3    9.079098240785740E-1   -3.142993062471994E-1
 7.269726972697270E8     9.132850417975332E-1   -3.256911988346173E-1    7.301637459160760E-4    2.110015810066434E-3    7.491616168935153E-4    2.098004807852341E-3    9.077668319613671E-1   -3.145844320978296E-1
 7.275427542754276E8     9.130918364812741E-1   -3.259577282758891E-1    7.263473102282148E-4    2.110683416449846E-3    7.383590757106974E-4    2.126533846260663E-3    9.076297861770417E-1   -3.147707710930975E-1
 7.281128112811282E8     9.130658198680731E-1   -3.262102514884131E-1    7.236979154469788E-4    2.106686450044833E-3    7.515007973775133E-4    2.113176664787978E-3    9.074938237996167E-1   -3.149948690036874E-1
 7.286828682868288E8     9.128434373858832E-1   -3.263395451946845E-1    7.253296007663254E-4    2.098020481168671E-3    7.188628097670154E-4    2.100217311095984E-3    9.073793787302976E-1   -3.152254716490323E-1
 7.292529252925293E8     9.126563068683236E-1   -3.265646884660916E-1    7.302517779486312E-4    2.131747981581530E-3    7.304299407690779E-4    2.115072723440959E-3    9.072709218833338E-1   -3.153979660317771E-1
 7.298229822982298E8     9.124903772721169E-1   -3.268416192517489E-1    7.289973269215853E-4    2.115995967676975E-3    7.331912991968432E-4    2.105083462108675E-3    9.071082709065831E-1   -3.156473790293788E-1
 7.303930393039304E8     9.124346008235766E-1   -3.269733690585972E-1    7.610706364004559E-4    2.111074273764660E-3    7.589690415681829E-4    2.150307384716235E-3    9.070163030896304E-1   -3.158437739537797E-1
 7.309630963096310E8     9.123179150071880E-1   -3.272690211865650E-1    7.213683005089004E-4    2.124677220716314E-3    7.341097622780590E-4    2.116033569092887E-3    9.068318275121351E-1   -3.160465266504794E-1
 7.315331533153315E8     9.121587200171932E-1   -3.275319157866369E-1    7.301064963927671E-4    2.142328933027272E-3    7.610099498210612E-4    2.128457649444480E-3    9.067166149666350E-1   -3.162776446750154E-1
 7.321032103210320E8     9.120519942787298E-1   -3.276757760940877E-1    7.418077605113437E-4    2.120968004741902E-3    7.591266359202058E-4    2.105637536385799E-3    9.066189432466215E-1   -3.165093745389940E-1
 7.326732673267326E8     9.118711425604714E-1   -3.278931342681232E-1    7.391258330459242E-4    2.146386114087263E-3    7.492272289644717E-4    2.122113175236660E-3    9.064263395718933E-1   -3.166597522108903E-1
 7.332433243324332E8     9.117558567085688E-1   -3.282328778725747E-1    7.733228861240230E-4    2.123876557701698E-3    7.614433246013898E-4    2.126307290843291E-3    9.062806466887234E-1   -3.169165187115845E-1
 7.338133813381338E8     9.116675089716445E-1   -3.283810984396715E-1    7.685399565506167E-4    2.136729314524109E-3    7.550535970565311E-4    2.119171097027432E-3    9.061533595912606E-1   -3.171367848276123E-1
 7.343834383438344E8     9.115645325218791E-1   -3.285783268734334E-1    7.447327777974290E-4    2.140338816792836E-3    7.393954185376569E-4    2.130216475289764E-3    9.060330008218913E-1   -3.173560870759320E-1
 7.349534953495350E8     9.113584465382680E-1   -3.288654871900867E-1    7.560770711498203E-4    2.125697983265719E-3    7.416041507255107E-4    2.135202001462530E-3    9.058640497633821E-1   -3.175266693481714E-1
 7.355235523552356E8     9.112718079966113E-1   -3.290248272154763E-1    7.634163382680941E-4    2.134238175487071E-3    7.447517299074438E-4    2.116842065946563E-3    9.056903876791955E-1   -3.178232395734967E-1
 7.360936093609362E8     9.111468319970824E-1   -3.293635025207538E-1    7.620672250053949E-4    2.147057903212068E-3    7.486973291687446E-4    2.137296337286055E-3    9.055597319082042E-1   -3.180139197388724E-1
 7.366636663666368E8     9.110535488197106E-1   -3.295157085636576E-1    7.453715601402023E-4    2.151402746953101E-3    7.627160826152399E-4    2.125762873297282E-3    9.053948736401461E-1   -3.181958777953840E-1
 7.372337233723372E8     9.108485032368073E-1   -3.297800180002206E-1    7.588130527289522E-4    2.134220983290400E-3    7.606382436296454E-4    2.152593890230191E-3    9.052111083003036E-1   -3.184343523111892E-1
 7.378037803780378E8     9.107497965578494E-1   -3.300064336642601E-1    7.562044778388316E-4    2.142967443992909E-3    7.572239455779187E-4    2.158972355897495E-3    9.050326743430668E-1   -3.186802408458977E-1
 7.383738373837384E8     9.105881683894228E-1   -3.302361852806004E-1    7.651086475522902E-4    2.160799446911448E-3    7.538812814589299E-4    2.150938902045955E-3    9.048926179561533E-1   -3.189078361189536E-1
 7.389438943894389E8     9.105189012205548E-1   -3.304552400023212E-1    7.519401142989641E-4    2.158081034510707E-3    7.470979954467151E-4    2.144455369506983E-3    9.047579707122011E-1   -3.191501974028053E-1
 7.395139513951395E8     9.102987157208503E-1   -3.306834915636258E-1    7.437967207035050E-4    2.154447060464760E-3    7.459889396849831E-4    2.159013261825030E-3    9.045427621411404E-1   -3.193683862360321E-1
 7.400840084008400E8     9.101675641491639E-1   -3.309284271055042E-1    7.715790692525503E-4    2.154241040383221E-3    7.445981206034055E-4    2.137045362552461E-3    9.044797466927137E-1   -3.194564656793193E-1
 7.406540654065406E8     9.100470750611731E-1   -3.310906605028776E-1    7.551216568000031E-4    2.167537977494046E-3    7.612015228026499E-4    2.145407181215384E-3    9.043054346086580E-1   -3.197756953079013E-1
 7.412241224122412E8     9.099375100745912E-1   -3.313990000012972E-1    7.683488717729668E-4    2.157910441088992E-3    7.984425913931149E-4    2.177320374362684E-3    9.041448974606168E-1   -3.199669605655767E-1
 7.417941794179418E8     9.098088242245524E-1   -3.315700293238544E-1    7.738897373638454E-4    2.162893188788775E-3    7.701088112705265E-4    2.161117786822247E-3    9.040074420852094E-1   -3.201618789851444E-1
 7.423642364236424E8     9.096726100138753E-1   -3.318220159696335E-1    7.613656340206646E-4    2.181795820562228E-3    7.688301376603589E-4    2.151715641361822E-3    9.038430241016417E-1   -3.204102995003838E-1
 7.429342934293430E8     9.095517496778255E-1   -3.320503976411140E-1    7.737389656777957E-4    2.173575865292155E-3    7.661591587777106E-4    2.157833555766943E-3    9.036241927618527E-1   -3.205768742591654E-1
 7.435043504350436E8     9.093859702569218E-1   -3.323534940431508E-1    7.534033144003917E-4    2.172138655135064E-3    7.876393802295448E-4    2.179784042090811E-3    9.034646355645654E-1   -3.208621706237632E-1
 7.440744074407442E8     9.092549204164608E-1   -3.325011810864492E-1    7.581086645460700E-4    2.153178036550635E-3    7.603640942580814E-4    2.163595767713762E-3    9.034017747428361E-1   -3.210285785510559E-1
 7.446444644464446E8     9.091418050105310E-1   -3.327901197607652E-1    7.877737847952986E-4    2.173086098717445E-3    7.642858753538057E-4    2.185308266521965E-3    9.032245779810862E-1   -3.212969317675664E-1
 7.452145214521452E8     9.089752352374556E-1   -3.329776445741651E-1    7.943350404607219E-4    2.180402774929133E-3    7.724196602985411E-4    2.149938591688360E-3    9.029008092893444E-1   -3.214459439117008E-1
 7.457845784578458E8     9.089093721835227E-1   -3.332255564180808E-1    7.754793836924738E-4    2.168814882550654E-3    7.728223147450193E-4    2.179004496077172E-3    9.028852375589530E-1   -3.217873764443023E-1
 7.463546354635463E8     9.087361171566938E-1   -3.334836129054455E-1    7.854179108934713E-4    2.169973870241172E-3    7.874064681666647E-4    2.171842398625300E-3    9.027439158349735E-1   -3.219137923958067E-1
 7.469246924692469E8     9.086403060734677E-1   -3.337746092319600E-1    7.697835551935827E-4    2.163217632256274E-3    7.598951096043118E-4    2.184709929211533E-3    9.025500015668391E-1   -3.221569535334885E-1
 7.474947494749475E8     9.084691341048946E-1   -3.339542584570516E-1    7.831233808879970E-4    2.156420506118468E-3    7.927375407581252E-4    2.165069162568466E-3    9.024975003373544E-1   -3.223827752664760E-1
 7.480648064806480E8     9.084005110126027E-1   -3.342171119401579E-1    7.664943867847784E-4    2.179401153175811E-3    7.915375909666513E-4    2.184582877763996E-3    9.023248629644464E-1   -3.225917583952138E-1
 7.486348634863486E8     9.082183310137294E-1   -3.344023517923052E-1    7.982976678425131E-4    2.189903690060533E-3    8.023303291220294E-4    2.199296103906308E-3    9.020913138853544E-1   -3.227944489797364E-1
 7.492049204920492E8     9.080542602454884E-1   -3.346917139848380E-1    7.743009806823466E-4    2.197485696135564E-3    7.839393483678891E-4    2.187775655872455E-3    9.019010098151903E-1   -3.230489839446805E-1
 7.497749774977498E8     9.079442652723129E-1   -3.349020110797576E-1    7.984481641748512E-4    2.192498973543964E-3    8.045996478975222E-4    2.185751160290265E-3    9.017506976424529E-1   -3.232647622500152E-1
 7.503450345034504E8     9.077831460274051E-1   -3.351108667848399E-1    7.693482730935506E-4    2.186088513753872E-3    7.972175494620332E-4    2.197170608457786E-3    9.016283619559781E-1   -3.233792854992006E-1
 7.509150915091510E8     9.076552121326864E-1   -3.354382925924901E-1    7.682874458303442E-4    2.194098822318482E-3    7.971621299817813E-4    2.187553611920751E-3    9.014922316167699E-1   -3.236524126496676E-1
 7.514851485148516E8     9.074802423063401E-1   -3.355953586604308E-1    7.910693797518810E-4    2.213041671498972E-3    7.846503550691178E-4    2.210627156625503E-3    9.014007384151430E-1   -3.238326845851228E-1
 7.520552055205520E8     9.072917460211414E-1   -3.358133794253383E-1    7.837507148430842E-4    2.175576399052612E-3    8.058549205650923E-4    2.209419861472506E-3    9.011666052048670E-1   -3.240157198674022E-1
 7.526252625262526E8     9.072202554042939E-1   -3.360723971101487E-1    7.905450833791657E-4    2.212460146410130E-3    7.998401966573182E-4    2.206108621073493E-3    9.010137296293225E-1   -3.243265775691856E-1
 7.531953195319532E8     9.071383291468034E-1   -3.362417914842779E-1    8.040583239170070E-4    2.181412290258953E-3    7.916900138313288E-4    2.188527823113435E-3    9.009875109414600E-1   -3.244635468789375E-1
 7.537653765376537E8     9.069993911547143E-1   -3.365513090275081E-1    8.108902321750239E-4    2.208232403217397E-3    8.118684047471582E-4    2.202399164597251E-3    9.008093214904119E-1   -3.247001891256946E-1
 7.543354335433543E8     9.069188010119803E-1   -3.366988335481222E-1    8.082059430799334E-4    2.218819252999598E-3    8.204207328744914E-4    2.193118640564332E-3    9.007439158130167E-1   -3.248454365536796E-1
 7.549054905490549E8     9.067661805684814E-1   -3.369153153956367E-1    8.042400862690470E-4    2.205359772842144E-3    8.087851359962475E-4    2.215816665653997E-3    9.005013453238294E-1   -3.250959423372128E-1
 7.554755475547554E8     9.065496215445239E-1   -3.370737302904188E-1    8.069393055052546E-4    2.214903610777706E-3    8.339935105303158E-4    2.209623643058516E-3    9.003415028458459E-1   -3.253606681243607E-1
 7.560456045604560E8     9.064550016703188E-1   -3.374175878604982E-1    8.063542784922316E-4    2.200568716168497E-3    8.119860989093510E-4    2.206714812928404E-3    9.001988049697662E-1   -3.255276049526508E-1
 7.566156615661566E8     9.063014796329523E-1   -3.376939840447595E-1    7.955898492346583E-4    2.219714846268422E-3    8.110786099002946E-4    2.205782839148838E-3    9.000643207433477E-1   -3.257677804781691E-1
 7.571857185718572E8     9.061933681447940E-1   -3.379165972400767E-1    8.232688251331656E-4    2.190816258610905E-3    8.219658601873772E-4    2.214017139493744E-3    8.999720892005481E-1   -3.258945490938808E-1
 7.577557755775578E8     9.062006596387522E-1   -3.380536394705812E-1    8.035608788416660E-4    2.202356286398482E-3    8.040058402529323E-4    2.219179584067428E-3    8.997866931152534E-1   -3.261669308026470E-1
 7.583258325832584E8     9.059287518399349E-1   -3.384024151655923E-1    8.072689817028605E-4    2.224515843150371E-3    8.328250031509938E-4    2.196242840107066E-3    8.997298176430862E-1   -3.263843659479188E-1
 7.588958895889590E8     9.056935945530090E-1   -3.386427810258109E-1    8.255452329791642E-4    2.210333237820561E-3    8.308707767959911E-4    2.211933810577969E-3    8.994985246398155E-1   -3.265511348175210E-1
 7.594659465946594E8     9.056704129902688E-1   -3.388432808687925E-1    8.216993927530536E-4    2.224345970997552E-3    8.245485755037597E-4    2.212449985036789E-3    8.993714471344367E-1   -3.267608673203242E-1
 7.600360036003600E8     9.056355637400544E-1   -3.390685493671928E-1    8.366538949443538E-4    2.209054356880123E-3    8.318300577651191E-4    2.204507010586147E-3    8.992016661431018E-1   -3.269980678541004E-1
 7.606060606060606E8     9.053010738737407E-1   -3.393086604910999E-1    8.400370628158363E-4    2.229536500480127E-3    8.338000570344222E-4    2.225935351367395E-3    8.991749894687331E-1   -3.272348708901652E-1
 7.611761176117612E8     9.053148034800572E-1   -3.395206386684185E-1    8.339889461263933E-4    2.222820499783082E-3    8.274721676966443E-4    2.236361040371472E-3    8.990480553928420E-1   -3.274207978317382E-1
 7.617461746174617E8     9.051263305769406E-1   -3.397909336918353E-1    8.392049678043912E-4    2.228527797303379E-3    8.502020893648482E-4    2.242431664645645E-3    8.988217645786661E-1   -3.276399627214168E-1
 7.623162316231623E8     9.050220236523357E-1   -3.399767625318081E-1    8.406385603203808E-4    2.221511555385817E-3    8.434773228388880E-4    2.235396815108012E-3    8.987147563772578E-1   -3.278442561771626E-1
 7.628862886288629E8     9.048323771256143E-1   -3.401747181511992E-1    8.481469670600402E-4    2.238781078277902E-3    8.150761167967001E-4    2.203773280988236E-3    8.986031851257280E-1   -3.280078420316346E-1
 7.634563456345634E8     9.047982586755261E-1   -3.403642697209937E-1    8.318204163879850E-4    2.233842432171834E-3    8.347182377708747E-4    2.242762727143814E-3    8.984653314756382E-1   -3.282453022360117E-1
 7.640264026402640E8     9.045626489802618E-1   -3.406608347243628E-1    8.321059949155862E-4    2.197051393051264E-3    8.322897231006555E-4    2.239104083409137E-3    8.983149258896244E-1   -3.283670721376010E-1
 7.645964596459646E8     9.044114151726120E-1   -3.408753262516505E-1    8.377412671404403E-4    2.240416977044304E-3    8.358212736477471E-4    2.222493388171840E-3    8.982036639063309E-1   -3.285466662209726E-1
 7.651665166516652E8     9.044080641155713E-1   -3.409184261495655E-1    8.470021178766119E-4    2.210059408927584E-3    8.270099185415790E-4    2.225694314989014E-3    8.980089686154378E-1   -3.287630204782017E-1
 7.657365736573658E8     9.042703254158053E-1   -3.411370171021166E-1    8.157681024215272E-4    2.217977181073879E-3    8.325291619703295E-4    2.221835012561592E-3    8.979326884447776E-1   -3.289437868520648E-1
 7.663066306630664E8     9.041614088660750E-1   -3.414964390970850E-1    8.383109632168586E-4    2.244852184656284E-3    8.382217565271722E-4    2.224827232421301E-3    8.977577687220061E-1   -3.290919312974198E-1
 7.668766876687669E8     9.039421265434434E-1   -3.416660267780324E-1    8.494534671485016E-4    2.225601218238388E-3    8.387172842450242E-4    2.255851754933950E-3    8.977829291693767E-1   -3.294683896743120E-1
 7.674467446744674E8     9.038727027535012E-1   -3.419348781119582E-1    8.459408174921384E-4    2.226266319387996E-3    8.422637908324969E-4    2.229285467531610E-3    8.975593622296553E-1   -3.295568414250656E-1
 7.680168016801680E8     9.037336480252318E-1   -3.421393810105885E-1    8.382514090991354E-4    2.219258121177715E-3    8.309928620535401E-4    2.219662456181339E-3    8.974361164668817E-1   -3.297365485476770E-1
 7.685868586858686E8     9.036358397935552E-1   -3.424505781708373E-1    8.412841901812120E-4    2.239452792689307E-3    8.359841214064532E-4    2.232699206283649E-3    8.972843441028510E-1   -3.297371636475746E-1
 7.691569156915691E8     9.035313910663547E-1   -3.426668936842142E-1    8.328419545197154E-4    2.242738336602644E-3    8.341472207227485E-4    2.207542414534959E-3    8.972551997683512E-1   -3.301838704925979E-1
 7.697269726972697E8     9.034705492911830E-1   -3.429176289129532E-1    8.422997438961515E-4    2.244543586903079E-3    8.459620964203357E-4    2.222197616007167E-3    8.971302116213905E-1   -3.302101931465308E-1
 7.702970297029703E8     9.032892054824473E-1   -3.431648777650376E-1    8.317496618485342E-4    2.227119256677326E-3    8.434094631099339E-4    2.233819622862853E-3    8.970366135227459E-1   -3.305372304657113E-1
 7.708670867086709E8     9.031175947809371E-1   -3.433582773054750E-1    8.243099093428895E-4    2.234533960459397E-3    8.306562980608885E-4    2.240572128329727E-3    8.968268706210845E-1   -3.307578812276961E-1
 7.714371437143714E8     9.030188735798705E-1   -3.435863285876586E-1    8.575944406527479E-4    2.237375866608291E-3    8.180263258783232E-4    2.237501307211274E-3    8.968093454568224E-1   -3.309142571095888E-1
 7.720072007200720E8     9.028162961942171E-1   -3.438338969727206E-1    8.670681753250570E-4    2.226737202937874E-3    8.385420935308504E-4    2.241919352426078E-3    8.966311542543455E-1   -3.310606162449486E-1
 7.725772577257726E8     9.026993362779399E-1   -3.440958579371413E-1    8.499576555377410E-4    2.276815001374490E-3    8.412166714573465E-4    2.231982467431401E-3    8.964488891257499E-1   -3.313319439969388E-1
 7.731473147314732E8     9.025814137186287E-1   -3.442702606570152E-1    8.410068883311309E-4    2.246170308732576E-3    8.375757729007673E-4    2.255467992409228E-3    8.963900438258305E-1   -3.313371180064278E-1
 7.737173717371738E8     9.025464122924849E-1   -3.443723581035387E-1    8.479619583800634E-4    2.269280221578341E-3    8.287089519944116E-4    2.262610850381588E-3    8.962207435563448E-1   -3.316565938754010E-1
 7.742874287428743E8     9.022533824294380E-1   -3.446740622349561E-1    8.223588849569630E-4    2.256735183680397E-3    8.231922035868009E-4    2.239167412604889E-3    8.961335577103448E-1   -3.318387149074694E-1
 7.748574857485749E8     9.021528850062482E-1   -3.448990129696110E-1    8.724257857932958E-4    2.254357030532382E-3    8.434708536344525E-4    2.265328177314885E-3    8.960206631911308E-1   -3.320718883701216E-1
 7.754275427542754E8     9.022388232483592E-1   -3.451610087605785E-1    8.396549688142472E-4    2.242426519126861E-3    8.473772579908284E-4    2.255999672852697E-3    8.959730818735907E-1   -3.322122233840775E-1
 7.759975997599760E8     9.020075678573968E-1   -3.454292129297279E-1    8.268575557803424E-4    2.261947539000506E-3    8.704282153330922E-4    2.275018643830553E-3    8.958929941784897E-1   -3.323728857828771E-1
 7.765676567656765E8     9.017941691304502E-1   -3.455971938517257E-1    8.528046775380638E-4    2.250689135151781E-3    8.566695389928822E-4    2.267665485248550E-3    8.956325005178549E-1   -3.325042996845012E-1
 7.771377137713771E8     9.017119351688699E-1   -3.457631127176231E-1    8.245888587998488E-4    2.282443263370687E-3    8.338471019621787E-4    2.248651310581276E-3    8.954736239295449E-1   -3.327377315171950E-1
 7.777077707770777E8     9.016836486250640E-1   -3.461120511539631E-1    8.538377379102514E-4    2.271978805634395E-3    8.753402747137119E-4    2.268390801920947E-3    8.953909318454044E-1   -3.328206530450019E-1
 7.782778277827783E8     9.014507363762938E-1   -3.462961784329311E-1    8.612262269476035E-4    2.253990418085583E-3    8.610857681228957E-4    2.260922849914998E-3    8.952960306406492E-1   -3.330041921349319E-1
 7.788478847884789E8     9.013095620096754E-1   -3.465493070748975E-1    8.629150280952413E-4    2.273793972804880E-3    8.581570943395221E-4    2.288678098741533E-3    8.952571179219265E-1   -3.331615965957924E-1
 7.794179417941794E8     9.012093787408824E-1   -3.467496086606111E-1    8.474552121186085E-4    2.265158342313466E-3    8.717971729386014E-4    2.264814124090971E-3    8.950651915331409E-1   -3.333849001742173E-1
 7.799879987998800E8     9.011111319726779E-1   -3.470112334688225E-1    8.440645418235164E-4    2.284299915895032E-3    8.662680091405552E-4    2.280996717954038E-3    8.949345700876993E-1   -3.335490659485814E-1
 7.805580558055806E8     9.009580005420431E-1   -3.471162232841517E-1    8.380261907980726E-4    2.279188526414380E-3    8.671889882579761E-4    2.246749808828414E-3    8.948241377105470E-1   -3.336762883213680E-1
 7.811281128112812E8     9.008064278815866E-1   -3.474154532294907E-1    8.358879904455404E-4    2.303105032330922E-3    8.414871487533589E-4    2.279079180904279E-3    8.947355108492075E-1   -3.338557506445559E-1
 7.816981698169818E8     9.006816370414953E-1   -3.476481550072270E-1    8.440736054916714E-4    2.284279557676824E-3    8.638749619320586E-4    2.294370805299305E-3    8.947535246161535E-1   -3.340624553291919E-1
 7.822682268226823E8     9.006286056253856E-1   -3.478368540751900E-1    8.382600047671907E-4    2.268947646274409E-3    8.430705885118928E-4    2.298169700851566E-3    8.945190306828040E-1   -3.342796239567991E-1
 7.828382838283828E8     9.004482965733330E-1   -3.480855293276151E-1    8.523681954212547E-4    2.300984165950657E-3    8.462991434737478E-4    2.270011732486031E-3    8.943723097835234E-1   -3.344698874682414E-1
 7.834083408340834E8     9.003487534772679E-1   -3.482980058279653E-1    8.299397870883389E-4    2.299116219961636E-3    8.596571983097700E-4    2.274155493738849E-3    8.942801454842126E-1   -3.347236554219249E-1
 7.839783978397839E8     9.002295047813398E-1   -3.485182520855650E-1    8.552646853293652E-4    2.327548851210854E-3    8.431712691517566E-4    2.308015393512949E-3    8.941673732248868E-1   -3.348874231347810E-1
 7.845484548454845E8     9.000986129108560E-1   -3.487515785166962E-1    8.629376359424603E-4    2.296062053467596E-3    8.541964277491543E-4    2.289503113400431E-3    8.940573659045469E-1   -3.350390597812077E-1
 7.851185118511851E8     8.999306032139055E-1   -3.489781673291534E-1    8.685745107429171E-4    2.322016201837375E-3    8.676127200347342E-4    2.296116788669429E-3    8.940248513447925E-1   -3.352337442897608E-1
 7.856885688568857E8     8.998195346906807E-1   -3.492484180218409E-1    8.575468980750218E-4    2.311523633959051E-3    8.618378277185345E-4    2.309117316391118E-3    8.938679193458197E-1   -3.354407791801321E-1
 7.862586258625863E8     8.997020552655727E-1   -3.494504584815290E-1    8.661666685817243E-4    2.311210217879811E-3    8.762124780623259E-4    2.306528960204365E-3    8.936863423228488E-1   -3.356182759908853E-1
 7.868286828682868E8     8.995221068729901E-1   -3.495857725469294E-1    8.643480989744589E-4    2.321409915775738E-3    8.567369772292954E-4    2.315725176684199E-3    8.936036006985913E-1   -3.357259705387656E-1
 7.873987398739874E8     8.993331294096479E-1   -3.498325321751116E-1    8.658009093133701E-4    2.335168886353027E-3    8.478365052166387E-4    2.322381560303185E-3    8.934325010441416E-1   -3.359082620298077E-1
 7.879687968796880E8     8.992395612363027E-1   -3.500074306479949E-1    8.538453141531973E-4    2.320464455152950E-3    8.744882153527691E-4    2.328517990274994E-3    8.933350753180461E-1   -3.361321698618627E-1
 7.885388538853886E8     8.990600133423742E-1   -3.502277197224619E-1    8.808438406586874E-4    2.319912090948705E-3    8.463300583235633E-4    2.306607191104698E-3    8.932169727441019E-1   -3.363330237495936E-1
 7.891089108910892E8     8.989142315727134E-1   -3.504396881970683E-1    8.628437285585238E-4    2.322671491301974E-3    8.819517309945741E-4    2.313182408502279E-3    8.930503008348010E-1   -3.364430182648839E-1
 7.896789678967897E8     8.987786658829275E-1   -3.506555491808866E-1    8.862076894724303E-4    2.327892147897412E-3    8.527894414396736E-4    2.336115020476104E-3    8.929448579156886E-1   -3.367293047735365E-1
 7.902490249024903E8     8.986718030404615E-1   -3.508778285011569E-1    8.644013474041081E-4    2.331546836831110E-3    8.654752382149436E-4    2.333177778275657E-3    8.927451410766345E-1   -3.368069931776713E-1
 7.908190819081908E8     8.984969972024259E-1   -3.510266101346267E-1    8.872136289398410E-4    2.330764462231157E-3    8.880998915215723E-4    2.311130275498032E-3    8.926401188607935E-1   -3.370632713231083E-1
 7.913891389138913E8     8.983381302199883E-1   -3.513082227147887E-1    8.976973122441086E-4    2.353415775681721E-3    8.632531703177790E-4    2.359144277513830E-3    8.924970282499306E-1   -3.372842227222911E-1
 7.919591959195919E8     8.982120550401400E-1   -3.514590043904042E-1    8.717853366618047E-4    2.361263812333687E-3    8.892990303794282E-4    2.337447986440317E-3    8.923534785864136E-1   -3.374159689602161E-1
 7.925292529252925E8     8.979984455914178E-1   -3.516035312406653E-1    8.860492712736278E-4    2.339762345380337E-3    8.964130040333858E-4    2.336963109971372E-3    8.922457482023542E-1   -3.375979049879987E-1
 7.930993099309931E8     8.979203129678057E-1   -3.518919858698367E-1    8.723888239179160E-4    2.363844305474846E-3    8.883243537839697E-4    2.338106897608415E-3    8.921005378976115E-1   -3.378024659315604E-1
 7.936693669366937E8     8.977478395779628E-1   -3.521062855131738E-1    8.855902574025666E-4    2.351207384428038E-3    8.975312589840208E-4    2.354035087403509E-3    8.918989823663102E-1   -3.380280842420173E-1
 7.942394239423943E8     8.975908113376362E-1   -3.523162787144666E-1    8.823034851959649E-4    2.345496395349050E-3    8.935616667732723E-4    2.330214730203708E-3    8.918237200000532E-1   -3.382073914599639E-1
 7.948094809480948E8     8.974835613739945E-1   -3.525708779207889E-1    8.921750670883410E-4    2.337874340488522E-3    8.638933173790447E-4    2.370368056684376E-3    8.916898364432646E-1   -3.383871315938770E-1
 7.953795379537954E8     8.973748873401716E-1   -3.527273923639078E-1    9.229397552180717E-4    2.360922881635259E-3    8.853211916115843E-4    2.354482823426068E-3    8.914761943497445E-1   -3.386602167882893E-1
 7.959495949594960E8     8.971390368987732E-1   -3.529822952847745E-1    8.851003018938798E-4    2.335123687916163E-3    9.128683847833732E-4    2.369288716858054E-3    8.914099586783111E-1   -3.388090252091913E-1
 7.965196519651966E8     8.970779287781304E-1   -3.531978490241734E-1    8.809839534036112E-4    2.365357628771772E-3    8.963645017071811E-4    2.337639721283524E-3    8.911731257585683E-1   -3.390257248097299E-1
 7.970897089708971E8     8.968626169517971E-1   -3.533623801080557E-1    8.888925257373537E-4    2.372231526218498E-3    9.097512290196869E-4    2.344664071407623E-3    8.910742298894371E-1   -3.392462856564070E-1
 7.976597659765977E8     8.966606007106072E-1   -3.536167682132647E-1    9.028091766958340E-4    2.379178179516664E-3    9.151618571934450E-4    2.366278206926926E-3    8.909391842510657E-1   -3.394502896500356E-1
 7.982298229822983E8     8.965579670297733E-1   -3.537715205990942E-1    9.160062475160036E-4    2.371035947647566E-3    9.034154235415628E-4    2.342646146016189E-3    8.907358117009462E-1   -3.395805347134442E-1
 7.987998799879987E8     8.963717520615642E-1   -3.539642767744498E-1    8.913310315136240E-4    2.360762282469833E-3    8.944930299216920E-4    2.368009082468174E-3    8.905753530744616E-1   -3.397943013737694E-1
 7.993699369936993E8     8.963843959352149E-1   -3.542032299450194E-1    9.197348159513785E-4    2.376642487886240E-3    8.859534891518717E-4    2.356869820154858E-3    8.904395344179521E-1   -3.400061484652924E-1
 7.999399939993999E8     8.961734875835501E-1   -3.544344874575348E-1    9.081791602646307E-4    2.356174433191462E-3    9.108917680755977E-4    2.369453958591408E-3    8.902246422213795E-1   -3.402118911971482E-1
 8.005100510051005E8     8.959592492581797E-1   -3.546938503946752E-1    9.077685734013783E-4    2.348628134118954E-3    8.950223949453724E-4    2.373551457012607E-3    8.900972556586254E-1   -3.404055758023661E-1
 8.010801080108011E8     8.959427212941146E-1   -3.549442762471029E-1    9.174027848643265E-4    2.369652717563218E-3    9.185358761114732E-4    2.350263280271322E-3    8.899836259382777E-1   -3.406575998172960E-1
 8.016501650165017E8     8.957292340820756E-1   -3.551102624225944E-1    8.886452284609649E-4    2.374503732730562E-3    9.077407943248549E-4    2.373233611304309E-3    8.897989598212772E-1   -3.407936569069516E-1
 8.022202220222023E8     8.956107045664450E-1   -3.553228460935959E-1    9.007212237988146E-4    2.398486368376259E-3    8.994234845535503E-4    2.370611398360220E-3    8.896501440607891E-1   -3.409921990212113E-1
 8.027902790279028E8     8.955180436940892E-1   -3.556120641762193E-1    9.094678488533260E-4    2.394633648295358E-3    9.260531418924421E-4    2.377451691554457E-3    8.894680924899568E-1   -3.411830269946812E-1
 8.033603360336034E8     8.953365378951507E-1   -3.557326036357680E-1    9.160979704823189E-4    2.390277054704356E-3    9.253311016148732E-4    2.359191806866659E-3    8.893242685272316E-1   -3.413643810876894E-1
 8.039303930393040E8     8.952641815800066E-1   -3.559408337201244E-1    9.232377844808923E-4    2.388976427549122E-3    9.371739236468703E-4    2.373085123232319E-3    8.891654771085226E-1   -3.416212485089491E-1
 8.045004500450045E8     8.949837268444382E-1   -3.562419375588444E-1    9.078244735310525E-4    2.377017922269028E-3    9.226052399511415E-4    2.385324493484580E-3    8.889559791312444E-1   -3.418175330379952E-1
 8.050705070507051E8     8.948738626878058E-1   -3.564120464069442E-1    9.324500334403413E-4    2.386804198062895E-3    9.108050649629849E-4    2.375019146931953E-3    8.888062286784820E-1   -3.419863558158961E-1
 8.056405640564057E8     8.946636862685552E-1   -3.565429801266303E-1    8.967714534181261E-4    2.428389623891007E-3    9.224684430329858E-4    2.380801016240157E-3    8.885328445138353E-1   -3.422134121610128E-1
 8.062106210621061E8     8.945827710349727E-1   -3.568148155688077E-1    9.258328160994212E-4    2.401601937017069E-3    9.403836555753455E-4    2.409269973493757E-3    8.884708065676972E-1   -3.423556629673116E-1
 8.067806780678067E8     8.945473379264456E-1   -3.569879742758754E-1    9.324212846545939E-4    2.394654264959442E-3    9.395972024187829E-4    2.377513337640379E-3    8.881600113777496E-1   -3.426904111085293E-1
 8.073507350735073E8     8.942587409731407E-1   -3.572663477844816E-1    9.354554716692446E-4    2.412113833934250E-3    9.170620355216300E-4    2.401944803235959E-3    8.879798980548873E-1   -3.428481399086410E-1
 8.079207920792079E8     8.941680817936732E-1   -3.574997902318577E-1    9.307864317896902E-4    2.395623168730569E-3    9.164734495064261E-4    2.381203367479387E-3    8.878358508964920E-1   -3.429787871694827E-1
 8.084908490849085E8     8.940250085995302E-1   -3.576529706648954E-1    9.371240323008090E-4    2.404008649965313E-3    9.450001516576677E-4    2.373469595447835E-3    8.876879103019786E-1   -3.432667503261059E-1
 8.090609060906091E8     8.938399657817307E-1   -3.578493604003085E-1    9.187108396516236E-4    2.423314322082725E-3    9.378478469918030E-4    2.403441263351464E-3    8.873496601134888E-1   -3.434617182442247E-1
 8.096309630963097E8     8.937646772033796E-1   -3.581283029281523E-1    9.169000027218479E-4    2.395337101936297E-3    9.379768121617134E-4    2.393542766315904E-3    8.872661738727281E-1   -3.437018974195893E-1
 8.102010201020103E8     8.935490434576147E-1   -3.582663348147773E-1    9.507452325531632E-4    2.424874663202570E-3    9.528028028276902E-4    2.423161324729947E-3    8.871236259240207E-1   -3.438439533690541E-1
 8.107710771077108E8     8.933705446193133E-1   -3.584609011868991E-1    9.493963038820554E-4    2.402032955993724E-3    9.515049817077508E-4    2.415811514794191E-3    8.868961081751453E-1   -3.441019840457254E-1
 8.113411341134114E8     8.933220935160446E-1   -3.587970095327653E-1    9.677669827355761E-4    2.435571842289386E-3    9.651979045126617E-4    2.402744026674237E-3    8.867272088472538E-1   -3.442679975262779E-1
 8.119111911191119E8     8.931438989514271E-1   -3.589750427152502E-1    9.438178622948538E-4    2.416511049798557E-3    9.852910583824750E-4    2.411252799486305E-3    8.866295436222812E-1   -3.444411271776719E-1
 8.124812481248125E8     8.929585724061171E-1   -3.591331966142936E-1    9.530870682121473E-4    2.413931376488224E-3    9.667561582740013E-4    2.439607045406006E-3    8.862947316768468E-1   -3.446265305726298E-1
 8.130513051305131E8     8.927807261964757E-1   -3.593585858320048E-1    9.446336826996844E-4    2.424671750425646E-3    9.618168817054130E-4    2.421243793251666E-3    8.861293232545611E-1   -3.448667008505176E-1
 8.136213621362135E8     8.926885301066041E-1   -3.596371963215975E-1    9.566936955428068E-4    2.427458233925171E-3    9.655904518613255E-4    2.418989086946837E-3    8.859416814468665E-1   -3.450114605484997E-1
 8.141914191419141E8     8.926025563329916E-1   -3.597740094571494E-1    9.703585017342199E-4    2.417144276606909E-3    9.684594542530094E-4    2.418377764371882E-3    8.856975645999302E-1   -3.452430547788495E-1
 8.147614761476147E8     8.924503126634079E-1   -3.600067376344799E-1    9.635230138654727E-4    2.432347210462742E-3    9.931694954376884E-4    2.436107507766177E-3    8.854997992242011E-1   -3.454450738137452E-1
 8.153315331533153E8     8.924031031088538E-1   -3.601476406427714E-1    9.732851953688888E-4    2.416573309400902E-3    9.705144167929497E-4    2.426630953709633E-3    8.853563585572023E-1   -3.456746133708397E-1
 8.159015901590159E8     8.921967819249736E-1   -3.603930143755190E-1    9.529632781269370E-4    2.426571478489588E-3    1.003240332944792E-3    2.444495688918637E-3    8.850859035586118E-1   -3.458965822112493E-1
 8.164716471647165E8     8.920648809229228E-1   -3.606828369343801E-1    9.746957970864084E-4    2.436293001424736E-3    9.900293890275297E-4    2.415557203199084E-3    8.849270402166916E-1   -3.461631560669427E-1
 8.170417041704171E8     8.918437520205716E-1   -3.608243233719977E-1    9.953603843175563E-4    2.424032644204117E-3    9.842726022367436E-4    2.424211267352041E-3    8.847821611723922E-1   -3.463067192813260E-1
 8.176117611761177E8     8.916162442853646E-1   -3.610402323915859E-1    9.911512382660042E-4    2.433793297250717E-3    1.009819029712119E-3    2.410608895246479E-3    8.845204787711717E-1   -3.466145337219589E-1
 8.181818181818182E8     8.914948979039146E-1   -3.612574784461328E-1    9.866226869243132E-4    2.430912122003848E-3    9.795564339428453E-4    2.422506283013877E-3    8.843102109308300E-1   -3.467534820609193E-1
 8.187518751875188E8     8.913877061727893E-1   -3.614765698781677E-1    9.997779932529852E-4    2.437834815632154E-3    9.981085938634659E-4    2.431752971024145E-3    8.840862393806422E-1   -3.469701859634519E-1
 8.193219321932193E8     8.912638565201562E-1   -3.617176178813524E-1    1.001683046368127E-3    2.450282915021976E-3    9.991278511659468E-4    2.440695428418108E-3    8.839729717821926E-1   -3.472373848284446E-1
 8.198919891989199E8     8.910667512683863E-1   -3.618774196632190E-1    9.928669221085061E-4    2.446499376145842E-3    1.007695674234624E-3    2.444436160154077E-3    8.837822250948244E-1   -3.473935061317631E-1
 8.204620462046205E8     8.909904832973117E-1   -3.621098576767905E-1    1.017169214646041E-3    2.431091925734333E-3    9.953556502592426E-4    2.440723814587028E-3    8.834622798216253E-1   -3.476688359056453E-1
 8.210321032103211E8     8.907717872315772E-1   -3.623029441773060E-1    1.009737315745366E-3    2.443802174656893E-3    1.013994298685306E-3    2.438508444979854E-3    8.832537197498969E-1   -3.478296954513066E-1
 8.216021602160215E8     8.906231785931996E-1   -3.625162829154061E-1    1.015114751474374E-3    2.438777349955018E-3    9.975885549561197E-4    2.442649291005141E-3    8.831626438381118E-1   -3.480865243859152E-1
 8.221722172217221E8     8.904896392426015E-1   -3.627731249829572E-1    1.015299821396849E-3    2.431330462004880E-3    1.035392137178098E-3    2.449426092054919E-3    8.829563050733968E-1   -3.482609513742928E-1
 8.227422742274227E8     8.904239379477648E-1   -3.630041160482692E-1    1.005189624327334E-3    2.449845622635429E-3    1.018581177470576E-3    2.428867224657232E-3    8.826839551716215E-1   -3.484521078811776E-1
 8.233123312331233E8     8.901586625890646E-1   -3.631525828390051E-1    1.019998842783606E-3    2.459458270542943E-3    1.012405754091915E-3    2.424179989861485E-3    8.825569756342893E-1   -3.486496228229316E-1
 8.238823882388239E8     8.900901725698219E-1   -3.633841807321636E-1    1.029059305145050E-3    2.428615921675443E-3    1.016169016560926E-3    2.440565746975422E-3    8.823774737975550E-1   -3.489670661074096E-1
 8.244524452445245E8     8.898691886346960E-1   -3.636363182631560E-1    1.023257720284546E-3    2.446375620341239E-3    1.005778029750403E-3    2.429569011279959E-3    8.821701116283683E-1   -3.491512870054077E-1
 8.250225022502251E8     8.897670261685189E-1   -3.638508411865082E-1    1.008687822736910E-3    2.458145529897985E-3    1.025703518749059E-3    2.444626653984918E-3    8.819530558038339E-1   -3.493635101061136E-1
 8.255925592559257E8     8.895266274671079E-1   -3.640051307692596E-1    1.027606457355789E-3    2.459310304553989E-3    1.040784784894222E-3    2.442433051667991E-3    8.818259952012993E-1   -3.496577338447491E-1
 8.261626162616262E8     8.895434489739217E-1   -3.642926878892401E-1    1.015975258074500E-3    2.466511043398841E-3    1.013906793878942E-3    2.445860485103749E-3    8.816341144070996E-1   -3.498302110171739E-1
 8.267326732673267E8     8.893420929039493E-1   -3.644754240596870E-1    1.009547504520179E-3    2.462319707835266E-3    1.030484481283227E-3    2.450226254356602E-3    8.814469121995843E-1   -3.500537551383621E-1
 8.273027302730273E8     8.892192324701852E-1   -3.646782453405760E-1    1.017687978696386E-3    2.453000509506688E-3    1.027613946845943E-3    2.464235457173490E-3    8.812502835699255E-1   -3.503098561161200E-1
 8.278727872787279E8     8.890745291145686E-1   -3.648667810555738E-1    1.024412094547601E-3    2.447897719854313E-3    1.041141227122050E-3    2.445695388857093E-3    8.811023182888940E-1   -3.504899688468638E-1
 8.284428442844285E8     8.889330494445382E-1   -3.650862882584549E-1    1.030881270706108E-3    2.465738258314930E-3    1.046860843306360E-3    2.449059565240240E-3    8.809715898660316E-1   -3.506877558417274E-1
 8.290129012901289E8     8.887575604348532E-1   -3.653220340661799E-1    1.050969084948951E-3    2.459993497056147E-3    1.029593215635321E-3    2.454764044658525E-3    8.807669091396738E-1   -3.509678713777178E-1
 8.295829582958295E8     8.885847204548997E-1   -3.655461527997124E-1    1.045710869899208E-3    2.455186864667056E-3    1.050134306103218E-3    2.450086714354668E-3    8.805654736160118E-1   -3.513115469304823E-1
 8.301530153015301E8     8.884713192625738E-1   -3.657554009383139E-1    1.051713954621840E-3    2.461876761283690E-3    1.042182861977441E-3    2.458925627288908E-3    8.804768524101757E-1   -3.514215062165335E-1
 8.307230723072307E8     8.882660855558476E-1   -3.659913112055079E-1    1.048964490199688E-3    2.460108244376846E-3    1.043483728282430E-3    2.443506212929416E-3    8.801640620773823E-1   -3.516300251825818E-1
 8.312931293129313E8     8.881540716272162E-1   -3.661782844491843E-1    1.058386228067569E-3    2.456372664077168E-3    1.050250990041860E-3    2.466049501064864E-3    8.800772212765350E-1   -3.518572159090890E-1
 8.318631863186319E8     8.879857134416486E-1   -3.663754090253005E-1    1.053812707483465E-3    2.464618375577883E-3    1.061617127294580E-3    2.448586210944747E-3    8.799320422387072E-1   -3.520721493377613E-1
 8.324332433243325E8     8.877621374909546E-1   -3.666384205758032E-1    1.055632739067510E-3    2.478004233939962E-3    1.046208053928904E-3    2.459844821646712E-3    8.797853302232385E-1   -3.523213166472809E-1
 8.330033003300331E8     8.876410197569823E-1   -3.668480574767718E-1    1.058962735843336E-3    2.478619699177273E-3    1.050236579300160E-3    2.456298415366484E-3    8.796353624359489E-1   -3.524793976465985E-1
 8.335733573357337E8     8.875510468616624E-1   -3.670339743303758E-1    1.056495119492973E-3    2.453121313087288E-3    1.052384192456317E-3    2.474535667247245E-3    8.794889468006950E-1   -3.526336732371746E-1
 8.341434143414342E8     8.873731979759284E-1   -3.673010284112531E-1    1.062954720093916E-3    2.488305867064435E-3    1.067462734754552E-3    2.468061933062790E-3    8.792689711249957E-1   -3.529184026023388E-1
 8.347134713471347E8     8.872263818881870E-1   -3.675123712755434E-1    1.049625303319049E-3    2.467782463974100E-3    1.063466583648449E-3    2.462209456397569E-3    8.791453464325631E-1   -3.532170781005070E-1
 8.352835283528353E8     8.870399648286378E-1   -3.677328211006611E-1    1.061622526936246E-3    2.463114488937536E-3    1.075477308558725E-3    2.466775956855181E-3    8.790500282709164E-1   -3.533672402753309E-1
 8.358535853585359E8     8.869228081866732E-1   -3.679456874342878E-1    1.082318611014827E-3    2.474754577947175E-3    1.083550970339917E-3    2.472882070981742E-3    8.788237433368414E-1   -3.535381408833198E-1
 8.364236423642364E8     8.867562362402782E-1   -3.681612075820972E-1    1.073509012440465E-3    2.489725478219290E-3    1.084301327326545E-3    2.493885636144951E-3    8.787198642133175E-1   -3.538492929060204E-1
 8.369936993699369E8     8.866656477141309E-1   -3.683754652205206E-1    1.096667813426037E-3    2.471761420673777E-3    1.074911183551101E-3    2.458671017759539E-3    8.786380852831605E-1   -3.539814369230606E-1
 8.375637563756375E8     8.865122637713145E-1   -3.685913847205992E-1    1.072865466289751E-3    2.484416422499310E-3    1.093697735391843E-3    2.452831730303252E-3    8.785255739489772E-1   -3.542124499266414E-1
 8.381338133813381E8     8.862681481647524E-1   -3.688617679301446E-1    1.100119479170839E-3    2.479650797704296E-3    1.080094928507149E-3    2.471508649595227E-3    8.783116895465184E-1   -3.544345448402956E-1
 8.387038703870387E8     8.861547219992131E-1   -3.690785928839437E-1    1.082986644847424E-3    2.472714437626802E-3    1.092995743567104E-3    2.483556388563419E-3    8.782295646633413E-1   -3.545803234816443E-1
 8.392739273927393E8     8.860540817683694E-1   -3.692675005229822E-1    1.107659513315254E-3    2.507153141324271E-3    1.071848291360078E-3    2.470458998958816E-3    8.779761216003604E-1   -3.547950983611343E-1
 8.398439843984399E8     8.859413170818942E-1   -3.694595198267613E-1    1.077126595317376E-3    2.474968379014591E-3    1.069924661010084E-3    2.473286946827943E-3    8.779332305239723E-1   -3.549567324139234E-1
 8.404140414041405E8     8.858063940753713E-1   -3.696985238591377E-1    1.101800975582405E-3    2.468962479941292E-3    1.096280836167255E-3    2.482756527177404E-3    8.777208048638510E-1   -3.550798321904436E-1
 8.409840984098409E8     8.856506599548928E-1   -3.699267598154576E-1    1.097832044392449E-3    2.469837317908103E-3    1.101767044762433E-3    2.470571449145616E-3    8.776160929868070E-1   -3.553153995256203E-1
 8.415541554155415E8     8.854980287189560E-1   -3.701890033087084E-1    1.102990061572288E-3    2.481529122792074E-3    1.087080440035304E-3    2.475675002529753E-3    8.774868347844346E-1   -3.555913407721423E-1
 8.421242124212421E8     8.853230373230762E-1   -3.704021599591454E-1    1.111277933493137E-3    2.473676059359866E-3    1.102874747794992E-3    2.473431784241358E-3    8.774654347500320E-1   -3.556709048867840E-1
 8.426942694269427E8     8.852691429660319E-1   -3.705733774129887E-1    1.097216154428815E-3    2.479348832147524E-3    1.106258512372195E-3    2.467456888311046E-3    8.772624135151043E-1   -3.558145334921779E-1
 8.432643264326433E8     8.851045385661830E-1   -3.707861072780948E-1    1.115230406562535E-3    2.452690004268531E-3    1.101278070901887E-3    2.461319973315682E-3    8.770618017180233E-1   -3.560894981082890E-1
 8.438343834383439E8     8.848910625191425E-1   -3.709959038258303E-1    1.108936972476024E-3    2.486867860310861E-3    1.116960266317409E-3    2.469117530746210E-3    8.769234707365898E-1   -3.561159302132912E-1
 8.444044404440445E8     8.846969862641691E-1   -3.712686926227743E-1    1.114035340133303E-3    2.482392783581192E-3    1.115540141406692E-3    2.454538418391136E-3    8.768411184456014E-1   -3.564573808951576E-1
 8.449744974497449E8     8.847017197111418E-1   -3.714327057513254E-1    1.112787593426859E-3    2.470729628964353E-3    1.114153793818230E-3    2.454586477272647E-3    8.767794236389309E-1   -3.566742783415883E-1
 8.455445544554455E8     8.844638008002175E-1   -3.716118981636642E-1    1.101524990866487E-3    2.477725207244927E-3    1.127891303199421E-3    2.457943967134992E-3    8.765316276769123E-1   -3.568152349601970E-1
 8.461146114611461E8     8.843326089417161E-1   -3.717646188441650E-1    1.104089777469980E-3    2.470414874439596E-3    1.132441616175598E-3    2.461015918809359E-3    8.764863125445191E-1   -3.569643848373665E-1
 8.466846684668467E8     8.841911714469587E-1   -3.721356062893715E-1    1.118907311773884E-3    2.480366500358795E-3    1.107437648029672E-3    2.468174896443861E-3    8.764322009353038E-1   -3.571095679458258E-1
 8.472547254725473E8     8.840398980322135E-1   -3.723926988147381E-1    1.129318002937192E-3    2.481439214383115E-3    1.135395415417752E-3    2.472209450445917E-3    8.763069325770286E-1   -3.573443828010062E-1
 8.478247824782479E8     8.839851580826119E-1   -3.725884015535597E-1    1.121838879919020E-3    2.478426920351029E-3    1.122985969914392E-3    2.464559909194391E-3    8.761531539556602E-1   -3.573927402630486E-1
 8.483948394839483E8     8.838100742252770E-1   -3.728617747224814E-1    1.114699833781195E-3    2.463415613127493E-3    1.117810464766249E-3    2.456505138017996E-3    8.760088085487793E-1   -3.575721623604347E-1
 8.489648964896489E8     8.836906863256540E-1   -3.729228191466596E-1    1.128423722356541E-3    2.464177701810586E-3    1.137504057080696E-3    2.463379162367851E-3    8.759084981471111E-1   -3.578365717078786E-1
 8.495349534953495E8     8.834951150449836E-1   -3.731512796291113E-1    1.111936099209877E-3    2.478981642532705E-3    1.101929134728166E-3    2.456805553055865E-3    8.757118945093268E-1   -3.579384284135021E-1
 8.501050105010501E8     8.833565091814960E-1   -3.732869933327311E-1    1.111550626626166E-3    2.462911563325817E-3    1.108588291301591E-3    2.463953126146135E-3    8.755981547797869E-1   -3.581134290821157E-1
 8.506750675067507E8     8.832419748361583E-1   -3.735784019698112E-1    1.116091906953732E-3    2.469391116397492E-3    1.128101963217493E-3    2.474615515479281E-3    8.754930938517691E-1   -3.582863819258047E-1
 8.512451245124513E8     8.830544354281672E-1   -3.737300265577266E-1    1.137855156897521E-3    2.477549427905650E-3    1.130599981518111E-3    2.458597445360099E-3    8.753568482159976E-1   -3.584561537260926E-1
 8.518151815181519E8     8.829240949176357E-1   -3.739859691507350E-1    1.124091908293489E-3    2.475432362960649E-3    1.110337274198738E-3    2.479358570932875E-3    8.752525029868370E-1   -3.586529708771008E-1
 8.523852385238523E8     8.828821600028145E-1   -3.741645461731278E-1    1.121403904569093E-3    2.469821544872835E-3    1.123877290611579E-3    2.441321466607328E-3    8.751703444422444E-1   -3.587910214656604E-1
 8.529552955295529E8     8.827068323948815E-1   -3.744350739028710E-1    1.125538656385573E-3    2.478907795222832E-3    1.143454901855751E-3    2.472027738930189E-3    8.750092502592651E-1   -3.590065900912204E-1
 8.535253525352535E8     8.825927421162671E-1   -3.746556901397641E-1    1.132680367063516E-3    2.483993519217585E-3    1.134667709039764E-3    2.485990556373723E-3    8.748946569413185E-1   -3.591416181703690E-1
 8.540954095409541E8     8.825346444663517E-1   -3.748865073177332E-1    1.131670582558364E-3    2.465994259906763E-3    1.138977517042073E-3    2.498873326079237E-3    8.747258457026403E-1   -3.593217325746070E-1
 8.546654665466547E8     8.823889372029730E-1   -3.752076021123967E-1    1.129298481426180E-3    2.476450546624938E-3    1.138029356764202E-3    2.475471239765705E-3    8.746339750728296E-1   -3.595286154508820E-1
 8.552355235523553E8     8.823065453308938E-1   -3.753692929205664E-1    1.145339820305659E-3    2.469246847445643E-3    1.136826951375724E-3    2.486909391029734E-3    8.744265604063345E-1   -3.596296701389368E-1
 8.558055805580558E8     8.821098292779328E-1   -3.755586574709708E-1    1.136808916173474E-3    2.493334729582789E-3    1.135612256428625E-3    2.479791203167364E-3    8.743360878683359E-1   -3.598436864082800E-1
 8.563756375637563E8     8.819266671974365E-1   -3.757103345868273E-1    1.130479667903358E-3    2.478802998724495E-3    1.128003939226263E-3    2.489531148313667E-3    8.741475455161435E-1   -3.600044489705210E-1
 8.569456945694569E8     8.817878943965484E-1   -3.759011052608540E-1    1.135316938133461E-3    2.483774239357478E-3    1.134144939518564E-3    2.475564800849314E-3    8.740411747387541E-1   -3.601197542803710E-1
 8.575157515751575E8     8.817075812781224E-1   -3.762032193518978E-1    1.140263384572681E-3    2.474597878790888E-3    1.144357179352719E-3    2.486633589257490E-3    8.739296386272045E-1   -3.603546396242915E-1
 8.580858085808581E8     8.814672064599074E-1   -3.763335142994443E-1    1.138127672712375E-3    2.476462501108497E-3    1.149608843181186E-3    2.491718227660320E-3    8.737708043749781E-1   -3.604088766851051E-1
 8.586558655865587E8     8.814323245131606E-1   -3.765656674517072E-1    1.133961747270421E-3    2.499909427284099E-3    1.129544803130157E-3    2.469560226931183E-3    8.735680627551254E-1   -3.606567675342409E-1
 8.592259225922593E8     8.813166281017536E-1   -3.767054998560729E-1    1.137003052603111E-3    2.495961010217902E-3    1.144384400603460E-3    2.478273665931865E-3    8.734704121826654E-1   -3.608091555042032E-1
 8.597959795979598E8     8.811847397192001E-1   -3.769079332892395E-1    1.142618647386453E-3    2.506508692976210E-3    1.138925443464632E-3    2.478537822603388E-3    8.733131672769718E-1   -3.609664129386660E-1
 8.603660366036603E8     8.810886380176993E-1   -3.772102926352331E-1    1.149294049994990E-3    2.510370381810292E-3    1.136588204537252E-3    2.484829036050968E-3    8.731490131025900E-1   -3.611481960439316E-1
 8.609360936093609E8     8.809211469211148E-1   -3.772980958715589E-1    1.135937462590499E-3    2.492826764147343E-3    1.151129020978286E-3    2.498088871133821E-3    8.730070192959546E-1   -3.613278156197147E-1
 8.615061506150615E8     8.807865182635053E-1   -3.775687880594442E-1    1.161818098200735E-3    2.490658188658009E-3    1.159198003660983E-3    2.514374981724538E-3    8.728504759601892E-1   -3.614889419656247E-1
 8.620762076207621E8     8.805648184098712E-1   -3.777572815318456E-1    1.155644376612234E-3    2.493980813198010E-3    1.147354856292599E-3    2.508098059182499E-3    8.726944784289991E-1   -3.617033830497877E-1
 8.626462646264627E8     8.805594860046865E-1   -3.779896671683122E-1    1.150630189929186E-3    2.497707902674086E-3    1.160733668723146E-3    2.479782197432383E-3    8.725321239833289E-1   -3.618643044616169E-1
 8.632163216321632E8     8.804025930169642E-1   -3.781623272887863E-1    1.164521077005128E-3    2.507378745156213E-3    1.159583768736490E-3    2.493165272671263E-3    8.723644056049803E-1   -3.620564423102030E-1
 8.637863786378638E8     8.802573364437216E-1   -3.783962551352878E-1    1.171477316196818E-3    2.507650973103938E-3    1.172573812135744E-3    2.500017948215874E-3    8.722622507818957E-1   -3.622031182173276E-1
 8.643564356435643E8     8.801459463080874E-1   -3.786284828535363E-1    1.177202058857229E-3    2.496830852250799E-3    1.188930160420006E-3    2.488421686731346E-3    8.720611730751623E-1   -3.623580755848544E-1
 8.649264926492649E8     8.800212956080173E-1   -3.788749623798570E-1    1.166474600212707E-3    2.501679285261614E-3    1.170898277321461E-3    2.493707907602631E-3    8.719094415716462E-1   -3.626271124330310E-1
 8.654965496549655E8     8.798634094324900E-1   -3.789708011892698E-1    1.195445117573053E-3    2.487297998561066E-3    1.192117283400811E-3    2.488724701612546E-3    8.717975284040277E-1   -3.627225425523930E-1
 8.660666066606661E8     8.797630163754251E-1   -3.791753701557856E-1    1.187142316055352E-3    2.502380149674984E-3    1.172401386737763E-3    2.500838437255562E-3    8.716421447196869E-1   -3.628838314833069E-1
 8.666366636663667E8     8.795043067639001E-1   -3.793778995797040E-1    1.178305771005664E-3    2.468625283519104E-3    1.186106407517138E-3    2.477762604388675E-3    8.714711377529234E-1   -3.631423175100265E-1
 8.672067206720672E8     8.793924704045502E-1   -3.795720473385771E-1    1.207221509623653E-3    2.500110955246083E-3    1.183822855536951E-3    2.492904006072870E-3    8.712344180390094E-1   -3.632653600728294E-1
 8.677767776777678E8     8.792819634054744E-1   -3.797594539712711E-1    1.181107910542045E-3    2.476319486301185E-3    1.189450855396038E-3    2.481602478761303E-3    8.711878393258042E-1   -3.634085570280144E-1
 8.683468346834683E8     8.791364257456705E-1   -3.799685678926276E-1    1.211398442519814E-3    2.473917499621327E-3    1.209922789831570E-3    2.485543406615822E-3    8.710420652767942E-1   -3.635830657456648E-1
 8.689168916891689E8     8.789605355808889E-1   -3.801566044876334E-1    1.192712571365086E-3    2.478754271377349E-3    1.203989836155418E-3    2.487561532397337E-3    8.708552379716973E-1   -3.637919083398112E-1
 8.694869486948695E8     8.787476727061276E-1   -3.803575161441052E-1    1.213800285862367E-3    2.479430968436828E-3    1.208853441962011E-3    2.485450246308667E-3    8.706881204347491E-1   -3.640774373392457E-1
 8.700570057005701E8     8.786274649196721E-1   -3.805224144935657E-1    1.199978485333315E-3    2.490050450474951E-3    1.209808788233216E-3    2.476940849780031E-3    8.705397146033276E-1   -3.641864437887956E-1
 8.706270627062707E8     8.784850095102110E-1   -3.807095724181527E-1    1.206559440368656E-3    2.500174120518476E-3    1.189974564180933E-3    2.462240074924718E-3    8.703935744924515E-1   -3.644147688142252E-1
 8.711971197119712E8     8.782376218581889E-1   -3.809116851301718E-1    1.204173595857095E-3    2.477428296069408E-3    1.213159898949772E-3    2.474783302510389E-3    8.701731698604632E-1   -3.645881184899875E-1
 8.717671767176718E8     8.781162709828478E-1   -3.810528403188270E-1    1.197472463478722E-3    2.483588360367208E-3    1.213203950875822E-3    2.468105609261112E-3    8.700587110969791E-1   -3.648487235870012E-1
 8.723372337233723E8     8.779773056704725E-1   -3.812932532029777E-1    1.220108405365188E-3    2.455956688015965E-3    1.187965524588807E-3    2.459222735453429E-3    8.698842368666981E-1   -3.650292515453988E-1
 8.729072907290729E8     8.778465541041036E-1   -3.814860965245810E-1    1.215947747975323E-3    2.459661767897140E-3    1.202350729125147E-3    2.470438232982263E-3    8.697115229039125E-1   -3.651136500888055E-1
 8.734773477347735E8     8.777207707014603E-1   -3.817267405224742E-1    1.209683361919385E-3    2.486075015863003E-3    1.199993406258379E-3    2.460703560057275E-3    8.695459159679010E-1   -3.653328644155021E-1
 8.740474047404741E8     8.775746955340950E-1   -3.818862238761641E-1    1.192513108968328E-3    2.460958912670801E-3    1.200947750468910E-3    2.461760309482424E-3    8.693412111515738E-1   -3.654964506782965E-1
 8.746174617461746E8     8.774575610597973E-1   -3.821144391495870E-1    1.212465200128975E-3    2.450151288864033E-3    1.181067368359084E-3    2.444774926256734E-3    8.691914918808714E-1   -3.655904049615478E-1
 8.751875187518752E8     8.772244063040879E-1   -3.823195183394799E-1    1.198497676483644E-3    2.463605688687736E-3    1.201910811487006E-3    2.435670557946140E-3    8.691109108672976E-1   -3.658274221785665E-1
 8.757575757575758E8     8.771387025438353E-1   -3.825120413410367E-1    1.200346033380598E-3    2.459163970519059E-3    1.198878226456260E-3    2.452359681860534E-3    8.688756081915643E-1   -3.660645491409103E-1
 8.763276327632763E8     8.769478949883541E-1   -3.826695697301339E-1    1.213907885465078E-3    2.454267178488469E-3    1.183389435272984E-3    2.472795022303523E-3    8.686992724652437E-1   -3.662612951420914E-1
 8.768976897689769E8     8.767885338130305E-1   -3.829158147033142E-1    1.175434570061176E-3    2.446068764276111E-3    1.211433380293056E-3    2.456956442825667E-3    8.686454678774049E-1   -3.663958371269846E-1
 8.774677467746775E8     8.766172418953034E-1   -3.831205889789639E-1    1.206100764739090E-3    2.454472906584959E-3    1.200191915359409E-3    2.453269567775676E-3    8.683951055799395E-1   -3.665936643670646E-1
 8.780378037803781E8     8.765278058928833E-1   -3.832797876677955E-1    1.201368484719866E-3    2.445116118534945E-3    1.216210963298417E-3    2.435273550353851E-3    8.682165959134125E-1   -3.667000057065902E-1
 8.786078607860786E8     8.763149034041818E-1   -3.835160980089393E-1    1.191150551997407E-3    2.445411510847094E-3    1.217582155395524E-3    2.443999578335822E-3    8.681110374353276E-1   -3.668971417723659E-1
 8.791779177917792E8     8.762136861053546E-1   -3.837844925903386E-1    1.177937077577667E-3    2.458950929536232E-3    1.188447400602314E-3    2.461876124549725E-3    8.678271621746165E-1   -3.671551188469703E-1
 8.797479747974797E8     8.760315252964563E-1   -3.839504764078139E-1    1.210747485482479E-3    2.446180073433165E-3    1.182692794721370E-3    2.467262579752611E-3    8.677085002641426E-1   -3.672364849623476E-1
 8.803180318031803E8     8.758973414418825E-1   -3.841834441499681E-1    1.156064302348213E-3    2.458466717435347E-3    1.169764759726713E-3    2.447683787137566E-3    8.675365162420942E-1   -3.674427585419737E-1
 8.808880888088809E8     8.757468080113863E-1   -3.843419391947801E-1    1.196018554850427E-3    2.449165294203465E-3    1.177411725899155E-3    2.436152021216330E-3    8.674007788405024E-1   -3.676552375831910E-1
 8.814581458145815E8     8.755196620397343E-1   -3.845752701145545E-1    1.172132642710012E-3    2.449240330385428E-3    1.187492383196326E-3    2.435573239200467E-3    8.672906342170392E-1   -3.678218036170701E-1
 8.820282028202820E8     8.753995471440468E-1   -3.847108403204076E-1    1.176401468319901E-3    2.417854026936931E-3    1.200411353495453E-3    2.437305549300950E-3    8.670830889837798E-1   -3.679862813812929E-1
 8.825982598259826E8     8.752214491666758E-1   -3.850182885199600E-1    1.165586062599647E-3    2.463083547686779E-3    1.173229337739175E-3    2.443820335666100E-3    8.669378397888905E-1   -3.682522218218997E-1
 8.831683168316832E8     8.750741344170173E-1   -3.852052156167174E-1    1.176109967016944E-3    2.455785644632956E-3    1.198333373778976E-3    2.460679384281685E-3    8.667481953604133E-1   -3.684114250779441E-1
 8.837383738373837E8     8.749146979036957E-1   -3.853540140295983E-1    1.186857293317635E-3    2.435173286241417E-3    1.185133320018468E-3    2.433604255647732E-3    8.665360875835111E-1   -3.686185592054650E-1
 8.843084308430843E8     8.747524642084605E-1   -3.855879709251658E-1    1.169045022062094E-3    2.467110565263608E-3    1.190823821420715E-3    2.447682922905418E-3    8.663945016146631E-1   -3.688203000319487E-1
 8.848784878487849E8     8.746148989146227E-1   -3.857766289730694E-1    1.159665679053481E-3    2.447783715281445E-3    1.173902389945446E-3    2.443701692241866E-3    8.661501942498429E-1   -3.689990646863469E-1
 8.854485448544855E8     8.744256178128572E-1   -3.860141851049260E-1    1.174156633094463E-3    2.455779300635307E-3    1.165174645384307E-3    2.462385395504198E-3    8.660257068237516E-1   -3.691684271049838E-1
 8.860186018601860E8     8.742246679293283E-1   -3.861100471556699E-1    1.165148068551170E-3    2.444029621353293E-3    1.140446762966385E-3    2.449436755659829E-3    8.658908813195418E-1   -3.693810095849550E-1
 8.865886588658866E8     8.741640078009055E-1   -3.864063240501725E-1    1.159185519752302E-3    2.462587437743126E-3    1.182039051966183E-3    2.483551686561214E-3    8.656831466979636E-1   -3.696076979989990E-1
 8.871587158715872E8     8.739990925296433E-1   -3.866581846750085E-1    1.164740790689521E-3    2.467147484984731E-3    1.182204103188771E-3    2.435461364227993E-3    8.654469114409984E-1   -3.698076569483493E-1
 8.877287728772877E8     8.738844608294632E-1   -3.868394084524487E-1    1.177063995096754E-3    2.441756000162755E-3    1.187037314343902E-3    2.450942277525141E-3    8.652415600864383E-1   -3.700434615652222E-1
 8.882988298829883E8     8.737441039770110E-1   -3.870560153528223E-1    1.163566804250851E-3    2.494256123747294E-3    1.176843162775176E-3    2.473386768458066E-3    8.650575050434586E-1   -3.701917925959873E-1
 8.888688868886889E8     8.735645750904460E-1   -3.873638152676593E-1    1.177918340037032E-3    2.446383320355241E-3    1.163781243063649E-3    2.456969436180928E-3    8.649139420217263E-1   -3.703861352977925E-1
 8.894389438943894E8     8.733619859819435E-1   -3.874655993728988E-1    1.168433546239459E-3    2.479100274782558E-3    1.156194613675743E-3    2.458578355389938E-3    8.646777753876489E-1   -3.706579952876491E-1
 8.900090009000900E8     8.732440272061747E-1   -3.877136437152942E-1    1.176128506294127E-3    2.467841746737497E-3    1.169555788931872E-3    2.461387698582306E-3    8.645238609104318E-1   -3.708415770493793E-1
 8.905790579057906E8     8.731237221043021E-1   -3.878320287629732E-1    1.147150703362286E-3    2.487605278451984E-3    1.165013798950404E-3    2.470964555316361E-3    8.644205826381153E-1   -3.710331320698531E-1
 8.911491149114912E8     8.730247915747770E-1   -3.880561381767317E-1    1.162378149818767E-3    2.476080008465238E-3    1.155287899294560E-3    2.472588394965968E-3    8.641880227315711E-1   -3.712116732096933E-1
 8.917191719171917E8     8.727870468950868E-1   -3.883067060500254E-1    1.158264107062790E-3    2.479609334276158E-3    1.205908724310711E-3    2.456692245778529E-3    8.640151412293943E-1   -3.714349805737392E-1
 8.922892289228923E8     8.726494815645870E-1   -3.885284800129203E-1    1.151477930466321E-3    2.496686049084192E-3    1.152187955402810E-3    2.484005352714845E-3    8.638326837058949E-1   -3.716525536089224E-1
 8.928592859285929E8     8.724249465001944E-1   -3.886795065008023E-1    1.185033649514248E-3    2.502880461967642E-3    1.170127236370886E-3    2.471709047200850E-3    8.635941177882518E-1   -3.718438659140869E-1
 8.934293429342934E8     8.723456513065759E-1   -3.889763469271623E-1    1.173048215043268E-3    2.484331643725376E-3    1.162086402554315E-3    2.480665633449941E-3    8.634418115687962E-1   -3.720587184324800E-1
 8.939993999399940E8     8.721572859956580E-1   -3.891319442915483E-1    1.155840575189150E-3    2.481887158903113E-3    1.171069723201395E-3    2.471676877804732E-3    8.632272440041140E-1   -3.721961301083743E-1
 8.945694569456946E8     8.720664514924605E-1   -3.893389112626066E-1    1.173605569196362E-3    2.480877696735694E-3    1.173762827064200E-3    2.492913808342063E-3    8.631139980138431E-1   -3.724317995522612E-1
 8.951395139513952E8     8.718517005544201E-1   -3.896545090185342E-1    1.143550675808527E-3    2.468533452412417E-3    1.164603062190705E-3    2.473938296941678E-3    8.629335179410994E-1   -3.726139390399085E-1
 8.957095709570957E8     8.716914423367631E-1   -3.897770281504583E-1    1.188803216360522E-3    2.483228670346784E-3    1.184049535469429E-3    2.491355034993046E-3    8.626955365295944E-1   -3.728051219734831E-1
 8.962796279627963E8     8.714697047658652E-1   -3.900398445061678E-1    1.168856632444515E-3    2.494573845836080E-3    1.165868075850366E-3    2.490547126476118E-3    8.626442317337164E-1   -3.730705562633139E-1
 8.968496849684968E8     8.713559096974597E-1   -3.902611396456232E-1    1.143921736335455E-3    2.505643806438200E-3    1.160383821780447E-3    2.488138479333537E-3    8.624528459288057E-1   -3.731457389813342E-1
 8.974197419741974E8     8.711986614376532E-1   -3.904379870947785E-1    1.160531649742894E-3    2.499539580610615E-3    1.153880880614397E-3    2.494764911428619E-3    8.622219847058046E-1   -3.733938892892472E-1
 8.979897989798980E8     8.710240284187282E-1   -3.907030258201449E-1    1.142456267582583E-3    2.507632029937942E-3    1.168532290826848E-3    2.499638418405134E-3    8.620054840421696E-1   -3.736249207915303E-1
 8.985598559855986E8     8.709584704369633E-1   -3.908456977368742E-1    1.151833947016335E-3    2.483376629037747E-3    1.153152534222791E-3    2.499130329437910E-3    8.618001554897765E-1   -3.738568262421547E-1
 8.991299129912992E8     8.707196845774011E-1   -3.910920341291511E-1    1.150146351612329E-3    2.514407706339254E-3    1.164347934392420E-3    2.488437235434050E-3    8.616610070181014E-1   -3.740241062527196E-1
 8.996999699969997E8     8.706751233749742E-1   -3.913089266893610E-1    1.150124843251333E-3    2.499205125569932E-3    1.161292764078031E-3    2.503075365633916E-3    8.614966272922671E-1   -3.741323287474381E-1
 9.002700270027003E8     8.704583576756053E-1   -3.914624369098070E-1    1.178244928343108E-3    2.505462362714421E-3    1.168843937786965E-3    2.487120667488211E-3    8.612983687367330E-1   -3.744532282593379E-1
 9.008400840084008E8     8.702471485272907E-1   -3.917208214623621E-1    1.150433395965874E-3    2.516877183105600E-3    1.185995405922842E-3    2.490024038642478E-3    8.611337295416833E-1   -3.746117202310997E-1
 9.014101410141014E8     8.700964908048874E-1   -3.920197959189068E-1    1.168978549243943E-3    2.503420131821832E-3    1.165467392677915E-3    2.510118836649779E-3    8.610024084596106E-1   -3.748622753527280E-1
 9.019801980198020E8     8.699001441433665E-1   -3.922107432508439E-1    1.162970010347241E-3    2.472791212515755E-3    1.172248471744105E-3    2.503661508407482E-3    8.608680676812986E-1   -3.751391841155845E-1
 9.025502550255026E8     8.698217131931117E-1   -3.923981009085252E-1    1.145033988817113E-3    2.509400233104898E-3    1.166550183818938E-3    2.505402507056172E-3    8.607007059562618E-1   -3.752075052759527E-1
 9.031203120312032E8     8.696359689151668E-1   -3.925996726233428E-1    1.176040088175005E-3    2.530357910056395E-3    1.174374267732312E-3    2.495440469967816E-3    8.605160068592178E-1   -3.755391788828980E-1
 9.036903690369037E8     8.695174673748283E-1   -3.927807428531578E-1    1.157668109124289E-3    2.509533598972920E-3    1.163525646836747E-3    2.513047137729414E-3    8.604411426913747E-1   -3.756850598489964E-1
 9.042604260426043E8     8.694434841844554E-1   -3.930375605511962E-1    1.152179524310265E-3    2.506541968366611E-3    1.166757304218691E-3    2.498061597364596E-3    8.602225462411967E-1   -3.759324628590167E-1
 9.048304830483048E8     8.691560505716319E-1   -3.931407561341592E-1    1.166404023381205E-3    2.503784709637834E-3    1.162317205861751E-3    2.528084042826707E-3    8.601292168429495E-1   -3.761345432936546E-1
 9.054005400540054E8     8.690444324904928E-1   -3.934826824265767E-1    1.165755693340187E-3    2.503036351611523E-3    1.166845945060313E-3    2.512252480190685E-3    8.599711041729110E-1   -3.762533883946416E-1
 9.059705970597060E8     8.688725276690822E-1   -3.936258914903147E-1    1.160292171605847E-3    2.524188661313537E-3    1.163036104896736E-3    2.525223610620446E-3    8.598665091167641E-1   -3.764998119911969E-1
 9.065406540654066E8     8.686895936777385E-1   -3.938611516142443E-1    1.144783158660553E-3    2.535513911918524E-3    1.162666393212675E-3    2.532246660190032E-3    8.595971128303224E-1   -3.767055360155863E-1
 9.071107110711071E8     8.684859425292364E-1   -3.940387652334709E-1    1.142321622345804E-3    2.534969345695028E-3    1.194165443442229E-3    2.515793663700465E-3    8.594241219568020E-1   -3.767974623037099E-1
 9.076807680768077E8     8.683979492071339E-1   -3.943055810091093E-1    1.146145239653698E-3    2.534364426685921E-3    1.178517262062577E-3    2.516858051937563E-3    8.594643976083935E-1   -3.770046072469477E-1
 9.082508250825082E8     8.681967253756568E-1   -3.944514089545926E-1    1.166428613435454E-3    2.518230733997171E-3    1.147833352429824E-3    2.530085722674771E-3    8.591672125564948E-1   -3.771945446885855E-1
 9.088208820882088E8     8.680586830938570E-1   -3.946547733250158E-1    1.154774786479957E-3    2.539714394622436E-3    1.154242085953681E-3    2.538788568289176E-3    8.592574477403804E-1   -3.774536409582155E-1
 9.093909390939094E8     8.678393814904805E-1   -3.948808994345628E-1    1.169410137614225E-3    2.540251161129620E-3    1.140155418579702E-3    2.528019926480368E-3    8.589342824804057E-1   -3.774896650962031E-1
 9.099609960996100E8     8.676726106175648E-1   -3.951576510525725E-1    1.158736341126453E-3    2.545032074564955E-3    1.154870819452408E-3    2.537324753096406E-3    8.588121789328338E-1   -3.778319611394094E-1
 9.105310531053106E8     8.675772622664000E-1   -3.954185641093716E-1    1.162059564702315E-3    2.545198791294946E-3    1.144987988965732E-3    2.537437239942745E-3    8.586947941036829E-1   -3.778926178662788E-1
 9.111011101110111E8     8.673495033828356E-1   -3.955684661631289E-1    1.156994011693128E-3    2.551343820268304E-3    1.185376248500653E-3    2.533103074372421E-3    8.585228190992896E-1   -3.781630351595085E-1
 9.116711671167117E8     8.672792395251817E-1   -3.957670796057669E-1    1.154850707911753E-3    2.544873155522881E-3    1.168823429499154E-3    2.540202820865100E-3    8.584405529706256E-1   -3.783884535941180E-1
 9.122412241224122E8     8.670672674373822E-1   -3.959344373747070E-1    1.177653631201507E-3    2.566047940954003E-3    1.172318307835101E-3    2.549663890600508E-3    8.581827220967897E-1   -3.784680066149549E-1
 9.128112811281128E8     8.669499276646752E-1   -3.962387541679681E-1    1.152604989685299E-3    2.540087489812602E-3    1.170707179601629E-3    2.526988702995468E-3    8.580733334022319E-1   -3.787394035121703E-1
 9.133813381338134E8     8.668206613104907E-1   -3.964051616118730E-1    1.159600701963400E-3    2.567675738008573E-3    1.159999748797855E-3    2.544408669043256E-3    8.580201664719532E-1   -3.787732300315220E-1
 9.139513951395140E8     8.666089789106090E-1   -3.966282146438500E-1    1.164685331896692E-3    2.562413517715611E-3    1.134908584609220E-3    2.548592849617845E-3    8.577217694618565E-1   -3.789555399702393E-1
 9.145214521452146E8     8.664787653880290E-1   -3.968801346958089E-1    1.181592406941990E-3    2.544029611653329E-3    1.168492968829223E-3    2.559492250376293E-3    8.577238177905921E-1   -3.791581929570527E-1
 9.150915091509151E8     8.663098048293655E-1   -3.970648003217028E-1    1.161390729143920E-3    2.568799316252693E-3    1.147612120684407E-3    2.536391583781475E-3    8.575803883190360E-1   -3.792786316142280E-1
 9.156615661566156E8     8.661610033240801E-1   -3.972413899215905E-1    1.153934377931416E-3    2.562567015192242E-3    1.169148336941572E-3    2.557578424975261E-3    8.573337153228417E-1   -3.793924277179972E-1
 9.162316231623162E8     8.660338629409483E-1   -3.974490558847742E-1    1.163619176808608E-3    2.559841279436555E-3    1.154874826088617E-3    2.569958499880896E-3    8.571529185475016E-1   -3.795790568894327E-1
 9.168016801680168E8     8.658566069975486E-1   -3.976065964855465E-1    1.171727055147518E-3    2.573570509747081E-3    1.168923078591558E-3    2.576021088551893E-3    8.570935529483000E-1   -3.797616826886523E-1
 9.173717371737174E8     8.657096817551126E-1   -3.978914050684043E-1    1.153767001631581E-3    2.561297277488889E-3    1.156956968041315E-3    2.561227064057949E-3    8.569220686358934E-1   -3.799038169189073E-1
 9.179417941794180E8     8.655099607465835E-1   -3.980389755580749E-1    1.141118863082981E-3    2.581212767141071E-3    1.158303599074053E-3    2.558544890215246E-3    8.567394014950334E-1   -3.801228565800088E-1
 9.185118511851186E8     8.654230597195898E-1   -3.982742964248680E-1    1.150833655200077E-3    2.555542610885816E-3    1.177716294181780E-3    2.568735117663642E-3    8.565129229540005E-1   -3.802200910243657E-1
 9.190819081908191E8     8.652474921614443E-1   -3.984810669462108E-1    1.173243264200586E-3    2.593954410820026E-3    1.164219108252393E-3    2.584888589864298E-3    8.565322932863596E-1   -3.803178949774673E-1
 9.196519651965196E8     8.650880682043077E-1   -3.986932693922515E-1    1.153626000209165E-3    2.574975800039098E-3    1.176594275108716E-3    2.570930340472302E-3    8.563352385036774E-1   -3.805862426452202E-1
 9.202220222022202E8     8.648718663519326E-1   -3.989055374566088E-1    1.173640970325741E-3    2.571086676269506E-3    1.164124398219586E-3    2.587239475960618E-3    8.561532202829959E-1   -3.807070382851191E-1
 9.207920792079208E8     8.647411657887246E-1   -3.991420280115483E-1    1.178142108838685E-3    2.590284761626943E-3    1.164232396942666E-3    2.590582460505879E-3    8.559271846703288E-1   -3.808911737024315E-1
 9.213621362136214E8     8.645813629042550E-1   -3.992920995461631E-1    1.163737932401804E-3    2.578742278049338E-3    1.149670830860681E-3    2.581498948791330E-3    8.557931972457906E-1   -3.809841373905885E-1
 9.219321932193220E8     8.644520207386949E-1   -3.995254381617918E-1    1.142957130790746E-3    2.596407594225403E-3    1.158646457801167E-3    2.602818361786509E-3    8.555469896246231E-1   -3.811760330575749E-1
 9.225022502250226E8     8.643020705081647E-1   -3.997113293141522E-1    1.179725360657070E-3    2.585846947466309E-3    1.157629133476595E-3    2.580748066183646E-3    8.554258664615464E-1   -3.813071885731304E-1
 9.230723072307230E8     8.641394830774511E-1   -3.999584842019308E-1    1.149975760354343E-3    2.590841863998453E-3    1.164542856965939E-3    2.575471852556747E-3    8.552707027648281E-1   -3.814694494849258E-1
 9.236423642364236E8     8.639587548019875E-1   -4.000957195055109E-1    1.163942873165538E-3    2.588805681612294E-3    1.164224780504715E-3    2.601248481974649E-3    8.550906722092201E-1   -3.816192707734607E-1
 9.242124212421242E8     8.638498034485937E-1   -4.003507592791304E-1    1.156342877388069E-3    2.601241854855570E-3    1.172275824886068E-3    2.603071400555866E-3    8.548727015269427E-1   -3.818128972214431E-1
 9.247824782478248E8     8.637461950031354E-1   -4.005599971267125E-1    1.183209783851566E-3    2.607369990833985E-3    1.174778517343113E-3    2.591153562567533E-3    8.548082202411070E-1   -3.819971725494569E-1
 9.253525352535254E8     8.635356315632641E-1   -4.007587564114253E-1    1.167269276585596E-3    2.603781324276856E-3    1.169296704086383E-3    2.620576053694445E-3    8.545600343903552E-1   -3.821377350612334E-1
 9.259225922592260E8     8.634703515900419E-1   -4.009254538663147E-1    1.188078254516292E-3    2.607332807765293E-3    1.161042111985206E-3    2.602059128487160E-3    8.543559787510291E-1   -3.822876113004533E-1
 9.264926492649266E8     8.632695834595263E-1   -4.011868039732767E-1    1.170767169758616E-3    2.622283935608804E-3    1.187275644242193E-3    2.624853030419159E-3    8.542710953372747E-1   -3.825271333098544E-1
 9.270627062706270E8     8.630614025478105E-1   -4.014189059114036E-1    1.152793281957410E-3    2.607910304763195E-3    1.161123250409572E-3    2.623114826944427E-3    8.540284994243081E-1   -3.826350545492908E-1
 9.276327632763276E8     8.628581905446323E-1   -4.016030112535471E-1    1.162408688319927E-3    2.604341385949034E-3    1.163036314987332E-3    2.601006063973224E-3    8.539038268679964E-1   -3.828201419934251E-1
 9.282028202820282E8     8.628158193349075E-1   -4.017498477838192E-1    1.165488871013689E-3    2.628596363389187E-3    1.151557956272862E-3    2.623167124830916E-3    8.537243787909108E-1   -3.829774006739095E-1
 9.287728772877288E8     8.626460300207373E-1   -4.019926052909326E-1    1.176894147443211E-3    2.605391421174756E-3    1.172533707066215E-3    2.619735168761228E-3    8.535773335854001E-1   -3.831566497761211E-1
 9.293429342934294E8     8.625431838072875E-1   -4.021661996157247E-1    1.135777255911195E-3    2.627094292752127E-3    1.156120781427326E-3    2.622142952886440E-3    8.534090252021924E-1   -3.833430176843616E-1
 9.299129912991300E8     8.623397984319330E-1   -4.023168975258536E-1    1.161600192573587E-3    2.645983239546360E-3    1.142387002592499E-3    2.624148767009223E-3    8.532041279693453E-1   -3.834429218497428E-1
 9.304830483048306E8     8.620850905534126E-1   -4.026075498358762E-1    1.150172215997302E-3    2.641985575864222E-3    1.161616316909846E-3    2.632324792619853E-3    8.531058493808771E-1   -3.836252060546980E-1
 9.310531053105310E8     8.619981856602598E-1   -4.027234163054741E-1    1.165796851238217E-3    2.656198926838064E-3    1.167772584724613E-3    2.643838236270550E-3    8.528393542977759E-1   -3.838855785630106E-1
 9.316231623162316E8     8.618539575334051E-1   -4.029882812473661E-1    1.156743094347329E-3    2.637287239105134E-3    1.189583201478866E-3    2.646367519674731E-3    8.527552383804670E-1   -3.839602085668475E-1
 9.321932193219322E8     8.617489393148560E-1   -4.032093869968389E-1    1.166430021893328E-3    2.628895979631352E-3    1.165100297200024E-3    2.640459855595110E-3    8.525071100537043E-1   -3.841522605590103E-1
 9.327632763276328E8     8.616113797816292E-1   -4.033758961052571E-1    1.183652369148904E-3    2.661497638903118E-3    1.165678305493193E-3    2.605094882931455E-3    8.523411299092620E-1   -3.843247237667696E-1
 9.333333333333334E8     8.615095886703609E-1   -4.035833898272611E-1    1.174304828615331E-3    2.654911902921448E-3    1.165744118033037E-3    2.636632366107725E-3    8.522007445544069E-1   -3.844981162319152E-1
 9.339033903390340E8     8.613266418093590E-1   -4.038241990759361E-1    1.182636912175462E-3    2.661133034299963E-3    1.186514582197579E-3    2.644280688001271E-3    8.521135353206932E-1   -3.846637990721098E-1
 9.344734473447344E8     8.611326892261119E-1   -4.040457679719865E-1    1.179763369147288E-3    2.660511592228257E-3    1.182970615051809E-3    2.655312280572489E-3    8.518763756162483E-1   -3.848766940521091E-1
 9.350435043504350E8     8.609152748868778E-1   -4.042209954528754E-1    1.161531070462056E-3    2.662976973635769E-3    1.162860720584650E-3    2.671576659879890E-3    8.517160472285132E-1   -3.850562093420312E-1
 9.356135613561356E8     8.609032924556634E-1   -4.044054991881690E-1    1.182807119981384E-3    2.663132331684955E-3    1.180183140122341E-3    2.656786701049767E-3    8.516752238577011E-1   -3.851698605999153E-1
 9.361836183618362E8     8.606395795273107E-1   -4.046208188048236E-1    1.178663779658263E-3    2.684666617781396E-3    1.184598707319217E-3    2.667387715869585E-3    8.514546582794095E-1   -3.854731903478762E-1
 9.367536753675368E8     8.606299271333223E-1   -4.049190789234864E-1    1.165006199096733E-3    2.677832083552325E-3    1.171860602505118E-3    2.664342532888432E-3    8.512817972864263E-1   -3.856254317762557E-1
 9.373237323732374E8     8.604025699725889E-1   -4.050409212106176E-1    1.178963998975259E-3    2.678970508428938E-3    1.175435455674427E-3    2.684542418337686E-3    8.511601686609793E-1   -3.857676536114176E-1
 9.378937893789380E8     8.603644841248791E-1   -4.052551904206224E-1    1.184610215717921E-3    2.687751488220007E-3    1.179709051973362E-3    2.684540423286779E-3    8.510515740807271E-1   -3.859507170824799E-1
 9.384638463846384E8     8.602212059230203E-1   -4.054775208431083E-1    1.189482158773576E-3    2.706727451486721E-3    1.172872169134104E-3    2.672137239157572E-3    8.508440193738017E-1   -3.861939222243152E-1
 9.390339033903390E8     8.601272007667494E-1   -4.056651076015008E-1    1.174021644751157E-3    2.678268058454329E-3    1.186273122712703E-3    2.689281341155077E-3    8.507541754451790E-1   -3.863348767893928E-1
 9.396039603960396E8     8.598299646457117E-1   -4.059230918461891E-1    1.182798377234406E-3    2.683845712989100E-3    1.189402536636825E-3    2.699886029446593E-3    8.505495722773536E-1   -3.865762146106451E-1
 9.401740174017402E8     8.597867599861617E-1   -4.060877645963991E-1    1.179731815069379E-3    2.687582948390712E-3    1.190042411702281E-3    2.687126814657565E-3    8.504718129021456E-1   -3.867242140949333E-1
 9.407440744074408E8     8.596332642528923E-1   -4.062601369013513E-1    1.181687867815167E-3    2.704393693935784E-3    1.185682327549657E-3    2.682343778121371E-3    8.502900526124284E-1   -3.869239717576670E-1
 9.413141314131414E8     8.594744946387428E-1   -4.064579042521502E-1    1.182362605057795E-3    2.700371737750011E-3    1.207276685518348E-3    2.676349441523531E-3    8.502188629843553E-1   -3.871443108516173E-1
 9.418841884188418E8     8.593272757768204E-1   -4.066720311898269E-1    1.183018418980176E-3    2.696179370816184E-3    1.169496687783436E-3    2.699508272367246E-3    8.501066006139661E-1   -3.873380014520016E-1
 9.424542454245424E8     8.591829902655904E-1   -4.068406937646941E-1    1.203875870369978E-3    2.725536017303162E-3    1.201789734300353E-3    2.710134289556882E-3    8.499537861171056E-1   -3.875060069230536E-1
 9.430243024302430E8     8.591046624492577E-1   -4.070047214506336E-1    1.187002326845921E-3    2.706961349273051E-3    1.202446559155405E-3    2.712407216052383E-3    8.498796458100368E-1   -3.876168125186812E-1
 9.435943594359436E8     8.588000289593677E-1   -4.070985972597285E-1    1.175930739683167E-3    2.731030892912345E-3    1.178776989047385E-3    2.697444685565715E-3    8.497348887274471E-1   -3.877360392170663E-1
 9.441644164416442E8     8.587614936715754E-1   -4.073989006365074E-1    1.211872817729680E-3    2.710099997607626E-3    1.186269960711498E-3    2.716740284647493E-3    8.495142995739474E-1   -3.879799034082652E-1
 9.447344734473448E8     8.585205262626940E-1   -4.076508331055081E-1    1.210140711675062E-3    2.731415810371798E-3    1.196845223867467E-3    2.699411812744487E-3    8.494609948150145E-1   -3.882203627571723E-1
 9.453045304530454E8     8.583723169547690E-1   -4.078515597098120E-1    1.221117128129067E-3    2.722284601381660E-3    1.202984033067771E-3    2.706169658259583E-3    8.493258778035406E-1   -3.884094867264893E-1
 9.458745874587458E8     8.583109421136133E-1   -4.078783016665203E-1    1.200214646719809E-3    2.741056484413216E-3    1.203943428331989E-3    2.718684992945251E-3    8.491471615565014E-1   -3.886667569691193E-1
 9.464446444644464E8     8.580388084862728E-1   -4.081580251105604E-1    1.198130919271364E-3    2.753927599334806E-3    1.196224484802398E-3    2.725909145286738E-3    8.490971697975096E-1   -3.887424381931636E-1
 9.470147014701470E8     8.579061425040199E-1   -4.083201683652673E-1    1.218838615554319E-3    2.738746729129537E-3    1.206879026634070E-3    2.724532185157806E-3    8.489396698192138E-1   -3.889833726249118E-1
 9.475847584758476E8     8.577073987776564E-1   -4.085952236640607E-1    1.196397904868004E-3    2.749574882892492E-3    1.211363006438029E-3    2.733786720997155E-3    8.488100531266555E-1   -3.891300802977619E-1
 9.481548154815482E8     8.576061501841505E-1   -4.087872746432943E-1    1.189584057971564E-3    2.742177816015612E-3    1.221977871221069E-3    2.739208209217773E-3    8.486007596466690E-1   -3.893199198657367E-1
 9.487248724872488E8     8.574604283525324E-1   -4.088479164900584E-1    1.201554613469478E-3    2.737145354474646E-3    1.192338659614776E-3    2.771198535005369E-3    8.485310190681894E-1   -3.895348567455209E-1
 9.492949294929492E8     8.571964601008080E-1   -4.091275655538522E-1    1.233527289746695E-3    2.748097725350188E-3    1.228612952140194E-3    2.743227844969420E-3    8.484321288649762E-1   -3.896311547852289E-1
 9.498649864986498E8     8.571423825066435E-1   -4.092696132669500E-1    1.201017042855803E-3    2.760887761441561E-3    1.220280512465228E-3    2.746906878349718E-3    8.482862220192353E-1   -3.899055292414603E-1
 9.504350435043504E8     8.569678717847788E-1   -4.094371603651528E-1    1.217229172061564E-3    2.764482447649463E-3    1.235592944081384E-3    2.760697213286385E-3    8.481053012868268E-1   -3.900533432721001E-1
 9.510051005100510E8     8.567991367359514E-1   -4.095738735684950E-1    1.194636123768997E-3    2.761041702190863E-3    1.230621898217181E-3    2.733108192620940E-3    8.480524924449988E-1   -3.902321647308713E-1
 9.515751575157516E8     8.566336835768869E-1   -4.097822688384198E-1    1.236313219249081E-3    2.743033083008538E-3    1.242179854077324E-3    2.778458018623216E-3    8.478310178468488E-1   -3.904038932386895E-1
 9.521452145214522E8     8.564605602767967E-1   -4.099443017234543E-1    1.215327677068517E-3    2.774723434205514E-3    1.228593868032803E-3    2.789085270622909E-3    8.477352617744466E-1   -3.906048564757767E-1
 9.527152715271528E8     8.563986307580951E-1   -4.102124394706984E-1    1.240310141065576E-3    2.774934620562065E-3    1.214520570923710E-3    2.790442263316839E-3    8.476134997075778E-1   -3.907703427840422E-1
 9.532853285328532E8     8.562810056060403E-1   -4.104014234326829E-1    1.227752569271213E-3    2.768080704696099E-3    1.222324863104202E-3    2.764668226127919E-3    8.474220958432772E-1   -3.909066455402226E-1
 9.538553855385538E8     8.561986604307792E-1   -4.105951113409402E-1    1.232570184687470E-3    2.778659613708572E-3    1.227657713014673E-3    2.769061521721598E-3    8.473057285519542E-1   -3.911688011139058E-1
 9.544254425442544E8     8.560220691651049E-1   -4.107921173595608E-1    1.249946807068341E-3    2.776777928812437E-3    1.219467878762229E-3    2.767784965174162E-3    8.471368661571242E-1   -3.913100202654177E-1
 9.549954995499550E8     8.557670953608854E-1   -4.110618761238115E-1    1.241335146073572E-3    2.780215506496818E-3    1.218512765404939E-3    2.789705156416510E-3    8.469766007602685E-1   -3.914979681929737E-1
 9.555655565556556E8     8.557036602254759E-1   -4.112627084023975E-1    1.218198237911864E-3    2.794997613899977E-3    1.222051285196612E-3    2.795497587509621E-3    8.468452832515010E-1   -3.916874442015285E-1
 9.561356135613562E8     8.555627992895111E-1   -4.114596189205446E-1    1.243888286629546E-3    2.785023344096515E-3    1.241747639071005E-3    2.783101794172163E-3    8.465959078355921E-1   -3.918751816888884E-1
 9.567056705670567E8     8.554779478728481E-1   -4.116332062951717E-1    1.227670383124136E-3    2.793174420034902E-3    1.225248830784084E-3    2.805250004053815E-3    8.465178622277044E-1   -3.920160518586642E-1
 9.572757275727572E8     8.553188801263472E-1   -4.118625377959049E-1    1.237202536221674E-3    2.807192264947348E-3    1.255013064203033E-3    2.811141621604174E-3    8.463766157291884E-1   -3.922242539851794E-1
 9.578457845784578E8     8.550738282408765E-1   -4.120214957730086E-1    1.261536697790324E-3    2.798297630563999E-3    1.231292737215047E-3    2.798269360368675E-3    8.462521188188427E-1   -3.923937839359177E-1
 9.584158415841584E8     8.549369202483404E-1   -4.122451717621091E-1    1.249348753704322E-3    2.815149113425102E-3    1.260836279052381E-3    2.807694858867796E-3    8.460971020983010E-1   -3.925996768587357E-1
 9.589858985898590E8     8.547781555498885E-1   -4.123498042078112E-1    1.272240053981301E-3    2.811156592949460E-3    1.246024516136309E-3    2.815618304918135E-3    8.459918246245554E-1   -3.927775887869113E-1
 9.595559555955596E8     8.546055075725286E-1   -4.125721084977129E-1    1.246042944312795E-3    2.810223405842271E-3    1.270330273704677E-3    2.794376582805693E-3    8.458208709077389E-1   -3.929669835356455E-1
 9.601260126012602E8     8.544727623570147E-1   -4.127584586621464E-1    1.253355791176076E-3    2.801130882077050E-3    1.259726261843506E-3    2.803743672340750E-3    8.457227772244958E-1   -3.932186315807266E-1
 9.606960696069607E8     8.543135698783859E-1   -4.129652448607933E-1    1.262001529823188E-3    2.806247629713939E-3    1.212751740796631E-3    2.809899466152392E-3    8.455017614894074E-1   -3.933344928083897E-1
 9.612661266126612E8     8.541419175153743E-1   -4.131422467206075E-1    1.270446113700693E-3    2.823650483125854E-3    1.251644179209682E-3    2.822848579781004E-3    8.454233899002530E-1   -3.935491059574289E-1
 9.618361836183618E8     8.539790849684921E-1   -4.133761131603351E-1    1.242676740087812E-3    2.820157080509637E-3    1.240547227799257E-3    2.805677927595197E-3    8.453246679597457E-1   -3.936814699417679E-1
 9.624062406240624E8     8.538816101560411E-1   -4.135360941300192E-1    1.268473747881732E-3    2.831096345731848E-3    1.288500610865069E-3    2.824904910405644E-3    8.450612115426619E-1   -3.939122005146309E-1
 9.629762976297630E8     8.536691366429617E-1   -4.136336605826778E-1    1.252719819558224E-3    2.840902512957852E-3    1.257554175914438E-3    2.828388358575183E-3    8.449914162758282E-1   -3.941142439191876E-1
 9.635463546354636E8     8.535483455360675E-1   -4.139025981080789E-1    1.282936265257671E-3    2.820956020151177E-3    1.275200211443609E-3    2.837780980280034E-3    8.448345519503180E-1   -3.943001409784804E-1
 9.641164116411642E8     8.534419134390783E-1   -4.140814792377348E-1    1.272674537622662E-3    2.836705008049047E-3    1.265947138604321E-3    2.841093726660796E-3    8.446593021620076E-1   -3.944474971905319E-1
 9.646864686468647E8     8.532763083589998E-1   -4.142852004640886E-1    1.264466049889926E-3    2.825502865773910E-3    1.287142470764926E-3    2.827445811704855E-3    8.445288832286423E-1   -3.946689993886547E-1
 9.652565256525652E8     8.531075333521421E-1   -4.144779942288097E-1    1.291740677740966E-3    2.834479379431140E-3    1.275101663530713E-3    2.827487050101347E-3    8.443314055555844E-1   -3.947622388047228E-1
 9.658265826582658E8     8.529611584172632E-1   -4.146628714352455E-1    1.293220473176149E-3    2.836215452377014E-3    1.301896758773281E-3    2.813035453891649E-3    8.441336368500882E-1   -3.949903451997870E-1
 9.663966396639664E8     8.527796361171703E-1   -4.148034705166516E-1    1.290030425716047E-3    2.827317615333376E-3    1.296649297251474E-3    2.826347822104141E-3    8.439839796471639E-1   -3.951743363286600E-1
 9.669666966696670E8     8.526254659331198E-1   -4.150580395087811E-1    1.303530637261275E-3    2.829057356901298E-3    1.313024502412736E-3    2.844478347872720E-3    8.438320745553924E-1   -3.952873707755700E-1
 9.675367536753676E8     8.524303406137318E-1   -4.152277064535961E-1    1.290528319024411E-3    2.835668126704257E-3    1.295642908330108E-3    2.845699142845627E-3    8.438090655208742E-1   -3.955561099378735E-1
 9.681068106810681E8     8.522351809784466E-1   -4.153822401213939E-1    1.312803706042680E-3    2.837196473811382E-3    1.286671438231421E-3    2.840657247557489E-3    8.435585769997195E-1   -3.956438823618124E-1
 9.686768676867687E8     8.520404419324756E-1   -4.155915895243051E-1    1.299597983182941E-3    2.845239626053501E-3    1.295028981021063E-3    2.840923182801058E-3    8.433577882789851E-1   -3.957887130170282E-1
 9.692469246924692E8     8.518874055298644E-1   -4.158389854777307E-1    1.294885952317906E-3    2.859530344207243E-3    1.308905067109479E-3    2.851905360573415E-3    8.433532805135351E-1   -3.959834369431230E-1
 9.698169816981698E8     8.516537441638702E-1   -4.159293491436977E-1    1.303294931948360E-3    2.851659781980420E-3    1.304185992599078E-3    2.849050403219670E-3    8.431719504192244E-1   -3.962406539761364E-1
 9.703870387038704E8     8.515535486337268E-1   -4.161556541411282E-1    1.296968659997810E-3    2.864044241533337E-3    1.309726411182068E-3    2.837137754670661E-3    8.429033097775490E-1   -3.963476818938176E-1
 9.709570957095710E8     8.513663656195533E-1   -4.163918868472898E-1    1.338192179319394E-3    2.854488280842859E-3    1.302171883608624E-3    2.863827530757128E-3    8.427544754600538E-1   -3.965948740481308E-1
 9.715271527152716E8     8.511972115721956E-1   -4.165911772933665E-1    1.308925161651650E-3    2.875231785531669E-3    1.317282193859708E-3    2.852105902288737E-3    8.426195604477191E-1   -3.967445481209472E-1
 9.720972097209721E8     8.510066913331008E-1   -4.167266415997484E-1    1.315708570208944E-3    2.851731041486435E-3    1.302405464878933E-3    2.858407849644529E-3    8.424768589984046E-1   -3.968505925523114E-1
 9.726672667266726E8     8.507863736664164E-1   -4.169740464953280E-1    1.298779587844670E-3    2.856596752400076E-3    1.329125245272536E-3    2.849540157745042E-3    8.422150692922974E-1   -3.970521623627174E-1
 9.732373237323732E8     8.506835826230984E-1   -4.171446043429956E-1    1.309072651494406E-3    2.888870618223950E-3    1.337802428591898E-3    2.860741681651412E-3    8.421518122024729E-1   -3.970975389989773E-1
 9.738073807380738E8     8.504735882499251E-1   -4.172902518170095E-1    1.328949819676066E-3    2.873428927960381E-3    1.323259966104218E-3    2.859934982259642E-3    8.420403131452373E-1   -3.972632893972823E-1
 9.743774377437744E8     8.502557804059838E-1   -4.175178936894595E-1    1.316981813747216E-3    2.859586480472362E-3    1.305774438506519E-3    2.895637387905044E-3    8.418527194352355E-1   -3.974477397032774E-1
 9.749474947494750E8     8.501623413210162E-1   -4.177580493146927E-1    1.311511826836053E-3    2.900376740097290E-3    1.332315570641209E-3    2.870665108084270E-3    8.415727396301803E-1   -3.976439706977632E-1
 9.755175517551755E8     8.499876344803924E-1   -4.179153636328319E-1    1.310326021740207E-3    2.887811831111385E-3    1.332328127980248E-3    2.885087401550642E-3    8.413790778616279E-1   -3.978497675334605E-1
 9.760876087608761E8     8.497265871849246E-1   -4.180876369737875E-1    1.346282478072175E-3    2.910805067112291E-3    1.333383893679469E-3    2.883631900865413E-3    8.413343580795496E-1   -3.979456234287015E-1
 9.766576657665766E8     8.496540449152717E-1   -4.182193539754885E-1    1.335456235539557E-3    2.877517880725535E-3    1.337491410411963E-3    2.875482072826498E-3    8.411039879843316E-1   -3.980324691561261E-1
 9.772277227722772E8     8.495207699128376E-1   -4.185190307748531E-1    1.336686290250169E-3    2.893421088088758E-3    1.342855656161038E-3    2.884046387107464E-3    8.409569536069819E-1   -3.982290623673789E-1
 9.777977797779778E8     8.492612934031737E-1   -4.187333555856183E-1    1.350673621622542E-3    2.899937471688296E-3    1.341509045921159E-3    2.860704573346755E-3    8.408050147473605E-1   -3.983827913366513E-1
 9.783678367836784E8     8.490646496189206E-1   -4.189350658231296E-1    1.330640962989061E-3    2.890418557048709E-3    1.344161574306618E-3    2.887726709291944E-3    8.405696251641249E-1   -3.985804918117669E-1
 9.789378937893790E8     8.488833935628095E-1   -4.189935014208487E-1    1.336874969414783E-3    2.894984936598490E-3    1.358078529668185E-3    2.882950221586995E-3    8.404349774979231E-1   -3.987820702265303E-1
 9.795079507950795E8     8.487472185353607E-1   -4.193251615705137E-1    1.376513279669159E-3    2.908256497041405E-3    1.359479564505601E-3    2.881802785931046E-3    8.402584794899256E-1   -3.989198168514915E-1
 9.800780078007801E8     8.487325786689178E-1   -4.196190464656091E-1    1.327709162863598E-3    2.922341820778819E-3    1.359469959218810E-3    2.905780139969957E-3    8.400725732916327E-1   -3.989850681635930E-1
 9.806480648064806E8     8.484520657667898E-1   -4.198173617311396E-1    1.381747489064746E-3    2.901129367039159E-3    1.355197291551128E-3    2.892169990202321E-3    8.398105062533678E-1   -3.991552549727901E-1
 9.812181218121812E8     8.482390559302391E-1   -4.198427338909311E-1    1.340883350226738E-3    2.892674840996652E-3    1.363759336196825E-3    2.884299116422028E-3    8.396699060637521E-1   -3.992513265356261E-1
 9.817881788178818E8     8.480887832193317E-1   -4.200532394913991E-1    1.322914178190925E-3    2.914147545856166E-3    1.354373252228138E-3    2.903603996805221E-3    8.394878430136509E-1   -3.994900360011979E-1
 9.823582358235824E8     8.478566681951532E-1   -4.203411380768506E-1    1.346605131308411E-3    2.921163544312994E-3    1.360744254752942E-3    2.921843535709036E-3    8.393372096891704E-1   -3.996201404583309E-1
 9.829282928292829E8     8.477528077369381E-1   -4.205000411011355E-1    1.369065684717096E-3    2.881572143640800E-3    1.354152695095668E-3    2.885168618789131E-3    8.391182950780198E-1   -3.998414179041177E-1
 9.834983498349835E8     8.475612655395596E-1   -4.206637387070475E-1    1.366987963418913E-3    2.916476117882421E-3    1.370165707315056E-3    2.914334000560920E-3    8.389355567676555E-1   -3.999879819512050E-1
 9.840684068406841E8     8.473981481157404E-1   -4.209920714660619E-1    1.385517535092230E-3    2.922241199176797E-3    1.375272793119672E-3    2.914313497590763E-3    8.387758817224737E-1   -4.001116328455088E-1
 9.846384638463846E8     8.471597379711304E-1   -4.210915570871389E-1    1.374907460086738E-3    2.931054703092953E-3    1.392485337953351E-3    2.910803133980467E-3    8.385831743604891E-1   -4.003429062729206E-1
 9.852085208520852E8     8.470488091408133E-1   -4.212470056652131E-1    1.394119076606787E-3    2.904716692741365E-3    1.387563296962162E-3    2.914585121866509E-3    8.383872513996190E-1   -4.004244070558510E-1
 9.857785778577858E8     8.467302038230629E-1   -4.215018194450397E-1    1.374876205454225E-3    2.913203619506878E-3    1.385644986879349E-3    2.928751837899605E-3    8.381690630883840E-1   -4.006629642567320E-1
 9.863486348634864E8     8.466781693374376E-1   -4.216944131694545E-1    1.363841323582791E-3    2.920342569386258E-3    1.389451051149263E-3    2.929767973469249E-3    8.380821088032466E-1   -4.007640213483066E-1
 9.869186918691869E8     8.464614357156064E-1   -4.218570164032135E-1    1.354575591509325E-3    2.907077233306666E-3    1.360521444116030E-3    2.911372497058373E-3    8.378120876778240E-1   -4.008679732555412E-1
 9.874887488748875E8     8.462351116315717E-1   -4.220471137789986E-1    1.371579808656900E-3    2.935880045111880E-3    1.403187213873159E-3    2.917592552123809E-3    8.376661157936872E-1   -4.010672775274452E-1
 9.880588058805881E8     8.461443023937295E-1   -4.222983054264542E-1    1.395154603432802E-3    2.934894180142293E-3    1.388564716036886E-3    2.912676800311024E-3    8.373893886183438E-1   -4.012833727879423E-1
 9.886288628862886E8     8.459749627526577E-1   -4.224802362809227E-1    1.378568742256774E-3    2.935402173691162E-3    1.390555167982771E-3    2.925725277372173E-3    8.372686550655259E-1   -4.013754489542171E-1
 9.891989198919892E8     8.458183578745291E-1   -4.227453554695985E-1    1.400670529655501E-3    2.953347574984860E-3    1.398414278282686E-3    2.914968757951391E-3    8.371215506079540E-1   -4.015586979189336E-1
 9.897689768976898E8     8.456081063874868E-1   -4.228769907490821E-1    1.406461583625735E-3    2.919207580855579E-3    1.392926680342748E-3    2.904314996241828E-3    8.367871468932749E-1   -4.017396033573074E-1
 9.903390339033904E8     8.454748981096812E-1   -4.231218694812584E-1    1.402372497288529E-3    2.934924453175200E-3    1.386591370327576E-3    2.928257248397004E-3    8.366320760944418E-1   -4.019292630104165E-1
 9.909090909090909E8     8.451399162632229E-1   -4.232441060825479E-1    1.388020551479490E-3    2.935026705575351E-3    1.380965982527047E-3    2.911510678898885E-3    8.364453757643181E-1   -4.020550953829757E-1
 9.914791479147915E8     8.451103948438369E-1   -4.234093535830192E-1    1.375048374776379E-3    2.932175908875727E-3    1.411916637434192E-3    2.926235574346721E-3    8.361840305697470E-1   -4.021532185578023E-1
 9.920492049204921E8     8.448806033378252E-1   -4.236570387624623E-1    1.418443549045618E-3    2.923335970702812E-3    1.418042283344195E-3    2.912625583490584E-3    8.360376975846121E-1   -4.023439722070344E-1
 9.926192619261926E8     8.446529738436372E-1   -4.238987096140253E-1    1.426120840773096E-3    2.946684066581893E-3    1.418719269296536E-3    2.929546603973884E-3    8.358294396225113E-1   -4.025055844642614E-1
 9.931893189318932E8     8.444472295429390E-1   -4.239479813229665E-1    1.394632557839270E-3    2.953886605029161E-3    1.395691002297083E-3    2.945784788098913E-3    8.356067019134554E-1   -4.026893466677631E-1
 9.937593759375938E8     8.442652379736783E-1   -4.242299115024358E-1    1.416803016542446E-3    2.929636845531848E-3    1.384094599248259E-3    2.955614701827866E-3    8.353668919469366E-1   -4.027535539329357E-1
 9.943294329432943E8     8.441040773483813E-1   -4.244921496656926E-1    1.424562579277933E-3    2.949345607514530E-3    1.432670517878668E-3    2.944968872477663E-3    8.351726011207370E-1   -4.029274184353522E-1
 9.948994899489949E8     8.439884193231003E-1   -4.246407314576958E-1    1.427981778233022E-3    2.918165495853117E-3    1.434189247362749E-3    2.947334811795118E-3    8.350307642017343E-1   -4.030828172162658E-1
 9.954695469546955E8     8.438973414841155E-1   -4.248357529789616E-1    1.396332673721572E-3    2.939277653794025E-3    1.414111882529574E-3    2.957036338034800E-3    8.347224187451761E-1   -4.032534376899805E-1
 9.960396039603961E8     8.436347446179906E-1   -4.250502699868680E-1    1.419793285339324E-3    2.965898291730764E-3    1.430261411677516E-3    2.934072613637726E-3    8.345514030739964E-1   -4.034344810581146E-1
 9.966096609660966E8     8.434946126494780E-1   -4.252495163355189E-1    1.428510119510679E-3    2.940989089890306E-3    1.453951261187490E-3    2.959533562663034E-3    8.343648240675867E-1   -4.035668359302274E-1
 9.971797179717972E8     8.432919000295569E-1   -4.254500631923036E-1    1.409574443141275E-3    2.938331106389308E-3    1.428378365140582E-3    2.945994835447362E-3    8.341481672743093E-1   -4.036656592549544E-1
 9.977497749774978E8     8.430311853190656E-1   -4.255972876167618E-1    1.423000357757385E-3    2.950856307240295E-3    1.413959269390884E-3    2.947191685546258E-3    8.339395825861329E-1   -4.039187244040855E-1
 9.983198319831983E8     8.430156783567666E-1   -4.258192738217456E-1    1.441436557791302E-3    2.951422500921837E-3    1.426508153686196E-3    2.951221961297656E-3    8.336717036025100E-1   -4.041250765963746E-1
 9.988898889888989E8     8.428659036174576E-1   -4.260420863420060E-1    1.441667917742369E-3    2.956799682697409E-3    1.431654181789243E-3    2.934944183007419E-3    8.335314262554976E-1   -4.041742336382206E-1
 9.994599459945995E8     8.426562279246631E-1   -4.263066758812283E-1    1.433902845353002E-3    2.944207221656891E-3    1.425726331450417E-3    2.934492463622844E-3    8.332478273144341E-1   -4.043006743679268E-1
 1.000030003000300E9     8.424726880195647E-1   -4.265015272800773E-1    1.465906503281155E-3    2.973740646906159E-3    1.448277205472691E-3    2.953316147706248E-3    8.330324777492215E-1   -4.045213883587198E-1
 1.000600060006001E9     8.423069751475740E-1   -4.266749023230183E-1    1.440376091220483E-3    2.955475193363295E-3    1.436121817197002E-3    2.939345272656359E-3    8.328018364288936E-1   -4.047423368439605E-1
 1.001170117011701E9     8.421319664066743E-1   -4.269024050353349E-1    1.442566614304091E-3    2.967422447008395E-3    1.441058725786535E-3    2.964647005547335E-3    8.325824716711296E-1   -4.048708760060692E-1
 1.001740174017402E9     8.419450819766302E-1   -4.269837274111304E-1    1.448027030536725E-3    2.943140787360495E-3    1.454405087163956E-3    2.958372241503502E-3    8.323123513022047E-1   -4.050814771143750E-1
 1.002310231023102E9     8.417535625207413E-1   -4.271879736030691E-1    1.468159549155873E-3    2.974799086140857E-3    1.477064936730254E-3    2.942387403150345E-3    8.321063953717766E-1   -4.052818911541081E-1
 1.002880288028803E9     8.415991179962207E-1   -4.274051333448965E-1    1.431889483715610E-3    2.976028378764162E-3    1.468992510403913E-3    2.952585019802354E-3    8.320021117721672E-1   -4.054788560720085E-1
 1.003450345034503E9     8.414422063371972E-1   -4.277270047787558E-1    1.445945015204598E-3    2.949963179676665E-3    1.456692333135715E-3    2.932070071968511E-3    8.317406431143747E-1   -4.055624073282521E-1
 1.004020402040204E9     8.413605395495433E-1   -4.278881401617893E-1    1.457629556736536E-3    2.961406393605047E-3    1.477791296571760E-3    2.976765280825930E-3    8.314738054630441E-1   -4.057527911995554E-1
 1.004590459045905E9     8.412021614862493E-1   -4.279608625972630E-1    1.457654318303925E-3    2.974380581749891E-3    1.463461146439861E-3    2.956822984437712E-3    8.312721839109776E-1   -4.059489225176412E-1
 1.005160516051605E9     8.409660423477492E-1   -4.282174108894923E-1    1.456634180243684E-3    2.970784538056377E-3    1.462866196034928E-3    2.973532170373153E-3    8.310797423338738E-1   -4.061443573583653E-1
 1.005730573057306E9     8.408686860096952E-1   -4.284662315511002E-1    1.462887110614985E-3    2.950426776951917E-3    1.463083074263201E-3    2.959068045869570E-3    8.309631831651744E-1   -4.063170628283207E-1
 1.006300630063006E9     8.407274599837303E-1   -4.286779000416784E-1    1.475818743233136E-3    2.973340785179097E-3    1.460491632037957E-3    2.969666411727085E-3    8.306962699887889E-1   -4.063663837044660E-1
 1.006870687068707E9     8.405261008686253E-1   -4.288078063585032E-1    1.452840296546661E-3    2.957572176234434E-3    1.475916684395249E-3    2.954722726151437E-3    8.305693441055435E-1   -4.066444554974085E-1
 1.007440744074407E9     8.403828603897173E-1   -4.290341896269443E-1    1.491465316813498E-3    2.959687355776923E-3    1.475013914193693E-3    2.968479594395921E-3    8.302786661657341E-1   -4.068405271927596E-1
 1.008010801080108E9     8.402316374154377E-1   -4.292623931094483E-1    1.475932574630813E-3    2.957093587301008E-3    1.478787792915669E-3    2.980888023901626E-3    8.300975786615237E-1   -4.069604591519181E-1
 1.008580858085809E9     8.401174267592254E-1   -4.294197382577464E-1    1.465485293339280E-3    2.989501497699479E-3    1.466044648769234E-3    2.965970752287001E-3    8.299887253723995E-1   -4.072555851858820E-1
 1.009150915091509E9     8.399388729106064E-1   -4.295893861645228E-1    1.470801202178149E-3    2.969655894123518E-3    1.473413620886250E-3    2.960766585050336E-3    8.298022863356830E-1   -4.073486645827812E-1
 1.009720972097210E9     8.396991026010693E-1   -4.297552998598229E-1    1.494161319079055E-3    2.975278328677963E-3    1.467919048113231E-3    2.943501497709937E-3    8.297373865115916E-1   -4.075024872256751E-1
 1.010291029102910E9     8.395571277338376E-1   -4.299954288645694E-1    1.484272705588327E-3    2.997075410968266E-3    1.492069310380726E-3    2.977507099328005E-3    8.294934256653194E-1   -4.077424065108556E-1
 1.010861086108611E9     8.394151950983995E-1   -4.302059902585161E-1    1.498482392921824E-3    2.981862023911709E-3    1.503284477077715E-3    2.982830363628241E-3    8.294284471684112E-1   -4.079352293037868E-1
 1.011431143114311E9     8.392648554195125E-1   -4.303389118959282E-1    1.494120423130582E-3    2.967196057642279E-3    1.498906678336309E-3    2.965119335345371E-3    8.292227920900643E-1   -4.080796555339004E-1
 1.012001200120012E9     8.390921924663769E-1   -4.305047283279586E-1    1.443766349029420E-3    2.984791953226973E-3    1.490443232700967E-3    2.988588154151171E-3    8.289702500980817E-1   -4.083284009346224E-1
 1.012571257125713E9     8.389099622921957E-1   -4.307678093153589E-1    1.487644280820282E-3    2.998236796924047E-3    1.493532230393796E-3    2.962559071821557E-3    8.287917226984558E-1   -4.085422901696571E-1
 1.013141314131413E9     8.387994247099065E-1   -4.309661024283055E-1    1.473320447863379E-3    3.010686077140652E-3    1.477358332839197E-3    2.987392005649462E-3    8.286838572285244E-1   -4.086998105600204E-1
 1.013711371137114E9     8.386126086860844E-1   -4.312006829065068E-1    1.488893320390497E-3    2.969522056446703E-3    1.463426112792354E-3    2.994000475141830E-3    8.286446939765929E-1   -4.088679654925507E-1
 1.014281428142814E9     8.384209924653142E-1   -4.313011048713883E-1    1.500047972642258E-3    2.999050531096936E-3    1.500385872960190E-3    2.969685899061305E-3    8.284553460825053E-1   -4.090521555668472E-1
 1.014851485148515E9     8.382864724700986E-1   -4.315698179319128E-1    1.476917547459050E-3    2.994889844519977E-3    1.485149477828504E-3    2.996963955068853E-3    8.283996039813999E-1   -4.093329339612130E-1
 1.015421542154215E9     8.381587613567175E-1   -4.318161089016385E-1    1.502321708687515E-3    2.993674411159077E-3    1.487960259436141E-3    3.003945029179363E-3    8.282207446687175E-1   -4.094842243532342E-1
 1.015991599159916E9     8.379767149365638E-1   -4.319571000572205E-1    1.486902981103220E-3    2.986005974209922E-3    1.472516055240642E-3    3.006230616579507E-3    8.281574061558912E-1   -4.096678901716435E-1
 1.016561656165617E9     8.378600464858736E-1   -4.321293667129064E-1    1.509176998423199E-3    2.993916645813538E-3    1.480698784402795E-3    3.004348861509797E-3    8.279303539860967E-1   -4.098577573876361E-1
 1.017131713171317E9     8.377051044647579E-1   -4.323540348750392E-1    1.491618940307221E-3    3.013708180090328E-3    1.515596649011335E-3    3.006544913888696E-3    8.277367633879911E-1   -4.100110475001535E-1
 1.017701770177018E9     8.375300935401588E-1   -4.325032565488744E-1    1.518203479380926E-3    3.000863395017095E-3    1.505849959957796E-3    3.021115072248007E-3    8.276781547376615E-1   -4.102226958747282E-1
 1.018271827182718E9     8.373602400760112E-1   -4.327867558692212E-1    1.503581036057563E-3    3.032120178479574E-3    1.526152550017376E-3    2.996967208106316E-3    8.275978056719537E-1   -4.104099887130181E-1
 1.018841884188419E9     8.372309701298084E-1   -4.329051309030895E-1    1.508298259540151E-3    3.038048782529436E-3    1.490445544147157E-3    2.996605428286298E-3    8.275190405938398E-1   -4.105566349571463E-1
 1.019411941194119E9     8.370511637454273E-1   -4.330854206370708E-1    1.516341373737192E-3    3.012993343209387E-3    1.508787269684312E-3    2.988433025825869E-3    8.273414470613489E-1   -4.107632598467621E-1
 1.019981998199820E9     8.368435611086735E-1   -4.332732655041724E-1    1.500803615947096E-3    3.010028787933619E-3    1.515736346134531E-3    3.019223619778544E-3    8.272174233659324E-1   -4.110155312901554E-1
 1.020552055205521E9     8.367455223683875E-1   -4.334492778675818E-1    1.512649938436201E-3    3.010252401686606E-3    1.526675806175896E-3    3.005015551873142E-3    8.270932289085452E-1   -4.111659706881214E-1
 1.021122112211221E9     8.365879851717604E-1   -4.336205303299996E-1    1.525828981897738E-3    3.035854386605503E-3    1.526546644876209E-3    3.013839971792763E-3    8.269929341731557E-1   -4.113651622668880E-1
 1.021692169216922E9     8.363952742975259E-1   -4.337981998881145E-1    1.516548291110238E-3    3.032736853856835E-3    1.543538687024511E-3    3.021030629759885E-3    8.268712949753971E-1   -4.115004005206125E-1
 1.022262226222622E9     8.362383434014822E-1   -4.340170167982853E-1    1.512357687959274E-3    3.031077606710365E-3    1.528003927090813E-3    3.012323791449858E-3    8.267051699161579E-1   -4.117800868850880E-1
 1.022832283228323E9     8.360910702735606E-1   -4.342348872827951E-1    1.524480283799376E-3    3.072111706296941E-3    1.537249213554103E-3    3.031556043560510E-3    8.266256711783926E-1   -4.119030060564539E-1
 1.023402340234023E9     8.359340959840729E-1   -4.344367417538263E-1    1.521619899218434E-3    3.051640447795292E-3    1.517654100135053E-3    3.009245097465600E-3    8.264489522214509E-1   -4.121138920291818E-1
 1.023972397239724E9     8.356913000176658E-1   -4.345984437508067E-1    1.531702503003259E-3    3.016976378910620E-3    1.535369367773766E-3    3.027336725747999E-3    8.264056492561110E-1   -4.122636579716737E-1
 1.024542454245425E9     8.355796597371289E-1   -4.347229312650381E-1    1.541622627374831E-3    3.033221060069350E-3    1.542011480290883E-3    3.027942981532236E-3    8.261992753741069E-1   -4.124533172341833E-1
 1.025112511251125E9     8.354724073869376E-1   -4.348476410962820E-1    1.530315287393421E-3    3.035498258149560E-3    1.526704763244885E-3    3.043774440670547E-3    8.261069030040513E-1   -4.126145748416079E-1
 1.025682568256826E9     8.352358462569377E-1   -4.351972897891351E-1    1.530126606505705E-3    3.037495214965046E-3    1.540089940303104E-3    3.031933688096520E-3    8.259552519291100E-1   -4.128288123394150E-1
 1.026252625262526E9     8.350429376464316E-1   -4.353269873352639E-1    1.551368825499194E-3    3.032803655084459E-3    1.547379897039663E-3    3.033646404529707E-3    8.258486334342022E-1   -4.130313863521626E-1
 1.026822682268227E9     8.349329455285239E-1   -4.355121365327407E-1    1.548078889646849E-3    3.040854460345444E-3    1.565726672716401E-3    3.055151359125876E-3    8.257137663459728E-1   -4.131377188372782E-1
 1.027392739273927E9     8.347470675870275E-1   -4.358265947486695E-1    1.565459897114517E-3    3.061028531010399E-3    1.544276059591007E-3    3.062031948941486E-3    8.255706676285181E-1   -4.133456978364672E-1
 1.027962796279628E9     8.345811033062670E-1   -4.358719383781949E-1    1.530453518110055E-3    3.051363208375968E-3    1.556959406249232E-3    3.070079842847812E-3    8.254724572873123E-1   -4.134469997064625E-1
 1.028532853285329E9     8.345087932172874E-1   -4.360369783592664E-1    1.551439551454782E-3    3.073350908091230E-3    1.551509190908175E-3    3.033385509417934E-3    8.252879944045910E-1   -4.136498316421111E-1
 1.029102910291029E9     8.341839830977139E-1   -4.362457368580182E-1    1.561698676851665E-3    3.040923690411841E-3    1.565393683175041E-3    3.059110733120047E-3    8.251706141495223E-1   -4.138111104745936E-1
 1.029672967296730E9     8.341166764595149E-1   -4.364301435700950E-1    1.540192293751165E-3    3.051903110901318E-3    1.567439921923048E-3    3.058791938012492E-3    8.250330641641878E-1   -4.139882226779602E-1
 1.030243024302430E9     8.339869516673507E-1   -4.365083641190455E-1    1.550799534283494E-3    3.046317442160338E-3    1.551563044913280E-3    3.056117193717304E-3    8.249260999592511E-1   -4.141724648866085E-1
 1.030813081308131E9     8.337920550750098E-1   -4.368569249608529E-1    1.559259183922108E-3    3.052554404103350E-3    1.574011152353990E-3    3.063514759117091E-3    8.248139864169313E-1   -4.143460938504687E-1
 1.031383138313831E9     8.335607714242476E-1   -4.369488586681449E-1    1.576880455560968E-3    3.041714650473097E-3    1.571271716494487E-3    3.058670551151665E-3    8.246029439315175E-1   -4.145623519955620E-1
 1.031953195319532E9     8.335024428245802E-1   -4.372122904158229E-1    1.567464545524393E-3    3.053586545660815E-3    1.595699109289171E-3    3.042811772777588E-3    8.244384019766332E-1   -4.146930913304004E-1
 1.032523252325233E9     8.333186520332727E-1   -4.373848981340760E-1    1.571257837661336E-3    3.039609161383165E-3    1.578986698691186E-3    3.056065617389917E-3    8.244591918906249E-1   -4.148535609843713E-1
 1.033093309330933E9     8.332357341782468E-1   -4.374685498150290E-1    1.553843626540340E-3    3.086423823369230E-3    1.572755074091978E-3    3.076842053890797E-3    8.242544478803367E-1   -4.149561460852681E-1
 1.033663366336634E9     8.330101360148853E-1   -4.377386407032444E-1    1.573699518219983E-3    3.062463896578471E-3    1.574838957279254E-3    3.058362442548005E-3    8.240840390708425E-1   -4.152294079809314E-1
 1.034233423342334E9     8.328311491132786E-1   -4.379317997648219E-1    1.566862061717703E-3    3.058023190424435E-3    1.589536354285803E-3    3.067716977124246E-3    8.239165244419603E-1   -4.153746676532943E-1
 1.034803480348035E9     8.327179754987072E-1   -4.381567649439361E-1    1.579461564860638E-3    3.080484326916070E-3    1.582794544059052E-3    3.070332032696669E-3    8.238541478254416E-1   -4.154176585246084E-1
 1.035373537353735E9     8.325046737782467E-1   -4.382892355460906E-1    1.585629261625545E-3    3.075350654766819E-3    1.612411110464652E-3    3.067231674539638E-3    8.236212272429885E-1   -4.155754228655100E-1
 1.035943594359436E9     8.323015851959260E-1   -4.384768790586817E-1    1.573859645214291E-3    3.092159448626371E-3    1.623444364148804E-3    3.069336363814292E-3    8.235773176778318E-1   -4.158284087397984E-1
 1.036513651365137E9     8.321217084411663E-1   -4.387023902695721E-1    1.575434839087074E-3    3.070707884778868E-3    1.608628450826168E-3    3.051669101002682E-3    8.233538969430171E-1   -4.160050362698723E-1
 1.037083708370837E9     8.320296375493497E-1   -4.388778032015666E-1    1.578895649812308E-3    3.070285010641867E-3    1.588354681644669E-3    3.078174891860981E-3    8.233103655298006E-1   -4.161475031006064E-1
 1.037653765376538E9     8.318113758020156E-1   -4.391438415021870E-1    1.593514548882903E-3    3.059280707720958E-3    1.598254101620579E-3    3.067716602580259E-3    8.232416799378074E-1   -4.163076489420104E-1
 1.038223822382238E9     8.317148453440959E-1   -4.393136846620029E-1    1.588697170525028E-3    3.079474173786215E-3    1.611137521376867E-3    3.067603733028176E-3    8.229896791978019E-1   -4.164777269893691E-1
 1.038793879387939E9     8.315724382343197E-1   -4.394498736731496E-1    1.588756945151957E-3    3.083398113218186E-3    1.596025290895723E-3    3.067527355623872E-3    8.228967493213643E-1   -4.165962670344936E-1
 1.039363936393639E9     8.313749722870654E-1   -4.396640617636980E-1    1.586206997989064E-3    3.065772824081751E-3    1.619633622731162E-3    3.065847766481888E-3    8.228671853712365E-1   -4.167842460398600E-1
 1.039933993399340E9     8.312173279038482E-1   -4.398614454671649E-1    1.593568647934934E-3    3.090115720381648E-3    1.611436535657559E-3    3.069959811966914E-3    8.226042852746354E-1   -4.169364468991197E-1
 1.040504050405041E9     8.311031656864781E-1   -4.400242180795276E-1    1.602538175123482E-3    3.087430968748839E-3    1.588035571448515E-3    3.087904815379840E-3    8.226049464366552E-1   -4.170022830722618E-1
 1.041074107410741E9     8.309219594560219E-1   -4.402657252691544E-1    1.605014054594499E-3    3.075308042393746E-3    1.592439775301256E-3    3.096453108178468E-3    8.224020338810437E-1   -4.171538737189751E-1
 1.041644164416442E9     8.307551183230925E-1   -4.404253024383417E-1    1.586679548405688E-3    3.075035749708121E-3    1.602228025412646E-3    3.073497104149320E-3    8.221839592299977E-1   -4.172286406683572E-1
 1.042214221422142E9     8.306043337048132E-1   -4.405692279045680E-1    1.607176784001150E-3    3.076146851853192E-3    1.613279094169603E-3    3.078822708704900E-3    8.221348023744535E-1   -4.174003458600941E-1
 1.042784278427843E9     8.304573725567639E-1   -4.407824584859621E-1    1.611086938052492E-3    3.081956733350584E-3    1.605072572326147E-3    3.081133039060920E-3    8.219437475068336E-1   -4.175461073519177E-1
 1.043354335433543E9     8.302902636121806E-1   -4.409303391373124E-1    1.606874096906410E-3    3.113240478012091E-3    1.620450790863503E-3    3.074199390712751E-3    8.217435608575776E-1   -4.176630503370271E-1
 1.043924392439244E9     8.300957712078774E-1   -4.411120721464759E-1    1.600220126173990E-3    3.101615392065703E-3    1.603015398608427E-3    3.080127312573855E-3    8.216498704736445E-1   -4.177050032545259E-1
 1.044494449444945E9     8.300456904903044E-1   -4.412390763067496E-1    1.586712248504642E-3    3.093422824419751E-3    1.614902865120001E-3    3.096813235885898E-3    8.215175001836671E-1   -4.178890464989931E-1
 1.045064506450645E9     8.298759250333851E-1   -4.415436280008895E-1    1.624912713521463E-3    3.110554944630631E-3    1.618047841221843E-3    3.110665720501252E-3    8.213627494895441E-1   -4.180502293687179E-1
 1.045634563456346E9     8.297025171523396E-1   -4.416654932607781E-1    1.603801206698996E-3    3.107537553654841E-3    1.614602342980002E-3    3.092177707981245E-3    8.211275251596247E-1   -4.181893119483315E-1
 1.046204620462046E9     8.294912189699191E-1   -4.418446408431667E-1    1.604903536631764E-3    3.110207324619096E-3    1.614157756869569E-3    3.090690111553664E-3    8.210332283282703E-1   -4.183095617574396E-1
 1.046774677467747E9     8.294278554734568E-1   -4.420623653188429E-1    1.595550662379442E-3    3.102685752508676E-3    1.619930441403567E-3    3.099325491372158E-3    8.209496085402025E-1   -4.186419625445650E-1
 1.047344734473447E9     8.292135805507963E-1   -4.422141741543997E-1    1.609373254219898E-3    3.123160921251853E-3    1.628366038874386E-3    3.102092288944519E-3    8.208015645043659E-1   -4.187219600535701E-1
 1.047914791479148E9     8.290485188876449E-1   -4.424230049044226E-1    1.634376651145159E-3    3.109932768767813E-3    1.626518327225705E-3    3.134175753476004E-3    8.207017441190686E-1   -4.188138728194956E-1
 1.048484848484848E9     8.288681142477444E-1   -4.425738838615571E-1    1.621269447450835E-3    3.115962586358367E-3    1.626221527654824E-3    3.115236095550411E-3    8.204204499872785E-1   -4.189557929848611E-1
 1.049054905490549E9     8.287435180512314E-1   -4.427151643210587E-1    1.618867233213514E-3    3.118282968492514E-3    1.641043782730475E-3    3.115624073427122E-3    8.203397531021942E-1   -4.190324434775713E-1
 1.049624962496250E9     8.284702628566607E-1   -4.429162521432435E-1    1.647823046347372E-3    3.124780273046829E-3    1.620218309596236E-3    3.136108256063622E-3    8.200865225755194E-1   -4.192191293432044E-1
 1.050195019501950E9     8.283394465843014E-1   -4.430761809198998E-1    1.618499238821679E-3    3.130755888371746E-3    1.659615228287902E-3    3.125276715947732E-3    8.199230942476015E-1   -4.193772150530273E-1
 1.050765076507651E9     8.282040247219427E-1   -4.432424378279432E-1    1.640097964766728E-3    3.127135952950133E-3    1.644635154732512E-3    3.130668719899597E-3    8.198225249564007E-1   -4.194943814822337E-1
 1.051335133513351E9     8.280423291109668E-1   -4.434617430743005E-1    1.628631564437820E-3    3.106699447113251E-3    1.644518244224273E-3    3.149985333736492E-3    8.197133027419727E-1   -4.196318812144244E-1
 1.051905190519052E9     8.278990675924963E-1   -4.436203214074603E-1    1.649877302705262E-3    3.130455118406738E-3    1.643990604066491E-3    3.127170641995491E-3    8.194800167819305E-1   -4.197878025823483E-1
 1.052475247524752E9     8.276831280002526E-1   -4.437664292957753E-1    1.637221608059293E-3    3.120276450229709E-3    1.632297864915007E-3    3.132689490894993E-3    8.193605326729668E-1   -4.199253174919843E-1
 1.053045304530453E9     8.275595875685124E-1   -4.440010484119500E-1    1.648927154570316E-3    3.136052864593675E-3    1.628910109597853E-3    3.152272434972644E-3    8.192648839886904E-1   -4.200483540713147E-1
 1.053615361536154E9     8.274415430374100E-1   -4.441759342127413E-1    1.662300030906043E-3    3.137289695764170E-3    1.660487265909533E-3    3.123781726632750E-3    8.190628071003819E-1   -4.201384818263179E-1
 1.054185418541854E9     8.272489621800695E-1   -4.443319387366846E-1    1.636454975953761E-3    3.151394002359891E-3    1.652993584543700E-3    3.150242037239812E-3    8.188587159176196E-1   -4.202470249904277E-1
 1.054755475547555E9     8.271430812192198E-1   -4.444860386594252E-1    1.656185361179819E-3    3.118749574185384E-3    1.664288876781737E-3    3.140815455862794E-3    8.186888259382014E-1   -4.203744651617575E-1
 1.055325532553255E9     8.269394628363673E-1   -4.446317088326815E-1    1.637351007626205E-3    3.149626930453330E-3    1.667857911570059E-3    3.124841472337252E-3    8.184641674521773E-1   -4.205671313161264E-1
 1.055895589558956E9     8.267901127522027E-1   -4.448645315434869E-1    1.638221500145630E-3    3.150298800576436E-3    1.672198259056647E-3    3.133758825729707E-3    8.183625635584703E-1   -4.206650511975996E-1
 1.056465646564656E9     8.266050270723277E-1   -4.450037835495333E-1    1.659663271723518E-3    3.150338138972879E-3    1.688167712858549E-3    3.127684101186455E-3    8.181624034123905E-1   -4.207884878400531E-1
 1.057035703570357E9     8.264475952947751E-1   -4.452169017833225E-1    1.651590074628897E-3    3.143431258923720E-3    1.653480349091377E-3    3.131756190696464E-3    8.179616491289821E-1   -4.209945785629616E-1
 1.057605760576058E9     8.262515021195754E-1   -4.453556645266258E-1    1.663945041239887E-3    3.154350557007292E-3    1.649901666048391E-3    3.131430471992787E-3    8.177318812962280E-1   -4.211545097480894E-1
 1.058175817581758E9     8.260441547425610E-1   -4.455303269786727E-1    1.661221946337754E-3    3.158256382881443E-3    1.667317874619829E-3    3.142120913974926E-3    8.176188846724686E-1   -4.212641975502864E-1
 1.058745874587459E9     8.259378456938979E-1   -4.456042623717230E-1    1.667690860579850E-3    3.158148705925709E-3    1.661309978275592E-3    3.151514049067280E-3    8.173938634877181E-1   -4.214343577493926E-1
 1.059315931593159E9     8.257822651804863E-1   -4.458372223356026E-1    1.670635814243422E-3    3.149580039826536E-3    1.655314039738045E-3    3.150131680119923E-3    8.172562269453003E-1   -4.215464638544978E-1
 1.059885988598860E9     8.256257583078607E-1   -4.460498145837367E-1    1.661668248245620E-3    3.157000372524455E-3    1.665695100551043E-3    3.164994702245049E-3    8.170518495279615E-1   -4.217133782500413E-1
 1.060456045604560E9     8.254169534736072E-1   -4.462208279053678E-1    1.691830624470897E-3    3.160941396233418E-3    1.665598622331110E-3    3.170372370668739E-3    8.168806006743291E-1   -4.218781544982291E-1
 1.061026102610261E9     8.252319120888540E-1   -4.463682698000961E-1    1.663056565643491E-3    3.173096156160236E-3    1.683820077695703E-3    3.167312826647191E-3    8.166888834987831E-1   -4.219858602905148E-1
 1.061596159615962E9     8.250800733999529E-1   -4.465309212272612E-1    1.686227413633160E-3    3.168000381011978E-3    1.676499334120493E-3    3.173011756523997E-3    8.164634028741244E-1   -4.221143198783958E-1
 1.062166216621662E9     8.248681923254899E-1   -4.467550422948524E-1    1.677879320791405E-3    3.182083831004688E-3    1.664067997693728E-3    3.158713140836843E-3    8.163160183446335E-1   -4.223090956311040E-1
 1.062736273627363E9     8.246893269965502E-1   -4.468793317884103E-1    1.679394545714737E-3    3.184025896910238E-3    1.678608474454222E-3    3.161787815429092E-3    8.162292942966196E-1   -4.224163699486430E-1
 1.063306330633063E9     8.245382894841304E-1   -4.470564541210029E-1    1.669614374048494E-3    3.189489246136890E-3    1.689523297276439E-3    3.167117287317435E-3    8.159032483264204E-1   -4.226073387538382E-1
 1.063876387638764E9     8.243307889518110E-1   -4.472499641624409E-1    1.662067561739715E-3    3.179394338857117E-3    1.682131864860001E-3    3.167012039771431E-3    8.157349949729195E-1   -4.227340954941264E-1
 1.064446444644464E9     8.242530199423110E-1   -4.473484726364020E-1    1.701433852216333E-3    3.203523303621513E-3    1.701162514520111E-3    3.192679995706633E-3    8.154558618335909E-1   -4.228755079865927E-1
 1.065016501650165E9     8.239822815979408E-1   -4.475301689525968E-1    1.671390814147833E-3    3.184593141488629E-3    1.699519631323656E-3    3.169450923561436E-3    8.152785752410914E-1   -4.229743767743241E-1
 1.065586558655866E9     8.237951598056596E-1   -4.477118436167870E-1    1.685637900894933E-3    3.176261394480296E-3    1.686685863923246E-3    3.172555756096820E-3    8.150316877608483E-1   -4.231042548537807E-1
 1.066156615661566E9     8.236114804462306E-1   -4.478560399643898E-1    1.688764141882232E-3    3.198741134998237E-3    1.685070724174392E-3    3.188506195682816E-3    8.147827985501838E-1   -4.232451527095099E-1
 1.066726672667267E9     8.234222216627910E-1   -4.480554538486566E-1    1.708434561914252E-3    3.213081757634519E-3    1.682479278677917E-3    3.207987741555755E-3    8.146472229461380E-1   -4.233881915002654E-1
 1.067296729672967E9     8.232488945033907E-1   -4.482325527371157E-1    1.679242573224137E-3    3.207871081843238E-3    1.691244175865555E-3    3.197972692812795E-3    8.143047118436554E-1   -4.235663621958095E-1
 1.067866786678668E9     8.230300544314004E-1   -4.483701241064183E-1    1.699158509941003E-3    3.211468966002388E-3    1.722139771121622E-3    3.207484801934749E-3    8.141113267235914E-1   -4.236692010146429E-1
 1.068436843684368E9     8.228447612930272E-1   -4.485583760422965E-1    1.707032040737993E-3    3.203528960368782E-3    1.710449592718305E-3    3.172288068850319E-3    8.138409512597488E-1   -4.238220685877497E-1
 1.069006900690069E9     8.226308827146909E-1   -4.487280937281996E-1    1.707651112915071E-3    3.208547611937119E-3    1.698347180798713E-3    3.215970340976875E-3    8.135650195196884E-1   -4.240851253787475E-1
 1.069576957695770E9     8.224645335377788E-1   -4.489073099595125E-1    1.713683103071562E-3    3.227902428796696E-3    1.707804669288482E-3    3.191860741724761E-3    8.133256748417901E-1   -4.242411946986012E-1
 1.070147014701470E9     8.222570296246666E-1   -4.491063376690061E-1    1.710866302322569E-3    3.215486866578544E-3    1.728266013346917E-3    3.216552563896932E-3    8.131860476215822E-1   -4.244118782752608E-1
 1.070717071707171E9     8.220453342301399E-1   -4.493291842170103E-1    1.720771235916189E-3    3.211010740498254E-3    1.738899984558552E-3    3.212835521143033E-3    8.129625056185557E-1   -4.244289872222685E-1
 1.071287128712871E9     8.217429153790363E-1   -4.494938303089604E-1    1.727164556314832E-3    3.228627816317489E-3    1.710071561944678E-3    3.206037242186917E-3    8.127127199830078E-1   -4.247688155561722E-1
 1.071857185718572E9     8.216088739933078E-1   -4.495861686045973E-1    1.724289864069496E-3    3.211157641001545E-3    1.718190246468068E-3    3.213022950784941E-3    8.123972630527379E-1   -4.248120400004805E-1
 1.072427242724272E9     8.214640429035895E-1   -4.498243827581922E-1    1.727741190304463E-3    3.222777634584208E-3    1.720177257250055E-3    3.219922205087123E-3    8.120602594289853E-1   -4.249363640677226E-1
 1.072997299729973E9     8.212946786317024E-1   -4.499733113787450E-1    1.725852887568426E-3    3.236491475512829E-3    1.731750794847643E-3    3.216559327843432E-3    8.119343507401674E-1   -4.252214617689914E-1
 1.073567356735674E9     8.211187452300871E-1   -4.502071974717919E-1    1.734739490542186E-3    3.232374628732194E-3    1.723034591945614E-3    3.232454232002260E-3    8.116641223872750E-1   -4.252633828953857E-1
 1.074137413741374E9     8.210286134394759E-1   -4.504112023429241E-1    1.730579925675908E-3    3.238065241905848E-3    1.738354256369366E-3    3.237749404290717E-3    8.114388577728234E-1   -4.255580534422558E-1
 1.074707470747075E9     8.207786673636320E-1   -4.506342023498151E-1    1.734412975075017E-3    3.243942560096531E-3    1.750949259079523E-3    3.237865715136713E-3    8.111426748704611E-1   -4.258137474024535E-1
 1.075277527752775E9     8.206038587732416E-1   -4.507744281318219E-1    1.731336284407008E-3    3.224909948525624E-3    1.754096064271436E-3    3.219021205973188E-3    8.109286936726755E-1   -4.258520964526172E-1
 1.075847584758476E9     8.203821395415422E-1   -4.509746089938532E-1    1.750161644758685E-3    3.260556476517937E-3    1.737754995619904E-3    3.242322713399022E-3    8.106490800854381E-1   -4.261443917068769E-1
 1.076417641764176E9     8.201391896356084E-1   -4.510917946111198E-1    1.743733534885681E-3    3.231227936154797E-3    1.757303144271039E-3    3.241220106968821E-3    8.104957658150602E-1   -4.262334309490434E-1
 1.076987698769877E9     8.199960857008295E-1   -4.513798626619456E-1    1.755600810390592E-3    3.209412248846080E-3    1.752141772873865E-3    3.244372530030616E-3    8.102253063562198E-1   -4.264276324090918E-1
 1.077557755775578E9     8.198834371243130E-1   -4.515116369488490E-1    1.760949831547878E-3    3.226942425882731E-3    1.742529923670921E-3    3.242923245485008E-3    8.100138595580075E-1   -4.264551516097934E-1
 1.078127812781278E9     8.196341779984732E-1   -4.516930298094695E-1    1.771774843284429E-3    3.237458332674571E-3    1.763634327024487E-3    3.258636335372317E-3    8.097117279424336E-1   -4.267645727597025E-1
 1.078697869786979E9     8.194057425760997E-1   -4.518857232821417E-1    1.754399347062387E-3    3.235225160514224E-3    1.757228875962667E-3    3.223412856439199E-3    8.095982975010143E-1   -4.269485431210115E-1
 1.079267926792679E9     8.192570131112817E-1   -4.520779235509868E-1    1.759369762502092E-3    3.252341726100145E-3    1.755581036947701E-3    3.254095688886359E-3    8.092593970375195E-1   -4.272008671936776E-1
 1.079837983798380E9     8.190872784018426E-1   -4.522737457902972E-1    1.775597515027501E-3    3.251310325633182E-3    1.770284353738817E-3    3.231161888129848E-3    8.091444550347804E-1   -4.273184542506909E-1
 1.080408040804080E9     8.188298139003904E-1   -4.524125797227230E-1    1.776972352114509E-3    3.268392957996174E-3    1.777716127885635E-3    3.238029911341334E-3    8.088824444847449E-1   -4.275727912494919E-1
 1.080978097809781E9     8.186668359547519E-1   -4.526124116535621E-1    1.775920183576985E-3    3.245490587096524E-3    1.768263628031018E-3    3.249338176175528E-3    8.086614313950639E-1   -4.276919946255730E-1
 1.081548154815482E9     8.185471227222670E-1   -4.527897269013598E-1    1.800404370491959E-3    3.262238292723976E-3    1.799916510725961E-3    3.253911153374539E-3    8.085201996609647E-1   -4.279506138788371E-1
 1.082118211821182E9     8.183904290100189E-1   -4.530098669115977E-1    1.783171272283310E-3    3.265405263268387E-3    1.780253391975011E-3    3.260671470047829E-3    8.083061049565290E-1   -4.281469537579801E-1
 1.082688268826883E9     8.180954104256501E-1   -4.532647714391047E-1    1.773370731866489E-3    3.229672267399835E-3    1.800666287553386E-3    3.253467507169755E-3    8.081711725115726E-1   -4.282788234202641E-1
 1.083258325832583E9     8.180363873677113E-1   -4.533607799427445E-1    1.774421100052630E-3    3.266586927429216E-3    1.790319234679943E-3    3.245279576886820E-3    8.078426122986552E-1   -4.284952443346151E-1
 1.083828382838284E9     8.178896191169576E-1   -4.535700123036145E-1    1.787668244636184E-3    3.277956895698700E-3    1.803728989764612E-3    3.254995558053631E-3    8.076791033791564E-1   -4.287687061318793E-1
 1.084398439843984E9     8.176161079403007E-1   -4.536843014115279E-1    1.795300740838040E-3    3.259348616315738E-3    1.807117616093701E-3    3.269564784583602E-3    8.075380291455162E-1   -4.289490909241510E-1
 1.084968496849685E9     8.174860340080298E-1   -4.538914741971609E-1    1.781537978325170E-3    3.278440310666598E-3    1.801019294626230E-3    3.262454174054841E-3    8.073988648575687E-1   -4.291216447132660E-1
 1.085538553855386E9     8.172299835822318E-1   -4.541088750412450E-1    1.786161461347052E-3    3.258788539815355E-3    1.783967519665422E-3    3.280845592519732E-3    8.072697307212348E-1   -4.292435372751298E-1
 1.086108610861086E9     8.171234425225957E-1   -4.542593613784268E-1    1.793181944620514E-3    3.281587825464290E-3    1.817043800989247E-3    3.278424331878414E-3    8.070759349442924E-1   -4.295919314115777E-1
 1.086678667866787E9     8.168971734640136E-1   -4.545023233542121E-1    1.788331144091443E-3    3.271403248758648E-3    1.812694116172257E-3    3.271502745126141E-3    8.069099204579447E-1   -4.296708343858006E-1
 1.087248724872487E9     8.167689338936107E-1   -4.546556308172002E-1    1.795556993188350E-3    3.289848595216166E-3    1.807473261474343E-3    3.267128767807065E-3    8.066496414308572E-1   -4.298990405680553E-1
 1.087818781878188E9     8.165387545445864E-1   -4.548348361564705E-1    1.798123446380110E-3    3.276993107494834E-3    1.821149144973592E-3    3.280616467438622E-3    8.064752476764959E-1   -4.300974086804782E-1
 1.088388838883888E9     8.164091893505436E-1   -4.550882579738179E-1    1.822985213803143E-3    3.298993932110233E-3    1.809010111458820E-3    3.272351637241053E-3    8.063578891812619E-1   -4.303375599386156E-1
 1.088958895889589E9     8.162204101489250E-1   -4.552476498805682E-1    1.763487688575526E-3    3.266105348770468E-3    1.822367501867691E-3    3.281049407056249E-3    8.062056662825454E-1   -4.304968048878449E-1
 1.089528952895289E9     8.160438028626726E-1   -4.554120157673822E-1    1.803663797153293E-3    3.280164687902620E-3    1.815351337017472E-3    3.268836350931096E-3    8.059362120196997E-1   -4.306905638991296E-1
 1.090099009900990E9     8.158587791057893E-1   -4.556252306553081E-1    1.799806816992779E-3    3.310187533500992E-3    1.831259390475593E-3    3.275125171684034E-3    8.058810086849642E-1   -4.309309188054688E-1
 1.090669066906691E9     8.156521160761171E-1   -4.558346973638039E-1    1.823361093850954E-3    3.275861794028026E-3    1.813174220727959E-3    3.284575198386362E-3    8.056435335333001E-1   -4.311001149168304E-1
 1.091239123912391E9     8.154890975484490E-1   -4.560444407634233E-1    1.820332110144694E-3    3.297482752173952E-3    1.824960611763491E-3    3.293321451311245E-3    8.054563980286711E-1   -4.312850122009689E-1
 1.091809180918092E9     8.153275182061565E-1   -4.561959069324204E-1    1.814211349218307E-3    3.311720778397813E-3    1.813607312262306E-3    3.319403628612763E-3    8.052513375329836E-1   -4.314481695224279E-1
 1.092379237923792E9     8.151991286616004E-1   -4.563764601944232E-1    1.819537935147769E-3    3.346575923415060E-3    1.827868937211112E-3    3.308417561669812E-3    8.051152413863839E-1   -4.315981217576864E-1
 1.092949294929493E9     8.149972481340662E-1   -4.565685088143385E-1    1.807837896838523E-3    3.348782762067736E-3    1.858484737018296E-3    3.310383947464911E-3    8.049759363130143E-1   -4.318265675692529E-1
 1.093519351935194E9     8.148636326941374E-1   -4.567205803901850E-1    1.823258671262746E-3    3.333553742181686E-3    1.850255427647795E-3    3.301914139166866E-3    8.048094005948284E-1   -4.319958627635003E-1
 1.094089408940894E9     8.146863641001213E-1   -4.570035743063781E-1    1.830459488180523E-3    3.347471430349384E-3    1.838370566689189E-3    3.308411484010907E-3    8.046078177915785E-1   -4.322455253227396E-1
 1.094659465946595E9     8.144748284675259E-1   -4.571118476669339E-1    1.853821737938925E-3    3.350685013756292E-3    1.870578434996379E-3    3.358280346028311E-3    8.044021711988303E-1   -4.324468309291771E-1
 1.095229522952295E9     8.142814892564444E-1   -4.573142445648563E-1    1.830381505447287E-3    3.325305082004737E-3    1.840913527745692E-3    3.331612554992262E-3    8.042778459976484E-1   -4.326342078229353E-1
 1.095799579957996E9     8.141464332596133E-1   -4.574929675018767E-1    1.852834055896567E-3    3.346199190247164E-3    1.855640371210040E-3    3.329511787728742E-3    8.040751511686662E-1   -4.328002663508556E-1
 1.096369636963696E9     8.139765389025759E-1   -4.577240849443624E-1    1.881263098767577E-3    3.365769645987004E-3    1.878811605711582E-3    3.327709765084754E-3    8.039208591680969E-1   -4.330574677677950E-1
 1.096939693969397E9     8.138551984236184E-1   -4.578730346616086E-1    1.882647372362347E-3    3.359635810244765E-3    1.863483856946264E-3    3.351522620323647E-3    8.036747926533041E-1   -4.331864385425369E-1
 1.097509750975098E9     8.136270334553025E-1   -4.580070364799279E-1    1.860604982361041E-3    3.363878452179822E-3    1.870078453966540E-3    3.343967414820682E-3    8.036141013215968E-1   -4.334645096119760E-1
 1.098079807980798E9     8.134712934094090E-1   -4.582510732105791E-1    1.868493551347916E-3    3.376892139955400E-3    1.885934484792875E-3    3.348373112306888E-3    8.033637562338132E-1   -4.336026499292482E-1
 1.098649864986499E9     8.132996701973693E-1   -4.583789622381745E-1    1.871508787141649E-3    3.369184277858414E-3    1.857831771858113E-3    3.347217681992236E-3    8.032904420029016E-1   -4.338347210976320E-1
 1.099219921992199E9     8.131398793818436E-1   -4.585461827453589E-1    1.872646506687365E-3    3.363037464829386E-3    1.908108325244022E-3    3.370783758879103E-3    8.030307737090977E-1   -4.339756268956714E-1
 1.099789978997900E9     8.129098195620322E-1   -4.587808822717358E-1    1.858173509131617E-3    3.345165247843084E-3    1.898557280492864E-3    3.355219994835586E-3    8.029266705429225E-1   -4.341340785197456E-1
 1.100360036003600E9     8.127876620170037E-1   -4.589802342798265E-1    1.914638377135032E-3    3.397780679460994E-3    1.888065263135167E-3    3.355211181952841E-3    8.028106072340379E-1   -4.343781716586816E-1
 1.100930093009301E9     8.125927088943019E-1   -4.591059267325652E-1    1.893570641136427E-3    3.369711202001480E-3    1.908093070948210E-3    3.369610331736899E-3    8.026272212292033E-1   -4.345632522754074E-1
 1.101500150015002E9     8.124284828319041E-1   -4.594230234823288E-1    1.900056496784298E-3    3.372580751217246E-3    1.899062768593598E-3    3.358731503572320E-3    8.024496346925876E-1   -4.347590157790928E-1
 1.102070207020702E9     8.122896964557269E-1   -4.596019226374834E-1    1.917874423640493E-3    3.397951707017493E-3    1.882373080279052E-3    3.360052404022402E-3    8.023603426308324E-1   -4.348558961564408E-1
 1.102640264026403E9     8.120576552372527E-1   -4.597632567271566E-1    1.894184105279450E-3    3.382673169931530E-3    1.915250574150488E-3    3.358291467580413E-3    8.022482489775667E-1   -4.351099519616141E-1
 1.103210321032103E9     8.119724631207967E-1   -4.598480155976410E-1    1.896181010186660E-3    3.394228630474739E-3    1.928285561512144E-3    3.354710628432672E-3    8.020642587954812E-1   -4.352633710791520E-1
 1.103780378037804E9     8.118051539879952E-1   -4.601728842772477E-1    1.905318974972963E-3    3.380929161633010E-3    1.906718845195240E-3    3.359190185396001E-3    8.018953835237453E-1   -4.354479038624890E-1
 1.104350435043504E9     8.116526657845774E-1   -4.604224209313571E-1    1.920356632635025E-3    3.372371299732690E-3    1.880305785799048E-3    3.368576920539981E-3    8.016670408180969E-1   -4.355843321900290E-1
 1.104920492049205E9     8.115019519121800E-1   -4.605460546537724E-1    1.910771145854525E-3    3.392231266189066E-3    1.911619886502532E-3    3.367198341522937E-3    8.014891924340706E-1   -4.357394486778275E-1
 1.105490549054905E9     8.113197802202353E-1   -4.607065056483033E-1    1.950518539350275E-3    3.374824965469181E-3    1.938634175807339E-3    3.395850780560876E-3    8.014911242365547E-1   -4.357927664079220E-1
 1.106060606060606E9     8.111217475145730E-1   -4.609489307661916E-1    1.923496225299020E-3    3.393011359699567E-3    1.919112010929474E-3    3.381682220317058E-3    8.013219629349354E-1   -4.361839944586709E-1
 1.106630663066307E9     8.110544364019849E-1   -4.611538613388327E-1    1.934921397947126E-3    3.385841554552831E-3    1.940952690377505E-3    3.373589310653359E-3    8.011074978197341E-1   -4.361881720879108E-1
 1.107200720072007E9     8.108998407009738E-1   -4.613174314178768E-1    1.935358182553886E-3    3.400001668764293E-3    1.927865481812812E-3    3.394941344434608E-3    8.009345830551609E-1   -4.364516456061913E-1
 1.107770777077708E9     8.107225061319753E-1   -4.614871365748678E-1    1.948524438165439E-3    3.419416899826157E-3    1.942531378682331E-3    3.366673470233457E-3    8.008070305165340E-1   -4.365307665388027E-1
 1.108340834083408E9     8.105525817057877E-1   -4.617210767470202E-1    1.942696289195683E-3    3.399708479959977E-3    1.932596937946013E-3    3.387865429282869E-3    8.006820179764548E-1   -4.368520028619443E-1
 1.108910891089109E9     8.103509272321904E-1   -4.617786025855367E-1    1.959337693289729E-3    3.389086839907719E-3    1.952782268208157E-3    3.388988719087165E-3    8.005129400019126E-1   -4.369788182069554E-1
 1.109480948094810E9     8.102569081987060E-1   -4.620261538140938E-1    1.962037463438761E-3    3.408814778300645E-3    1.955542356185569E-3    3.397198028744344E-3    8.003800492900822E-1   -4.370479851083875E-1
 1.110051005100510E9     8.100128755299673E-1   -4.623168266925732E-1    1.957977729877728E-3    3.419656440681903E-3    1.977823157150609E-3    3.389632489361702E-3    8.002672569490438E-1   -4.372896312606337E-1
 1.110621062106211E9     8.098913373109754E-1   -4.624237903845842E-1    1.954764298331979E-3    3.419394039947105E-3    1.968781617229298E-3    3.413484889175456E-3    8.000416118015761E-1   -4.374116723150343E-1
 1.111191119111911E9     8.097021270997268E-1   -4.627027165269633E-1    1.982873183646577E-3    3.393713758371740E-3    1.983987244922057E-3    3.407836133729363E-3    7.999786385221699E-1   -4.376238794519564E-1
 1.111761176117612E9     8.094735054370533E-1   -4.628511305007896E-1    1.969731582087610E-3    3.418760134419088E-3    1.987496977121416E-3    3.417896149709959E-3    7.997392805717296E-1   -4.377895484564581E-1
 1.112331233123312E9     8.093685034069710E-1   -4.629510974965736E-1    1.965700939015103E-3    3.426303437153565E-3    1.987868137053986E-3    3.401672384792140E-3    7.995753996502756E-1   -4.378478942279956E-1
 1.112901290129013E9     8.091793306124760E-1   -4.632140726086203E-1    1.985201109161005E-3    3.431781849077307E-3    1.986582541317840E-3    3.411456712046832E-3    7.994791435663248E-1   -4.381199546736318E-1
 1.113471347134714E9     8.090236781489188E-1   -4.633431376190822E-1    1.977879305474362E-3    3.429122902743012E-3    2.016226294334438E-3    3.403061677148409E-3    7.993699487354048E-1   -4.383232078062158E-1
 1.114041404140414E9     8.088877609302643E-1   -4.636208414166398E-1    1.975563668897405E-3    3.418000595690175E-3    2.008345588869365E-3    3.418746474914094E-3    7.992620561346206E-1   -4.383486472609295E-1
 1.114611461146115E9     8.087002132101406E-1   -4.638520041573291E-1    1.985287089722140E-3    3.452143330725989E-3    2.027659222850124E-3    3.421502799425587E-3    7.990531444010565E-1   -4.385125001799320E-1
 1.115181518151815E9     8.085583186044347E-1   -4.639855451497978E-1    2.007791514345504E-3    3.423619993090954E-3    2.000840668792807E-3    3.423498461166757E-3    7.989108188618126E-1   -4.386726647534989E-1
 1.115751575157516E9     8.083446357455931E-1   -4.641445792908320E-1    2.019911478606514E-3    3.455850203099051E-3    2.012973595547614E-3    3.423437875518141E-3    7.988233363164783E-1   -4.387636218332777E-1
 1.116321632163216E9     8.081351645023997E-1   -4.643697642652534E-1    2.013453031076399E-3    3.430411375813600E-3    2.025487107686400E-3    3.439724289134171E-3    7.986358459078982E-1   -4.388523554807287E-1
 1.116891689168917E9     8.078903889007982E-1   -4.645286968585757E-1    2.013455874646706E-3    3.435929004049104E-3    2.028601819701186E-3    3.439311307603435E-3    7.984742174787897E-1   -4.390617109891223E-1
 1.117461746174618E9     8.077784689150378E-1   -4.646935099229978E-1    2.012043554816253E-3    3.454420712770233E-3    2.027282494229318E-3    3.451073224099586E-3    7.983359066666376E-1   -4.392272405226885E-1
 1.118031803180318E9     8.075796850726971E-1   -4.648528700876074E-1    2.033181398754125E-3    3.452188138982524E-3    2.019689310837355E-3    3.433970890530281E-3    7.981896700508482E-1   -4.393151666975800E-1
 1.118601860186018E9     8.075311419246682E-1   -4.649599085331637E-1    2.018523952969571E-3    3.457859868967660E-3    2.040868335082448E-3    3.434268999234614E-3    7.980518135767731E-1   -4.394892840859039E-1
 1.119171917191719E9     8.072197694252597E-1   -4.652362210664766E-1    2.036506145881256E-3    3.467690021843321E-3    2.035425994896455E-3    3.446819617485066E-3    7.979200972768545E-1   -4.395669837189386E-1
 1.119741974197420E9     8.071862263448638E-1   -4.653379761646580E-1    2.037113805728004E-3    3.462671107997088E-3    2.036314584545287E-3    3.451475910781835E-3    7.977885555944009E-1   -4.397533125039627E-1
 1.120312031203120E9     8.070168689224957E-1   -4.655951910589089E-1    2.029383378274710E-3    3.455900245275066E-3    2.051505022727507E-3    3.469493018600461E-3    7.976675606252098E-1   -4.399081048973092E-1
 1.120882088208821E9     8.068047744963768E-1   -4.657920097289776E-1    2.042668347446255E-3    3.435882440253456E-3    2.059666924280364E-3    3.457209932307860E-3    7.974452237491094E-1   -4.400060289102955E-1
 1.121452145214521E9     8.066256602231811E-1   -4.659415998742212E-1    2.047934695040844E-3    3.473335860864964E-3    2.058724791749771E-3    3.472025826041817E-3    7.973110100902173E-1   -4.402123981221062E-1
 1.122022202220222E9     8.064892919549583E-1   -4.661131532217279E-1    2.066462537840240E-3    3.448487527376398E-3    2.071848772038956E-3    3.464353631444417E-3    7.972111696492642E-1   -4.402814718226498E-1
 1.122592259225923E9     8.063015604637697E-1   -4.663248336025475E-1    2.060709610109759E-3    3.449804335618997E-3    2.087098249282639E-3    3.466889198999248E-3    7.970795888471778E-1   -4.404473451614229E-1
 1.123162316231623E9     8.060994779475713E-1   -4.665317944183575E-1    2.066414949988024E-3    3.452841449923979E-3    2.074835139028266E-3    3.452369320467399E-3    7.968085597063179E-1   -4.405144031694508E-1
 1.123732373237324E9     8.059331695435744E-1   -4.666983595670193E-1    2.079567885179245E-3    3.460549313501688E-3    2.080815268996210E-3    3.471171369275261E-3    7.967441350374660E-1   -4.407140465478616E-1
 1.124302430243024E9     8.058302038650667E-1   -4.668563023840469E-1    2.098777922598835E-3    3.455405650541225E-3    2.102289641147767E-3    3.457507024216676E-3    7.965418561146512E-1   -4.408449234219244E-1
 1.124872487248725E9     8.056626774827046E-1   -4.670303772249361E-1    2.084117049881402E-3    3.485963955653908E-3    2.086028245370104E-3    3.475091666952051E-3    7.964795165669636E-1   -4.409551447770202E-1
 1.125442544254426E9     8.054393403552045E-1   -4.671702963540122E-1    2.054107321017665E-3    3.490972621471403E-3    2.100013713663931E-3    3.460093833022991E-3    7.962901054862902E-1   -4.410874007869554E-1
 1.126012601260126E9     8.053191389980974E-1   -4.674320130803245E-1    2.077867856555551E-3    3.478449482535920E-3    2.087081106901140E-3    3.498660856948176E-3    7.961638814585619E-1   -4.411851754595351E-1
 1.126582658265827E9     8.051557450131255E-1   -4.675693284197346E-1    2.086747526640593E-3    3.494820696552149E-3    2.106054940091829E-3    3.475322611490471E-3    7.959735226861354E-1   -4.413645652139666E-1
 1.127152715271527E9     8.049685566956043E-1   -4.677550566336560E-1    2.100741365233109E-3    3.509074325957797E-3    2.107254951257367E-3    3.480736676214651E-3    7.956946838934515E-1   -4.414301789911286E-1
 1.127722772277228E9     8.048004226623399E-1   -4.679828055176176E-1    2.101164937275496E-3    3.494541057085006E-3    2.113362109851109E-3    3.483565278792624E-3    7.956033296775259E-1   -4.415488565094531E-1
 1.128292829282928E9     8.045550643824942E-1   -4.681043017957200E-1    2.101089169763317E-3    3.489800962126405E-3    2.132477111191959E-3    3.491934796646482E-3    7.953984901057454E-1   -4.417155781714547E-1
 1.128862886288629E9     8.043955558508202E-1   -4.683842424621439E-1    2.109230467464651E-3    3.511843008658589E-3    2.128214814355149E-3    3.488842672317303E-3    7.952268445622080E-1   -4.418389692734628E-1
 1.129432943294329E9     8.042957034101069E-1   -4.683720123207707E-1    2.112002368066903E-3    3.500969491247654E-3    2.142992521938465E-3    3.489243294578331E-3    7.951523059038709E-1   -4.419624929037665E-1
 1.130003000300030E9     8.041096734046250E-1   -4.686155202973643E-1    2.117693487295830E-3    3.501629965412915E-3    2.142336274864796E-3    3.492282697693299E-3    7.949262306323777E-1   -4.420464904986493E-1
 1.130573057305731E9     8.038874543813956E-1   -4.687414262531686E-1    2.134138827905980E-3    3.496149054854173E-3    2.131478724907630E-3    3.527405866544004E-3    7.947102709666518E-1   -4.422284809471548E-1
 1.131143114311431E9     8.037545234459330E-1   -4.689712024247470E-1    2.130445967912829E-3    3.524239489240683E-3    2.141512789738793E-3    3.515680023493937E-3    7.945765668544530E-1   -4.423341400289489E-1
 1.131713171317132E9     8.036427943012381E-1   -4.691616141673456E-1    2.155131029589172E-3    3.503506906788306E-3    2.159595082045236E-3    3.522886611191964E-3    7.943725411435736E-1   -4.425475611312397E-1
 1.132283228322832E9     8.034441809130130E-1   -4.692992353656347E-1    2.158837276652159E-3    3.527207770657870E-3    2.164672165698486E-3    3.508325161118202E-3    7.942517795971910E-1   -4.426300100543890E-1
 1.132853285328533E9     8.032994296860142E-1   -4.695151544050035E-1    2.159007681315014E-3    3.492490707666788E-3    2.140954772413692E-3    3.499740582236802E-3    7.939815684924623E-1   -4.428135686683692E-1
 1.133423342334233E9     8.030587601630096E-1   -4.697116738188135E-1    2.164965343547670E-3    3.516295075093816E-3    2.168220594289654E-3    3.501174877182604E-3    7.938937523343902E-1   -4.428431445521225E-1
 1.133993399339934E9     8.029757810674043E-1   -4.697615350406891E-1    2.177563468384857E-3    3.504907111516835E-3    2.171240916852195E-3    3.514783104066250E-3    7.937547242854611E-1   -4.429790839385841E-1
 1.134563456345634E9     8.028121698973852E-1   -4.700098722769614E-1    2.195804560016608E-3    3.529483152823067E-3    2.188665309843009E-3    3.521298092151725E-3    7.935437204200200E-1   -4.430638126433715E-1
 1.135133513351335E9     8.026464182121827E-1   -4.702253349723137E-1    2.195267775393673E-3    3.523726351262023E-3    2.196232930918694E-3    3.505539968807158E-3    7.933806974674074E-1   -4.432235635517729E-1
 1.135703570357036E9     8.024682758806478E-1   -4.703623550242212E-1    2.196776728591214E-3    3.544946950585355E-3    2.187047300022705E-3    3.518051907229078E-3    7.930519566339328E-1   -4.433411603755533E-1
 1.136273627362736E9     8.022946693510578E-1   -4.705289623775903E-1    2.208033840968525E-3    3.527540696796626E-3    2.214642595136407E-3    3.526164323012424E-3    7.928464163079488E-1   -4.434589781754714E-1
 1.136843684368437E9     8.021079579113433E-1   -4.706860482315773E-1    2.205208816214529E-3    3.529219513236385E-3    2.199678647577865E-3    3.528056446493854E-3    7.927076951174314E-1   -4.436200269979584E-1
 1.137413741374137E9     8.018943056699797E-1   -4.708912228402337E-1    2.215232774883824E-3    3.532669203748790E-3    2.235478352955083E-3    3.531675334893062E-3    7.925220008186924E-1   -4.437857431735401E-1
 1.137983798379838E9     8.017741618406400E-1   -4.710020557936490E-1    2.226030325894787E-3    3.536097258256956E-3    2.221135381615716E-3    3.534638513984860E-3    7.922900638325573E-1   -4.438142058634624E-1
 1.138553855385539E9     8.015667167829262E-1   -4.712373847267538E-1    2.235237743533799E-3    3.528303368083307E-3    2.246611985635871E-3    3.527101494314382E-3    7.920033882935547E-1   -4.439357604710162E-1
 1.139123912391239E9     8.014660448586350E-1   -4.712669629448185E-1    2.232304640865683E-3    3.513827184836167E-3    2.268163062004184E-3    3.522316268089713E-3    7.917730576346100E-1   -4.441286176394107E-1
 1.139693969396940E9     8.012900561247749E-1   -4.715096010598750E-1    2.254384555196505E-3    3.514531078903450E-3    2.270680351971574E-3    3.555872723089716E-3    7.914903023029823E-1   -4.442093017493924E-1
 1.140264026402640E9     8.010765793611315E-1   -4.716059367848952E-1    2.269108284440172E-3    3.514537963075343E-3    2.266131500372053E-3    3.511249908507837E-3    7.913607885079640E-1   -4.442527290198444E-1
 1.140834083408341E9     8.008729108533726E-1   -4.718430877782254E-1    2.235922644230154E-3    3.534135226674453E-3    2.278444764903625E-3    3.533673382505948E-3    7.910152996607409E-1   -4.444598510573855E-1
 1.141404140414042E9     8.007590114506647E-1   -4.719580793435852E-1    2.283360991477944E-3    3.523554163614086E-3    2.283819323559611E-3    3.527409926251852E-3    7.907782501326051E-1   -4.446295805873446E-1
 1.141974197419742E9     8.005536179090426E-1   -4.720873981901602E-1    2.266032094426035E-3    3.524153143651979E-3    2.300661188005936E-3    3.515455610678120E-3    7.905689906291370E-1   -4.448255755105781E-1
 1.142544254425443E9     8.003109232886745E-1   -4.722680105782459E-1    2.305621474782170E-3    3.534677177968701E-3    2.294154737615467E-3    3.544817162067685E-3    7.902526386352641E-1   -4.448497395994926E-1
 1.143114311431143E9     8.002235991101539E-1   -4.724370473614489E-1    2.294674836630691E-3    3.527598905569842E-3    2.323268280940893E-3    3.522339067576790E-3    7.901801095145589E-1   -4.450316653094457E-1
 1.143684368436844E9     8.000573711921418E-1   -4.725774572401399E-1    2.316374113610320E-3    3.530874516567729E-3    2.314018268490973E-3    3.531216784561292E-3    7.898789424117364E-1   -4.452347906345124E-1
 1.144254425442544E9     7.999247717182920E-1   -4.727228060786806E-1    2.307068914774541E-3    3.523388636393157E-3    2.300277907001261E-3    3.527928379463053E-3    7.896825317808095E-1   -4.452723205389427E-1
 1.144824482448245E9     7.997575177844407E-1   -4.729161332191951E-1    2.316872691970399E-3    3.520816602055622E-3    2.313494962186489E-3    3.530420411784289E-3    7.895037668032261E-1   -4.454070400156425E-1
 1.145394539453945E9     7.995626395643256E-1   -4.730484314086488E-1    2.329141188953656E-3    3.533359793207663E-3    2.350240359569173E-3    3.518976424275667E-3    7.891458365211276E-1   -4.455693572785877E-1
 1.145964596459646E9     7.993515405897939E-1   -4.732702232264188E-1    2.346226272850566E-3    3.507678037010362E-3    2.338376262052767E-3    3.516065761997542E-3    7.889644214236635E-1   -4.457685704555490E-1
 1.146534653465347E9     7.992345898821758E-1   -4.733886742560507E-1    2.354980904287728E-3    3.526303088716023E-3    2.362544575715083E-3    3.527979626772335E-3    7.886587297295234E-1   -4.459017225579771E-1
 1.147104710471047E9     7.989895085647681E-1   -4.735350895062044E-1    2.363215316371261E-3    3.535804068594227E-3    2.350065331097525E-3    3.529106225668404E-3    7.884791398188833E-1   -4.460576576325367E-1
 1.147674767476748E9     7.988556165950287E-1   -4.736159913212632E-1    2.369760977711915E-3    3.528402134274308E-3    2.371345682191967E-3    3.527472780501692E-3    7.881990629033311E-1   -4.461663833548064E-1
 1.148244824482448E9     7.986597044642191E-1   -4.738799538575757E-1    2.372905488144274E-3    3.524391781304895E-3    2.383193559916668E-3    3.512594677728477E-3    7.879790111441963E-1   -4.463785451465854E-1
 1.148814881488149E9     7.984291905701552E-1   -4.740395179975886E-1    2.387766894834825E-3    3.537516850894230E-3    2.364704976862856E-3    3.511947387768877E-3    7.877519200166404E-1   -4.465320069704731E-1
 1.149384938493849E9     7.983137646611497E-1   -4.742364106771841E-1    2.378195828889229E-3    3.526277556038239E-3    2.381124572331722E-3    3.527270257516304E-3    7.874826771251077E-1   -4.466391874440552E-1
 1.149954995499550E9     7.982316150986064E-1   -4.744037347014470E-1    2.374630424080979E-3    3.528280610928751E-3    2.396992093545360E-3    3.537922454305580E-3    7.872415876949412E-1   -4.468522431706088E-1
 1.150525052505250E9     7.980409690236597E-1   -4.745856447093661E-1    2.401630127869079E-3    3.533860015127342E-3    2.400963323579872E-3    3.518465949869985E-3    7.869865419616193E-1   -4.469790892057817E-1
 1.151095109510951E9     7.977839368330476E-1   -4.746236552545848E-1    2.399175844750235E-3    3.531129004355368E-3    2.408513377398021E-3    3.520199142270375E-3    7.867604295911337E-1   -4.471378195916736E-1
 1.151665166516652E9     7.975827432969802E-1   -4.747954148563980E-1    2.394172019704842E-3    3.525481761129762E-3    2.410286185836549E-3    3.492314676885157E-3    7.864651601067988E-1   -4.473497040813194E-1
 1.152235223522352E9     7.974421829191075E-1   -4.750207342016391E-1    2.404240131968010E-3    3.533907069084507E-3    2.400414594555096E-3    3.501181677045340E-3    7.863283231389183E-1   -4.475128725332171E-1
 1.152805280528053E9     7.972768428179919E-1   -4.751543743493284E-1    2.414424046278230E-3    3.524587824846606E-3    2.424893716181514E-3    3.513374853616041E-3    7.861548373282028E-1   -4.477088450486805E-1
 1.153375337533753E9     7.969835662222209E-1   -4.753484465263412E-1    2.452245169177854E-3    3.523221541514997E-3    2.438083030010877E-3    3.522748478869369E-3    7.859104505446303E-1   -4.478359596847303E-1
 1.153945394539454E9     7.968463335829864E-1   -4.755212188272863E-1    2.440704336509718E-3    3.522215662748416E-3    2.429015168861884E-3    3.530863698547141E-3    7.856373114448355E-1   -4.479946107447828E-1
 1.154515451545155E9     7.966789221870162E-1   -4.756380043825340E-1    2.450323145281756E-3    3.509670337603499E-3    2.462486967269332E-3    3.489943525147990E-3    7.853319086896439E-1   -4.481780521969048E-1
 1.155085508550855E9     7.965882544333626E-1   -4.757528027811794E-1    2.458392044765913E-3    3.517051771652881E-3    2.460949569304135E-3    3.505600416733748E-3    7.851785941131274E-1   -4.483865395739607E-1
 1.155655565556556E9     7.963315611238955E-1   -4.758737836012585E-1    2.460846914208399E-3    3.503535452365242E-3    2.473716538718573E-3    3.487421888838165E-3    7.850023965741113E-1   -4.485411641159212E-1
 1.156225622562256E9     7.962009300448418E-1   -4.759909917280407E-1    2.469315150455911E-3    3.499639536391070E-3    2.461802898675779E-3    3.498076018218900E-3    7.847116115141415E-1   -4.486849327288350E-1
 1.156795679567957E9     7.959320976340326E-1   -4.761667122192453E-1    2.467886714397757E-3    3.502563365570708E-3    2.466700488771657E-3    3.481635369279003E-3    7.844965518931183E-1   -4.488064592112255E-1
 1.157365736573658E9     7.958195473992021E-1   -4.764209514303847E-1    2.466104877723830E-3    3.499206924446492E-3    2.487203233849876E-3    3.504215482832057E-3    7.843011174105780E-1   -4.489708233513189E-1
 1.157935793579358E9     7.956538528328709E-1   -4.766098355709917E-1    2.476629806591183E-3    3.469571776276260E-3    2.498832923716224E-3    3.475500197165382E-3    7.840589423434248E-1   -4.491555671580152E-1
 1.158505850585059E9     7.952333647117362E-1   -4.766847447342270E-1    2.496290156781072E-3    3.485077773688185E-3    2.488233980010373E-3    3.473067697447972E-3    7.838619792718469E-1   -4.493638283222864E-1
 1.159075907590759E9     7.951951713934114E-1   -4.768351152243556E-1    2.478149846811229E-3    3.498800029000169E-3    2.517924929842761E-3    3.487566156836317E-3    7.836353968996188E-1   -4.495320367819262E-1
 1.159645964596460E9     7.949734698785418E-1   -4.771387471215041E-1    2.495685045599758E-3    3.482848742052493E-3    2.524562571185505E-3    3.474819643953601E-3    7.834537802078210E-1   -4.497950718062179E-1
 1.160216021602160E9     7.947899038929166E-1   -4.769190727208671E-1    2.505926995388139E-3    3.492330919378479E-3    2.520368101967780E-3    3.478551312076606E-3    7.831961385900341E-1   -4.499095763569257E-1
 1.160786078607861E9     7.944028595530639E-1   -4.772120131577201E-1    2.524198536405647E-3    3.459396388008491E-3    2.535383099146279E-3    3.436962556180790E-3    7.829755676645990E-1   -4.501377063096835E-1
 1.161356135613561E9     7.943263019720115E-1   -4.774535833403327E-1    2.516754703890586E-3    3.437985806023185E-3    2.522020947813420E-3    3.461628098223850E-3    7.828642822062546E-1   -4.502047506471659E-1
 1.161926192619262E9     7.943313832982380E-1   -4.778653673587349E-1    2.536046222810280E-3    3.464136166487426E-3    2.542148779997382E-3    3.460725156072836E-3    7.826277601539241E-1   -4.503941106066215E-1
 1.162496249624963E9     7.938660435434587E-1   -4.778941999184662E-1    2.529690190207521E-3    3.450669362743652E-3    2.555391789037529E-3    3.460798455744795E-3    7.823628779218627E-1   -4.504966933425361E-1
 1.163066306630663E9     7.939354532415231E-1   -4.778169923891551E-1    2.518195297241063E-3    3.457148988624075E-3    2.549936935620745E-3    3.452212610537393E-3    7.821282775500469E-1   -4.507232842862497E-1
 1.163636363636364E9     7.936684615429781E-1   -4.782384188638046E-1    2.540238949691707E-3    3.448903967118976E-3    2.541835941705602E-3    3.435291243483810E-3    7.819507106519370E-1   -4.508843766690435E-1
 1.164206420642064E9     7.933316967587692E-1   -4.782938613130618E-1    2.550042169422707E-3    3.438301296897315E-3    2.550890842821662E-3    3.429714790931411E-3    7.816706160400791E-1   -4.511278082405235E-1
 1.164776477647765E9     7.932689133751271E-1   -4.784220959214083E-1    2.530497191708406E-3    3.451186775244937E-3    2.535485372679250E-3    3.418903817985448E-3    7.816398134288202E-1   -4.513904207922702E-1
 1.165346534653465E9     7.929338384468093E-1   -4.786174680437484E-1    2.569888309501937E-3    3.435493233017083E-3    2.551420079653954E-3    3.445430875523799E-3    7.814147768548629E-1   -4.515173803114878E-1
 1.165916591659166E9     7.929529975608711E-1   -4.788429608258277E-1    2.550709513243813E-3    3.421344540791308E-3    2.544626469852838E-3    3.442457131133258E-3    7.810884465098757E-1   -4.516548942732299E-1
 1.166486648664866E9     7.925676273034230E-1   -4.788978622471046E-1    2.537662957454055E-3    3.410433745483868E-3    2.567248062255841E-3    3.409244432289417E-3    7.808841197341582E-1   -4.518690027509560E-1
 1.167056705670567E9     7.922341897315305E-1   -4.790039627662029E-1    2.560874746843278E-3    3.416986379522127E-3    2.573690202861654E-3    3.393684709207572E-3    7.807727154570459E-1   -4.519651793514592E-1
 1.167626762676268E9     7.921454229549938E-1   -4.791894612362728E-1    2.552894500904316E-3    3.433995101152582E-3    2.545971514775238E-3    3.412834747754736E-3    7.804268082525971E-1   -4.522220880179968E-1
 1.168196819681968E9     7.919149916063122E-1   -4.794081025901553E-1    2.589182799846811E-3    3.414604833624425E-3    2.569210981454252E-3    3.417813327240544E-3    7.803901255648691E-1   -4.524012559145625E-1
 1.168766876687669E9     7.918005434329463E-1   -4.795612416043248E-1    2.557112748169988E-3    3.426442090286419E-3    2.590710360849028E-3    3.408208167568162E-3    7.802232016600128E-1   -4.525965875480668E-1
 1.169336933693369E9     7.915343974223834E-1   -4.797106845682448E-1    2.579329963990291E-3    3.414253415224677E-3    2.580990957374087E-3    3.400707819321729E-3    7.799221428823376E-1   -4.527936894579139E-1
 1.169906990699070E9     7.914505710144547E-1   -4.798753656219634E-1    2.579349959356166E-3    3.423750708645872E-3    2.579423697908876E-3    3.391506267495293E-3    7.798846150866631E-1   -4.528558067159204E-1
 1.170477047704771E9     7.913620250394574E-1   -4.801606234448711E-1    2.591690435356918E-3    3.398118888828947E-3    2.577063268814573E-3    3.402683015559339E-3    7.796671089367826E-1   -4.530838237703746E-1
 1.171047104710471E9     7.909903873639703E-1   -4.801940097827657E-1    2.595438490940209E-3    3.392111135474099E-3    2.605177530632010E-3    3.396247447037244E-3    7.793982248161285E-1   -4.533515414302493E-1
 1.171617161716172E9     7.908643784018695E-1   -4.804276853164500E-1    2.581476650346456E-3    3.391080604871477E-3    2.564475774133517E-3    3.385398675546233E-3    7.792664717272855E-1   -4.535258303694047E-1
 1.172187218721872E9     7.905355050861358E-1   -4.807704641398390E-1    2.600222125660765E-3    3.401594529325114E-3    2.579347506994688E-3    3.371921093787073E-3    7.790626122687552E-1   -4.535118796858969E-1
 1.172757275727573E9     7.904135047383267E-1   -4.805985584698685E-1    2.587617837004438E-3    3.401656691770208E-3    2.576568269343962E-3    3.388571423027256E-3    7.788648040529313E-1   -4.539453214200720E-1
 1.173327332733274E9     7.902141875464205E-1   -4.810457873616903E-1    2.595879782827724E-3    3.395999049645786E-3    2.584228921509345E-3    3.384092030821701E-3    7.787161131702059E-1   -4.540609507757100E-1
 1.173897389738974E9     7.899871794762203E-1   -4.812212983708158E-1    2.584624053710321E-3    3.386784861927684E-3    2.590214660786644E-3    3.374748375204658E-3    7.785527549044473E-1   -4.540187227134665E-1
 1.174467446744674E9     7.898026751389264E-1   -4.813484287748350E-1    2.600667039107781E-3    3.385366598338327E-3    2.604656315973264E-3    3.391848821395723E-3    7.783026692554652E-1   -4.543713385464752E-1
 1.175037503750375E9     7.895869326397931E-1   -4.814919814049913E-1    2.582706493181129E-3    3.415220633995029E-3    2.612752744417390E-3    3.385115121037033E-3    7.781637779490460E-1   -4.546108374026711E-1
 1.175607560756076E9     7.894352015426246E-1   -4.816843796430303E-1    2.611909369299358E-3    3.369595102525768E-3    2.606673221784366E-3    3.378559387365352E-3    7.779838777761829E-1   -4.546086296268473E-1
 1.176177617761776E9     7.891311699943749E-1   -4.818266332347654E-1    2.614245329941412E-3    3.389898967436008E-3    2.596258627133676E-3    3.369418094860756E-3    7.778390325102335E-1   -4.548490425848429E-1
 1.176747674767477E9     7.889966984514566E-1   -4.819981293247991E-1    2.581433794193322E-3    3.383590944350839E-3    2.606125837098904E-3    3.366407127165439E-3    7.776640239575785E-1   -4.548532056730110E-1
 1.177317731773177E9     7.887206462616350E-1   -4.821884270624815E-1    2.606288187030198E-3    3.380635652478367E-3    2.629730348040145E-3    3.365512938399886E-3    7.774149630511330E-1   -4.550006366570095E-1
 1.177887788778878E9     7.886302865429773E-1   -4.822524927554345E-1    2.610118859633164E-3    3.390987564641494E-3    2.608446154873783E-3    3.393468251612396E-3    7.772201772381019E-1   -4.552577902812021E-1
 1.178457845784578E9     7.885129863897289E-1   -4.824204415753153E-1    2.619467419844243E-3    3.407094247784200E-3    2.633234816118017E-3    3.361227313971081E-3    7.769760369333000E-1   -4.552842355974130E-1
 1.179027902790279E9     7.883268928071280E-1   -4.826125631384380E-1    2.629657630072337E-3    3.385509216121040E-3    2.637583676782898E-3    3.364142636643912E-3    7.769268591891823E-1   -4.555466162260166E-1
 1.179597959795979E9     7.880180683764484E-1   -4.828423734483976E-1    2.613927552547294E-3    3.369979348370597E-3    2.632066981900417E-3    3.362985082932162E-3    7.768021757086293E-1   -4.556084305196258E-1
 1.180168016801680E9     7.878538805618155E-1   -4.829731035402006E-1    2.624718926832450E-3    3.372715745210819E-3    2.646414516832934E-3    3.382608620072280E-3    7.766348868020112E-1   -4.559042591237709E-1
 1.180738073807381E9     7.875931941682074E-1   -4.831209542001475E-1    2.627207802074628E-3    3.382030816174479E-3    2.663981053003937E-3    3.360669751684418E-3    7.764444154661087E-1   -4.560160603959433E-1
 1.181308130813081E9     7.875418998516993E-1   -4.832708957385784E-1    2.634375033058142E-3    3.342779169262915E-3    2.631500000792973E-3    3.343302618287935E-3    7.763114859570089E-1   -4.561197354464148E-1
 1.181878187818782E9     7.873244260533507E-1   -4.835047659800784E-1    2.636784573920825E-3    3.362836116469256E-3    2.642964325903063E-3    3.342517179065534E-3    7.761645947796718E-1   -4.562770795237069E-1
 1.182448244824482E9     7.871371782381383E-1   -4.836953339418718E-1    2.660466715675833E-3    3.345263079355783E-3    2.663552504734497E-3    3.357059022080894E-3    7.760021431795864E-1   -4.563807563678990E-1
 1.183018301830183E9     7.870194343499970E-1   -4.838820906606779E-1    2.687488660157496E-3    3.368117910867667E-3    2.655451775302486E-3    3.351471217409716E-3    7.758111895908261E-1   -4.566182995083407E-1
 1.183588358835884E9     7.868065354898470E-1   -4.839537448947715E-1    2.659729915913233E-3    3.330529027616897E-3    2.657760337970507E-3    3.342262469902584E-3    7.757216845727664E-1   -4.568372680522338E-1
 1.184158415841584E9     7.865972864371419E-1   -4.841730324913551E-1    2.647318293470243E-3    3.348016069575004E-3    2.677410436094904E-3    3.323910692074767E-3    7.755813797462278E-1   -4.568742657382863E-1
 1.184728472847285E9     7.864682913284985E-1   -4.843947698011095E-1    2.645910635651765E-3    3.298703678586400E-3    2.655300962455652E-3    3.330472383805555E-3    7.753913122322401E-1   -4.571075021109830E-1
 1.185298529852985E9     7.861670797215552E-1   -4.846431168031466E-1    2.665193513176635E-3    3.335354443749460E-3    2.672513095192693E-3    3.320426995582877E-3    7.753254756129124E-1   -4.572120945426906E-1
 1.185868586858686E9     7.860473540587566E-1   -4.847319486200252E-1    2.678138072673676E-3    3.310282252632827E-3    2.644392425547274E-3    3.311486529206608E-3    7.752211691913116E-1   -4.573401932325707E-1
 1.186438643864387E9     7.858323777230463E-1   -4.848538206317756E-1    2.682578182619856E-3    3.320277831829037E-3    2.636133369423393E-3    3.307087891174072E-3    7.750194411150820E-1   -4.574905047356555E-1
 1.187008700870087E9     7.856351154874033E-1   -4.850816957059702E-1    2.655226851996465E-3    3.325023621505732E-3    2.648887171087705E-3    3.280127253716110E-3    7.748825708784006E-1   -4.576594130860161E-1
 1.187578757875788E9     7.855178886690443E-1   -4.852657950984334E-1    2.669820415803045E-3    3.277692221266153E-3    2.647850034846889E-3    3.295216033385396E-3    7.747246887449610E-1   -4.577779060917510E-1
 1.188148814881488E9     7.852655916633019E-1   -4.854776612095555E-1    2.663835087248033E-3    3.296561486430933E-3    2.660463058966062E-3    3.292560496505697E-3    7.745740874625329E-1   -4.578861700115835E-1
 1.188718871887189E9     7.850764709884399E-1   -4.856439874365256E-1    2.648768026209329E-3    3.294652968148569E-3    2.661942883819935E-3    3.285870000396979E-3    7.744919707839959E-1   -4.579337183929645E-1
 1.189288928892889E9     7.848917044083771E-1   -4.856248524362299E-1    2.637545930780704E-3    3.284599720675021E-3    2.635634084854359E-3    3.291744954365697E-3    7.743575171449130E-1   -4.582094154561580E-1
 1.189858985898590E9     7.846555099485789E-1   -4.858594416840230E-1    2.650083755321945E-3    3.272136350828446E-3    2.647398503514851E-3    3.298007275645813E-3    7.741380252998759E-1   -4.582823603078843E-1
 1.190429042904290E9     7.846362652013628E-1   -4.861041339552347E-1    2.628785034334011E-3    3.291864379356674E-3    2.615152546284060E-3    3.274820237440859E-3    7.741628279254579E-1   -4.584588079049778E-1
 1.190999099909991E9     7.844109136445563E-1   -4.863768870347664E-1    2.622841067325523E-3    3.290049700923607E-3    2.623102050527311E-3    3.298017912330175E-3    7.738521012117384E-1   -4.584723328734770E-1
 1.191569156915692E9     7.842146082910992E-1   -4.864441985818866E-1    2.619696818057308E-3    3.289872258297768E-3    2.625153032153390E-3    3.283049458023461E-3    7.737715558452878E-1   -4.587861337058015E-1
 1.192139213921392E9     7.839300978886508E-1   -4.866664343402654E-1    2.618923347359203E-3    3.308637831110746E-3    2.652553625972949E-3    3.304020276425432E-3    7.736901106155225E-1   -4.588761029432116E-1
 1.192709270927093E9     7.837494783091612E-1   -4.868424986612835E-1    2.633905688621582E-3    3.289190225799477E-3    2.637952557478978E-3    3.274655719191293E-3    7.734256621707792E-1   -4.589726749209614E-1
 1.193279327932793E9     7.837568376086761E-1   -4.869948710766768E-1    2.625560101012507E-3    3.295335458084642E-3    2.616152883584047E-3    3.270993750092995E-3    7.734870092872735E-1   -4.590700914884313E-1
 1.193849384938494E9     7.834176795374944E-1   -4.871296423591741E-1    2.629514019516784E-3    3.285447993583494E-3    2.625026819433241E-3    3.298849792951283E-3    7.733439342605574E-1   -4.591936670078727E-1
 1.194419441944194E9     7.831491239999843E-1   -4.874143590373907E-1    2.634702870787439E-3    3.295559851678952E-3    2.623048700911151E-3    3.311507738863533E-3    7.731353880448865E-1   -4.593766718547083E-1
 1.194989498949895E9     7.829996717781117E-1   -4.874249429640921E-1    2.629968110253612E-3    3.307398769530712E-3    2.628885393243304E-3    3.305411056810202E-3    7.731387412351749E-1   -4.595764729281349E-1
 1.195559555955595E9     7.828079452523986E-1   -4.876768573676054E-1    2.627108042274023E-3    3.313824927436912E-3    2.609911685319002E-3    3.313351426671869E-3    7.731283943654759E-1   -4.594443499634217E-1
 1.196129612961296E9     7.825845964733164E-1   -4.878914756146952E-1    2.619272037954530E-3    3.293241461529643E-3    2.642716997102435E-3    3.309763326814681E-3    7.727754880541186E-1   -4.598277560847141E-1
 1.196699669966997E9     7.824735273538908E-1   -4.880622192592294E-1    2.614589760419250E-3    3.301368011098064E-3    2.624817780678593E-3    3.315156232087538E-3    7.726365577352277E-1   -4.597378824360180E-1
 1.197269726972697E9     7.823230712753145E-1   -4.882711381527589E-1    2.618452328713022E-3    3.309822586719764E-3    2.638907007570719E-3    3.318213967046734E-3    7.725842344137729E-1   -4.595891557626058E-1
 1.197839783978398E9     7.821409688757237E-1   -4.884430075389081E-1    2.616120740247838E-3    3.285155030070955E-3    2.605017891715886E-3    3.314619600035323E-3    7.724243535109454E-1   -4.597997895208645E-1
 1.198409840984098E9     7.819690123175185E-1   -4.885690321202078E-1    2.625733175577877E-3    3.319694740748883E-3    2.630389242677512E-3    3.319913803730376E-3    7.720108871477140E-1   -4.600445275186111E-1
 1.198979897989799E9     7.819066941641289E-1   -4.888019878432418E-1    2.620776660969615E-3    3.301695491874335E-3    2.614409926475192E-3    3.333263873537223E-3    7.721416404267255E-1   -4.602495307904859E-1
 1.199549954995500E9     7.815899184746917E-1   -4.890995597416675E-1    2.637658634233347E-3    3.342682679854516E-3    2.617989693260558E-3    3.327723809222440E-3    7.719842018774941E-1   -4.603533665531466E-1
 1.200120012001200E9     7.813897145149445E-1   -4.891588466481074E-1    2.633515374356486E-3    3.318038347880928E-3    2.667958568213388E-3    3.358893474212313E-3    7.719091297059436E-1   -4.605054141369012E-1
 1.200690069006901E9     7.813300762600954E-1   -4.893373009303398E-1    2.637435669377640E-3    3.340767866186801E-3    2.636519942301067E-3    3.330039865569396E-3    7.714341250429562E-1   -4.604972305541973E-1
 1.201260126012601E9     7.808740758480711E-1   -4.896172905256835E-1    2.641926041635492E-3    3.341518485860810E-3    2.631969289749556E-3    3.315109394422400E-3    7.715713726053014E-1   -4.604503917182539E-1
 1.201830183018302E9     7.807190492107113E-1   -4.896575215568237E-1    2.636071314745761E-3    3.322319497883429E-3    2.639735473334442E-3    3.302405278266875E-3    7.713875444062906E-1   -4.605934982788036E-1
 1.202400240024003E9     7.805853135936153E-1   -4.898939479954739E-1    2.638650075456302E-3    3.315252504936497E-3    2.640440867526147E-3    3.345320682119933E-3    7.713346704176751E-1   -4.606263782113600E-1
 1.202970297029703E9     7.805859194271580E-1   -4.900047629838052E-1    2.664836924253092E-3    3.341217470203254E-3    2.677964849246975E-3    3.335029075496160E-3    7.713045348351041E-1   -4.611265169807903E-1
 1.203540354035404E9     7.804678681192289E-1   -4.902062529767514E-1    2.665721135302463E-3    3.322648193129441E-3    2.646757004777609E-3    3.341188772791098E-3    7.709675358626827E-1   -4.610689836509186E-1
 1.204110411041104E9     7.801059810347919E-1   -4.903446255860688E-1    2.671368321599757E-3    3.343514285904892E-3    2.678782528946945E-3    3.344870570516042E-3    7.708614619036108E-1   -4.611207726679705E-1
 1.204680468046805E9     7.798925606386504E-1   -4.906106458472044E-1    2.652170216147025E-3    3.335320061111442E-3    2.658233512663044E-3    3.336734003385529E-3    7.705331323070181E-1   -4.611664144567029E-1
 1.205250525052505E9     7.797886608472901E-1   -4.905418186987848E-1    2.666049284632052E-3    3.333972951817635E-3    2.663732991689647E-3    3.344390965143379E-3    7.704577185465924E-1   -4.610639485168724E-1
 1.205820582058206E9     7.794640565090600E-1   -4.908337009020529E-1    2.671144103748281E-3    3.329213726139242E-3    2.659962886203035E-3    3.354313000453829E-3    7.705027145791454E-1   -4.615401234560656E-1
 1.206390639063906E9     7.794765498834000E-1   -4.911276930192560E-1    2.677156528701817E-3    3.367637139900290E-3    2.651110123770718E-3    3.348230883711873E-3    7.703110183800010E-1   -4.616001217414915E-1
 1.206960696069607E9     7.790228731687426E-1   -4.913146913412368E-1    2.661034710598028E-3    3.340222881892912E-3    2.693795948098152E-3    3.339508505061295E-3    7.699221061502286E-1   -4.616372877530103E-1
 1.207530753075307E9     7.790325510022253E-1   -4.913897284704375E-1    2.687591609596579E-3    3.332172590096303E-3    2.662699740379595E-3    3.348006843513209E-3    7.696335952009484E-1   -4.616084290841890E-1
 1.208100810081008E9     7.790033654690942E-1   -4.916193099755081E-1    2.712194224054185E-3    3.358464685186718E-3    2.687727419192824E-3    3.331385957830644E-3    7.696062140815280E-1   -4.617162821884499E-1
 1.208670867086709E9     7.787595664945337E-1   -4.918631272807980E-1    2.686717014735777E-3    3.357655879099541E-3    2.696703941862010E-3    3.357544878356287E-3    7.693787834115087E-1   -4.617735240372380E-1
 1.209240924092409E9     7.784897588373475E-1   -4.919546338577395E-1    2.695112208724840E-3    3.363221525105181E-3    2.695570278440130E-3    3.377220697174315E-3    7.693216276496505E-1   -4.619021082321958E-1
 1.209810981098110E9     7.784371200958843E-1   -4.920527124540759E-1    2.707313378216974E-3    3.349235093544245E-3    2.686441090453032E-3    3.355788628826686E-3    7.694032244718708E-1   -4.621074320725794E-1
 1.210381038103810E9     7.781386380644599E-1   -4.923018308003697E-1    2.682507850532627E-3    3.367106653250872E-3    2.671526194960206E-3    3.367364493901907E-3    7.690308411748650E-1   -4.621016992278842E-1
 1.210951095109511E9     7.780680271378903E-1   -4.926520028035597E-1    2.692621890119159E-3    3.350774950212614E-3    2.704819950169426E-3    3.351144857288426E-3    7.688021442999546E-1   -4.621250256687869E-1
 1.211521152115211E9     7.777852409128743E-1   -4.925308389620722E-1    2.718007668742841E-3    3.356879987549720E-3    2.727169190738635E-3    3.344140664516585E-3    7.687105107707145E-1   -4.624255017093645E-1
 1.212091209120912E9     7.776907718098727E-1   -4.929692706030406E-1    2.715838261651686E-3    3.371879230335087E-3    2.715954019797918E-3    3.360274742753664E-3    7.685785562615528E-1   -4.625320924447371E-1
 1.212661266126613E9     7.776045730152236E-1   -4.929853584807614E-1    2.693464751062614E-3    3.363290856426079E-3    2.688389518162315E-3    3.356327051701404E-3    7.683205156995454E-1   -4.624840732445131E-1
 1.213231323132313E9     7.772287389702411E-1   -4.931831290477237E-1    2.717372565665554E-3    3.365157592476427E-3    2.744420645165742E-3    3.359844574418165E-3    7.681985416497008E-1   -4.626794418665884E-1
 1.213801380138014E9     7.771999275254681E-1   -4.932276558193698E-1    2.742956485837004E-3    3.344413871544978E-3    2.722672733778412E-3    3.340040477545029E-3    7.677191237205689E-1   -4.629039606795659E-1
 1.214371437143714E9     7.768444245064056E-1   -4.935254893237347E-1    2.740404565825192E-3    3.359122232864916E-3    2.728011919477723E-3    3.367852799642192E-3    7.677640932993728E-1   -4.627500497212754E-1
 1.214941494149415E9     7.766351969959170E-1   -4.935867487851903E-1    2.734233638747398E-3    3.369598616625042E-3    2.735630093212365E-3    3.366535623181930E-3    7.675592844717122E-1   -4.628611943087010E-1
 1.215511551155116E9     7.765784706484044E-1   -4.939568778321212E-1    2.754323776303616E-3    3.370836922559986E-3    2.721515036762459E-3    3.361166150303969E-3    7.671632820923064E-1   -4.630465985154300E-1
 1.216081608160816E9     7.763271796662969E-1   -4.939443674862771E-1    2.754219998441137E-3    3.344394692809614E-3    2.757266618218263E-3    3.380937845408947E-3    7.672372016225323E-1   -4.631341063567223E-1
 1.216651665166517E9     7.761735542079853E-1   -4.940711528763529E-1    2.752568221006579E-3    3.361440791550076E-3    2.762735082803152E-3    3.322669503005663E-3    7.670118466264206E-1   -4.633448646003892E-1
 1.217221722172217E9     7.760125631342060E-1   -4.942415801288582E-1    2.751483414600064E-3    3.378727287241060E-3    2.742975206492634E-3    3.376953649421157E-3    7.666569040582403E-1   -4.633939461077837E-1
 1.217791779177918E9     7.757646295469242E-1   -4.944419133475535E-1    2.733959251486211E-3    3.375591389416384E-3    2.764403006805110E-3    3.364428547060268E-3    7.665267559288674E-1   -4.634554173790080E-1
 1.218361836183619E9     7.756132743406238E-1   -4.946228006091622E-1    2.763185102635830E-3    3.369737478241710E-3    2.775307080541683E-3    3.345365373551719E-3    7.663397013279113E-1   -4.636252161708310E-1
 1.218931893189319E9     7.755121067477259E-1   -4.947160293081512E-1    2.764439439421807E-3    3.355951379290545E-3    2.763181973782438E-3    3.352566989687182E-3    7.661496203787715E-1   -4.637969575691842E-1
 1.219501950195019E9     7.752467379285305E-1   -4.950058960061500E-1    2.752210575099816E-3    3.357981712975040E-3    2.785852472251695E-3    3.362104501179921E-3    7.659561428781131E-1   -4.638197652085470E-1
 1.220072007200720E9     7.751128848942910E-1   -4.951144459834569E-1    2.766450781349480E-3    3.365710906598038E-3    2.797321018538429E-3    3.354625960811731E-3    7.657599534288706E-1   -4.640385730626314E-1
 1.220642064206421E9     7.749431799307770E-1   -4.951839254434858E-1    2.791769357151460E-3    3.355960118707540E-3    2.778124985236359E-3    3.338356263910519E-3    7.655484529931043E-1   -4.641252410239839E-1
 1.221212121212121E9     7.747931515974653E-1   -4.953157195439547E-1    2.767876209929219E-3    3.344807554575409E-3    2.805215178211726E-3    3.341483752078133E-3    7.653977802587352E-1   -4.641625581616022E-1
 1.221782178217822E9     7.745727858977588E-1   -4.955695763941138E-1    2.771545880017066E-3    3.349021814607153E-3    2.788051816561837E-3    3.351976533753776E-3    7.652163205501815E-1   -4.644026145533426E-1
 1.222352235223522E9     7.743637222811298E-1   -4.958313675722094E-1    2.795290402190034E-3    3.356499029455500E-3    2.802873323812229E-3    3.327965862086203E-3    7.650361872111313E-1   -4.645181507006990E-1
 1.222922292229223E9     7.742370451978102E-1   -4.958643514997584E-1    2.812003424387015E-3    3.367935611347373E-3    2.800842989491473E-3    3.321766771590155E-3    7.647986280587222E-1   -4.646030882516525E-1
 1.223492349234923E9     7.740483394222887E-1   -4.961284318718954E-1    2.785422040550689E-3    3.327349639710606E-3    2.801755220798473E-3    3.345243311636184E-3    7.646430632869904E-1   -4.647128993209749E-1
 1.224062406240624E9     7.738923110172513E-1   -4.962618321810444E-1    2.783542616380994E-3    3.343624242033543E-3    2.800459306116835E-3    3.330170754434776E-3    7.645044319046400E-1   -4.648781729299006E-1
 1.224632463246325E9     7.737007844494536E-1   -4.964951919254652E-1    2.811824110955467E-3    3.343506363904287E-3    2.825909791821307E-3    3.341764639392735E-3    7.642383017633252E-1   -4.649824530415008E-1
 1.225202520252025E9     7.736018163247582E-1   -4.965838903756671E-1    2.806190299727676E-3    3.340915337660520E-3    2.808422857413298E-3    3.322034816544651E-3    7.640544111048115E-1   -4.651595865894621E-1
 1.225772577257726E9     7.734309704133445E-1   -4.967906917818630E-1    2.827738898707157E-3    3.313484636512150E-3    2.827937988545098E-3    3.318524974271752E-3    7.638276136947921E-1   -4.652478423763202E-1
 1.226342634263426E9     7.731913536892108E-1   -4.969482860435322E-1    2.823936512247605E-3    3.337907678290637E-3    2.823786804079264E-3    3.340486331905562E-3    7.636722450356085E-1   -4.654074454612256E-1
 1.226912691269127E9     7.730102796245694E-1   -4.970899904731796E-1    2.795175705569358E-3    3.345707293484734E-3    2.800282136344386E-3    3.333718355333671E-3    7.634917742940917E-1   -4.654915763098528E-1
 1.227482748274827E9     7.728463905617150E-1   -4.972060980980451E-1    2.830638354592089E-3    3.299233868169159E-3    2.813930573332764E-3    3.346748694926825E-3    7.633400085913477E-1   -4.657497501138875E-1
 1.228052805280528E9     7.726209420004171E-1   -4.973475247595758E-1    2.827603785847615E-3    3.328023995264130E-3    2.815298780476608E-3    3.296775559330505E-3    7.631237572169043E-1   -4.658536107907940E-1
 1.228622862286229E9     7.724039115237020E-1   -4.976190575794455E-1    2.833723973998166E-3    3.344048466180445E-3    2.811603454634026E-3    3.321013371076745E-3    7.629932872667730E-1   -4.659237141155199E-1
 1.229192919291929E9     7.722841630034912E-1   -4.976761112892157E-1    2.808099409303544E-3    3.340442613469587E-3    2.823282954429446E-3    3.321793756586137E-3    7.627054687904362E-1   -4.660463954529889E-1
 1.229762976297630E9     7.721029857859177E-1   -4.978803731031929E-1    2.833802901410682E-3    3.333972536101680E-3    2.839785464119769E-3    3.341525261142127E-3    7.625015645007892E-1   -4.663049697117069E-1
 1.230333033303330E9     7.719143567180328E-1   -4.980370278213300E-1    2.839997942457096E-3    3.348066805646050E-3    2.839704146675953E-3    3.327106168510537E-3    7.623044360324159E-1   -4.664180811832959E-1
 1.230903090309031E9     7.718518732120395E-1   -4.981078611763773E-1    2.828536258548097E-3    3.343033321665990E-3    2.843808108566314E-3    3.344571021489019E-3    7.621363277637582E-1   -4.665724017737957E-1
 1.231473147314732E9     7.715720215238520E-1   -4.983236910250600E-1    2.824860110812884E-3    3.341573549602830E-3    2.824468778575527E-3    3.349714639755134E-3    7.618188995592909E-1   -4.666159881650535E-1
 1.232043204320432E9     7.713348883795986E-1   -4.984427471418121E-1    2.846492877162302E-3    3.347385681545132E-3    2.837030225550815E-3    3.319212960162776E-3    7.616215257902851E-1   -4.668178279546669E-1
 1.232613261326133E9     7.711698472776184E-1   -4.987121971954230E-1    2.850006991422164E-3    3.313614492479723E-3    2.858803985033220E-3    3.320295013532732E-3    7.615192609408887E-1   -4.668500568486615E-1
 1.233183318331833E9     7.709980443295880E-1   -4.987856696895175E-1    2.865872402279407E-3    3.350209774709470E-3    2.844364029233988E-3    3.350742512826739E-3    7.613210514801887E-1   -4.670583096270827E-1
 1.233753375337534E9     7.708946985496515E-1   -4.990023904099659E-1    2.853868062232794E-3    3.318795152358230E-3    2.866639298059236E-3    3.336300805126227E-3    7.611153230575310E-1   -4.671146772885587E-1
 1.234323432343234E9     7.708188844419371E-1   -4.991037626987783E-1    2.882428105883339E-3    3.348405606670783E-3    2.864168336190858E-3    3.325362210945788E-3    7.609117839978694E-1   -4.675055402495520E-1
 1.234893489348935E9     7.705030599566068E-1   -4.992287009821252E-1    2.861800384523453E-3    3.338080626943032E-3    2.845585383703746E-3    3.331939532941409E-3    7.606657794462292E-1   -4.674047213141253E-1
 1.235463546354635E9     7.703467089216673E-1   -4.993649629879800E-1    2.877247555956571E-3    3.336020835305129E-3    2.850134545360313E-3    3.331487253127229E-3    7.606159634437536E-1   -4.674942858066152E-1
 1.236033603360336E9     7.699970942942762E-1   -4.995862215445427E-1    2.863358381853500E-3    3.336062822589715E-3    2.890771409536532E-3    3.301210662226502E-3    7.604755697199317E-1   -4.677510748255189E-1
 1.236603660366037E9     7.699773988516921E-1   -4.996010290744002E-1    2.877814691003717E-3    3.342783684528980E-3    2.871721019446030E-3    3.333343774323975E-3    7.600288994040585E-1   -4.680523419903457E-1
 1.237173717371737E9     7.698680425889923E-1   -4.999460065671075E-1    2.870234206717662E-3    3.339211511203186E-3    2.881763753594031E-3    3.321267673667351E-3    7.599314786762364E-1   -4.681270124344719E-1
 1.237743774377438E9     7.694566904419790E-1   -4.998623156966855E-1    2.876783434213315E-3    3.331396163981804E-3    2.888272218835460E-3    3.306484791360447E-3    7.597748106638640E-1   -4.681547565884301E-1
 1.238313831383138E9     7.694369555305842E-1   -5.001105573604052E-1    2.874677897957268E-3    3.328294554808044E-3    2.900218592614293E-3    3.327283113690265E-3    7.594002851861259E-1   -4.683425114873352E-1
 1.238883888388839E9     7.692044716554756E-1   -5.001420341557988E-1    2.911293115055530E-3    3.329408163155024E-3    2.888744728696473E-3    3.311924045451323E-3    7.592341097720233E-1   -4.685836684190371E-1
 1.239453945394539E9     7.688830813005022E-1   -5.003806915233605E-1    2.885468182612194E-3    3.317582839173096E-3    2.896650193963325E-3    3.322479264666196E-3    7.590527597663767E-1   -4.686684009988622E-1
 1.240024002400240E9     7.686444110230285E-1   -5.004571974028048E-1    2.897697084702003E-3    3.326692070213439E-3    2.901044025895312E-3    3.307910710622684E-3    7.590724653758104E-1   -4.688283150462824E-1
 1.240594059405941E9     7.686525655634054E-1   -5.005492793774226E-1    2.914370485916670E-3    3.334788793846310E-3    2.895937080830791E-3    3.320859350695994E-3    7.587270418641912E-1   -4.690480961528687E-1
 1.241164116411641E9     7.685234701989930E-1   -5.009223202119120E-1    2.902420351581737E-3    3.324217512053923E-3    2.896809688756605E-3    3.306218524948138E-3    7.585980573140945E-1   -4.692336078753237E-1
 1.241734173417342E9     7.682920633578891E-1   -5.008976678979928E-1    2.915805313453443E-3    3.326814594604204E-3    2.890872805746474E-3    3.321876750531306E-3    7.583700699426751E-1   -4.691989590597709E-1
 1.242304230423042E9     7.680836997925540E-1   -5.012204986085154E-1    2.910080201121430E-3    3.328218356774413E-3    2.926129188438853E-3    3.334521776334048E-3    7.581238563012662E-1   -4.694412928604623E-1
 1.242874287428743E9     7.679367083893073E-1   -5.012809893627019E-1    2.918741417333029E-3    3.336809763364112E-3    2.925761692692220E-3    3.325789348412306E-3    7.581370797299041E-1   -4.694698534071245E-1
 1.243444344434443E9     7.678087048489287E-1   -5.015063086187632E-1    2.914373512509457E-3    3.320870423111376E-3    2.915816089870609E-3    3.313272580517570E-3    7.578539731509095E-1   -4.697059553905281E-1
 1.244014401440144E9     7.676362230666998E-1   -5.013996729428269E-1    2.939735262318366E-3    3.320320936305274E-3    2.926558064817307E-3    3.333822688674711E-3    7.577200089371726E-1   -4.697475872825358E-1
 1.244584458445845E9     7.673606795983497E-1   -5.015951029842918E-1    2.942821990113028E-3    3.307150268625142E-3    2.942548762243632E-3    3.311030156841330E-3    7.573860161306518E-1   -4.700166685943343E-1
 1.245154515451545E9     7.672957402006013E-1   -5.019631304846912E-1    2.947022822390837E-3    3.315577970004311E-3    2.934255267312266E-3    3.323473327065877E-3    7.571962030140936E-1   -4.701582010360738E-1
 1.245724572457246E9     7.670448654206239E-1   -5.020109934231555E-1    2.941515501532739E-3    3.303743735433594E-3    2.961898108299357E-3    3.290452893503482E-3    7.570358144999360E-1   -4.702753998070195E-1
 1.246294629462946E9     7.668530929425296E-1   -5.021235669417814E-1    2.936377811819308E-3    3.287150710957165E-3    2.935152413456227E-3    3.300497441761283E-3    7.568373251163109E-1   -4.704775548685858E-1
 1.246864686468647E9     7.665646128763418E-1   -5.024336667082571E-1    2.956291673545640E-3    3.308728610242676E-3    2.941816008269952E-3    3.289403461579605E-3    7.566816638715821E-1   -4.705906215413982E-1
 1.247434743474348E9     7.664645007304707E-1   -5.024455822750047E-1    2.943372067796395E-3    3.297452890357467E-3    2.944988745384413E-3    3.287888236636925E-3    7.564518183182870E-1   -4.707649384679169E-1
 1.248004800480048E9     7.663388958865529E-1   -5.024140286404301E-1    2.941387447661997E-3    3.269812711197802E-3    2.960425985510158E-3    3.292761050864672E-3    7.562970859789021E-1   -4.709619754496029E-1
 1.248574857485749E9     7.659730414796559E-1   -5.028485932302286E-1    2.956900898006062E-3    3.265900635598047E-3    2.940528604963219E-3    3.268009820379872E-3    7.560729432479110E-1   -4.710773212146757E-1
 1.249144914491449E9     7.658891746408751E-1   -5.027854071500825E-1    2.965046072511252E-3    3.280255529009745E-3    2.941578931771958E-3    3.274979544842925E-3    7.559256983088268E-1   -4.712051237831178E-1
 1.249714971497150E9     7.657489116294178E-1   -5.029972817571658E-1    2.963859546139860E-3    3.274737960977211E-3    2.956761689326098E-3    3.277012835887221E-3    7.557070088714763E-1   -4.713939921879067E-1
 1.250285028502850E9     7.654976557093016E-1   -5.031562409832412E-1    2.954210643817541E-3    3.270489384322227E-3    2.976367587210942E-3    3.241325637746684E-3    7.556179990125846E-1   -4.715172116925276E-1
 1.250855085508551E9     7.653789492316644E-1   -5.032481081092776E-1    2.956899275529005E-3    3.264334802373847E-3    2.970452623297828E-3    3.254182042781703E-3    7.554048083946431E-1   -4.716876304656865E-1
 1.251425142514251E9     7.650133011146032E-1   -5.033703417627838E-1    2.956414057957870E-3    3.256685359370438E-3    2.966977804975842E-3    3.239050932899890E-3    7.551888821512638E-1   -4.719039474004194E-1
 1.251995199519952E9     7.648889816342659E-1   -5.036580639478618E-1    2.951359293077707E-3    3.242820504505077E-3    2.932364426894266E-3    3.244175001186605E-3    7.550114429146983E-1   -4.720754804513815E-1
 1.252565256525652E9     7.645806299006229E-1   -5.036231876592209E-1    2.956251052888419E-3    3.238917303911510E-3    2.927237730733137E-3    3.249905132099818E-3    7.547618340132045E-1   -4.721701567046937E-1
 1.253135313531353E9     7.643805948679444E-1   -5.036966499287920E-1    2.959769855304161E-3    3.255442575305763E-3    2.946263727051207E-3    3.231127118021166E-3    7.546090518648392E-1   -4.723038031911441E-1
 1.253705370537054E9     7.641388785771047E-1   -5.039358984739510E-1    2.959403714260541E-3    3.228580125718890E-3    2.951049557527041E-3    3.250431158537845E-3    7.544200429898308E-1   -4.725065803020196E-1
 1.254275427542754E9     7.641395415526898E-1   -5.042118760645059E-1    2.924953962741101E-3    3.259893653301415E-3    2.943735991886189E-3    3.230213337516830E-3    7.543597846669542E-1   -4.725780687196540E-1
 1.254845484548455E9     7.639013305373417E-1   -5.041389301354884E-1    2.953803148921347E-3    3.249791696275420E-3    2.939755993843792E-3    3.248927130435880E-3    7.541866949126559E-1   -4.727790003009614E-1
 1.255415541554155E9     7.638568738055749E-1   -5.045377690146919E-1    2.936263860780355E-3    3.272919519562658E-3    2.962608783072599E-3    3.246243478664299E-3    7.538835565087570E-1   -4.727965059692201E-1
 1.255985598559856E9     7.634923845826862E-1   -5.044316696478450E-1    2.922830445749043E-3    3.258874257725220E-3    2.931912345384243E-3    3.229768211127517E-3    7.537958707587724E-1   -4.730132635415353E-1
 1.256555655565557E9     7.634021551614885E-1   -5.046043803716370E-1    2.936669697011411E-3    3.242151562320475E-3    2.933118238263270E-3    3.257839594283714E-3    7.535730518669430E-1   -4.731549138509922E-1
 1.257125712571257E9     7.631289697281960E-1   -5.049339225662443E-1    2.934157527735605E-3    3.263194896457842E-3    2.951381966008747E-3    3.243542539691977E-3    7.534795525309798E-1   -4.732188293719106E-1
 1.257695769576958E9     7.627987369960239E-1   -5.049260615128488E-1    2.929986400455559E-3    3.258778560290051E-3    2.952001165918216E-3    3.237576539535909E-3    7.532960716137888E-1   -4.734037139527865E-1
 1.258265826582658E9     7.626607562226958E-1   -5.051376382382730E-1    2.920728958885669E-3    3.277615105881830E-3    2.947482332021631E-3    3.230077153358433E-3    7.530722312259738E-1   -4.735114097470148E-1
 1.258835883588359E9     7.624211331016734E-1   -5.050830227603028E-1    2.940274152081688E-3    3.258892420267132E-3    2.931780579446173E-3    3.230913404957569E-3    7.529999168657141E-1   -4.736667549015279E-1
 1.259405940594059E9     7.622934759951815E-1   -5.054124657555042E-1    2.941133729906828E-3    3.276774216863831E-3    2.950498525231030E-3    3.254753802182030E-3    7.528893024858898E-1   -4.737872950226769E-1
 1.259975997599760E9     7.621072352064369E-1   -5.055520222764324E-1    2.934847913931641E-3    3.260403278531230E-3    2.969779833764168E-3    3.259411779778596E-3    7.524664732086557E-1   -4.741016771681427E-1
 1.260546054605461E9     7.618654644156868E-1   -5.057247273956873E-1    2.929426087202624E-3    3.245844369774280E-3    2.944946257315189E-3    3.257208251989242E-3    7.523661715377136E-1   -4.741201314151493E-1
 1.261116111611161E9     7.617477970462370E-1   -5.058588659142835E-1    2.934348585682761E-3    3.279121489892908E-3    2.962898023524285E-3    3.260553804870159E-3    7.521754168470355E-1   -4.742730873626065E-1
 1.261686168616862E9     7.614374103549989E-1   -5.060607119507573E-1    2.969409341085757E-3    3.293312634434287E-3    2.947096728408494E-3    3.281830689989170E-3    7.521052111539119E-1   -4.743860352982038E-1
 1.262256225622562E9     7.612032526832214E-1   -5.060652601906266E-1    2.952720757489640E-3    3.291525900603558E-3    2.945616711122138E-3    3.260969357500512E-3    7.515701039902627E-1   -4.745730720600683E-1
 1.262826282628263E9     7.609374358928586E-1   -5.063433495683608E-1    2.937323659666156E-3    3.281765368050438E-3    2.951749190869456E-3    3.281070294258549E-3    7.517949284325514E-1   -4.747813826609780E-1
 1.263396339633964E9     7.608191141827274E-1   -5.064822835496147E-1    2.973131154469840E-3    3.273392256817944E-3    2.940278178523835E-3    3.263216186252456E-3    7.515381882369325E-1   -4.746954044755110E-1
 1.263966396639664E9     7.606022047626112E-1   -5.066680228956705E-1    2.944509141941709E-3    3.284725018836932E-3    2.947585083794700E-3    3.267171091264785E-3    7.512784825898625E-1   -4.749836749950386E-1
 1.264536453645365E9     7.604468748133004E-1   -5.069404161066793E-1    2.967187384384926E-3    3.272054221733334E-3    2.962244194050363E-3    3.243618736624742E-3    7.511457609320891E-1   -4.749975296093128E-1
 1.265106510651065E9     7.602781860383135E-1   -5.069749468951467E-1    2.953708814159026E-3    3.260637791516925E-3    2.954992402405269E-3    3.256496898013057E-3    7.509156233895800E-1   -4.752040568098479E-1
 1.265676567656766E9     7.600193839520412E-1   -5.070850504432952E-1    2.977563797253182E-3    3.279569704278733E-3    2.956581430029535E-3    3.265632903700083E-3    7.507796170848182E-1   -4.752757156104997E-1
 1.266246624662466E9     7.598199606696034E-1   -5.072240746017264E-1    2.973594315577258E-3    3.278598643993119E-3    2.968709564276892E-3    3.265623357235803E-3    7.505509547571079E-1   -4.752804985543486E-1
 1.266816681668167E9     7.596069673589616E-1   -5.074520366263056E-1    2.972571148475376E-3    3.272496534227099E-3    2.985066391309252E-3    3.255082733429293E-3    7.504739687361720E-1   -4.754388799693440E-1
 1.267386738673867E9     7.594058516962342E-1   -5.076369655905604E-1    2.986356809895601E-3    3.258583155347891E-3    2.992541183867531E-3    3.274544292740643E-3    7.502515335122515E-1   -4.757286537280079E-1
 1.267956795679568E9     7.591709266551810E-1   -5.077453324058857E-1    2.987510478371313E-3    3.262619299511368E-3    2.975080013011724E-3    3.280991878971409E-3    7.501252201132772E-1   -4.758344356072681E-1
 1.268526852685268E9     7.590122902977278E-1   -5.079032279931902E-1    2.983867611554575E-3    3.267737193634187E-3    2.973685097851603E-3    3.275085095329784E-3    7.499092924054845E-1   -4.758717968160026E-1
 1.269096909690969E9     7.587565511748666E-1   -5.080423889395332E-1    2.984174329915632E-3    3.269923723787228E-3    2.996470657474505E-3    3.236462026716299E-3    7.498192879426321E-1   -4.758457323862974E-1
 1.269666966696670E9     7.584948440040241E-1   -5.081579576644568E-1    2.963586078314302E-3    3.253579277003555E-3    2.976572755097280E-3    3.244789852523310E-3    7.494360450092394E-1   -4.764205995248187E-1
 1.270237023702370E9     7.584125907880624E-1   -5.084126534728358E-1    2.980018155821944E-3    3.264591613939397E-3    2.990253147627411E-3    3.269592318044071E-3    7.493426618614170E-1   -4.764187105247559E-1
 1.270807080708071E9     7.581793805797671E-1   -5.085656847189935E-1    2.993294190141052E-3    3.265166179331400E-3    2.997845527738200E-3    3.234493008587925E-3    7.490389443959031E-1   -4.763122563774934E-1
 1.271377137713771E9     7.579706196023605E-1   -5.086618634737023E-1    2.990300912833096E-3    3.271700457293002E-3    2.966491130810278E-3    3.256357413349567E-3    7.491532157022084E-1   -4.763966942122124E-1
 1.271947194719472E9     7.577955882745275E-1   -5.087936184654273E-1    2.973484146139232E-3    3.275277563538490E-3    3.005114826284312E-3    3.256357953439705E-3    7.488048122425275E-1   -4.765155520027766E-1
 1.272517251725173E9     7.575418654728429E-1   -5.089412839257449E-1    2.977383404501873E-3    3.259047110093793E-3    2.974445473651672E-3    3.246403673728376E-3    7.488038585418498E-1   -4.766523934646934E-1
 1.273087308730873E9     7.573689451691119E-1   -5.091387223850572E-1    2.988530071955416E-3    3.255829785718400E-3    3.016423324740129E-3    3.242389143835877E-3    7.481639373415678E-1   -4.769499191386736E-1
 1.273657365736574E9     7.571446845347038E-1   -5.093296008874880E-1    3.004336107466344E-3    3.271409555620426E-3    3.000274486753855E-3    3.261426351733200E-3    7.483123324605495E-1   -4.768948572389922E-1
 1.274227422742274E9     7.568691833427946E-1   -5.094773749710015E-1    2.982073023466891E-3    3.246042932350027E-3    2.997427746155222E-3    3.233286478375278E-3    7.481501032356784E-1   -4.770226930793841E-1
 1.274797479747975E9     7.566883218603018E-1   -5.096136019048293E-1    3.005389203896472E-3    3.264621760851104E-3    3.009523024647307E-3    3.252767812526238E-3    7.478114615730234E-1   -4.770390468780440E-1
 1.275367536753675E9     7.565346799230271E-1   -5.097057216947740E-1    3.001151182957599E-3    3.249781669029411E-3    3.003955674615717E-3    3.258389064609182E-3    7.476845796161550E-1   -4.773983016823641E-1
 1.275937593759376E9     7.562950511944394E-1   -5.098833718126906E-1    3.018864788083124E-3    3.254572623952948E-3    2.994262656032194E-3    3.253874072006102E-3    7.474506251766005E-1   -4.773666486906354E-1
 1.276507650765077E9     7.560465680182642E-1   -5.100893387985330E-1    3.002781790721188E-3    3.276025186923786E-3    2.993755461748861E-3    3.267532256488217E-3    7.471759454037068E-1   -4.773856465108949E-1
 1.277077707770777E9     7.558528183211243E-1   -5.103014813894244E-1    2.991985581374939E-3    3.258898737080834E-3    3.015433846408259E-3    3.261879020661030E-3    7.470950473526317E-1   -4.775318944272178E-1
 1.277647764776478E9     7.557753252718127E-1   -5.104929780701902E-1    3.019322195779866E-3    3.272986366507584E-3    3.004747152079971E-3    3.258275505080475E-3    7.469359522572103E-1   -4.778925905921134E-1
 1.278217821782178E9     7.555383630654764E-1   -5.105565553683342E-1    3.027871137755117E-3    3.265078457546356E-3    3.044542852323849E-3    3.261440666322173E-3    7.468139071885419E-1   -4.779382466392386E-1
 1.278787878787879E9     7.553145581243014E-1   -5.106827300126786E-1    3.016391978412073E-3    3.273980007187453E-3    3.014478981452955E-3    3.230062759297883E-3    7.463280307302094E-1   -4.778860498056239E-1
 1.279357935793579E9     7.551168953114913E-1   -5.110277219720267E-1    2.994476594479851E-3    3.256004183708130E-3    3.021318424427283E-3    3.282220990617756E-3    7.463438902822577E-1   -4.780101861658269E-1
 1.279927992799280E9     7.550439496896114E-1   -5.111879697747883E-1    3.008864641612455E-3    3.261513676943461E-3    3.005062700587484E-3    3.272207955938708E-3    7.463252200900534E-1   -4.781963610049858E-1
 1.280498049804981E9     7.546451967643060E-1   -5.112470019470723E-1    3.008264256616689E-3    3.279302999825713E-3    3.007953491537093E-3    3.245486577741244E-3    7.459826692612911E-1   -4.783406575171110E-1
 1.281068106810681E9     7.544850268547135E-1   -5.115547066075298E-1    3.020035855525725E-3    3.265918109339643E-3    3.009973705768744E-3    3.279463175041979E-3    7.458855187043295E-1   -4.784335589644219E-1
 1.281638163816382E9     7.544145655729924E-1   -5.116130638399461E-1    3.016015153301313E-3    3.261231609838761E-3    3.013831267401497E-3    3.249453936908565E-3    7.457117768042580E-1   -4.785274203661455E-1
 1.282208220822082E9     7.542770875838042E-1   -5.117743707800998E-1    2.996684007284956E-3    3.252152467460065E-3    3.018344010285447E-3    3.258233428345982E-3    7.455401884495989E-1   -4.786914073754883E-1
 1.282778277827783E9     7.540637124480896E-1   -5.118809321530763E-1    3.007935915003930E-3    3.273541862371359E-3    2.998407626345753E-3    3.267402836262060E-3    7.451822884914349E-1   -4.788167520662028E-1
 1.283348334833483E9     7.539017116386129E-1   -5.120200980360021E-1    3.012207129032614E-3    3.257403327240268E-3    3.023328126574314E-3    3.274473280594264E-3    7.451222334360108E-1   -4.789622325020330E-1
 1.283918391839184E9     7.536819587724677E-1   -5.122813338927541E-1    3.026031424526842E-3    3.277096048821320E-3    3.021310606459591E-3    3.265881329949444E-3    7.448563318196026E-1   -4.790133627595848E-1
 1.284488448844884E9     7.534104115592384E-1   -5.124152247441836E-1    3.022476953707861E-3    3.302959254499294E-3    3.022803946274294E-3    3.274825451594740E-3    7.448173715328188E-1   -4.792621827262333E-1
 1.285058505850585E9     7.531587090705533E-1   -5.125686513327412E-1    3.055519713614226E-3    3.286866113861175E-3    3.037489022681347E-3    3.283504165839656E-3    7.445214376917905E-1   -4.794084329181090E-1
 1.285628562856286E9     7.530625617842128E-1   -5.126657898502975E-1    3.018530263464928E-3    3.282418904740187E-3    3.022516095762258E-3    3.270753971579198E-3    7.444173135451193E-1   -4.794930838966955E-1
 1.286198619861986E9     7.528492113696138E-1   -5.126368799466972E-1    3.012753488924111E-3    3.294476083093430E-3    3.025738812337891E-3    3.277979546978607E-3    7.441989909641551E-1   -4.796309743562646E-1
 1.286768676867687E9     7.526878706484987E-1   -5.131786065200292E-1    3.043865256141324E-3    3.278330819146370E-3    3.052961705016635E-3    3.294493740246577E-3    7.439440132882589E-1   -4.797591656205052E-1
 1.287338733873387E9     7.524892718378934E-1   -5.133864675574240E-1    3.057272981838327E-3    3.264376630036812E-3    3.047981360458191E-3    3.277181469104344E-3    7.438282229706416E-1   -4.799049862717845E-1
 1.287908790879088E9     7.521494902472124E-1   -5.132842102886237E-1    3.032689018531916E-3    3.276980883182774E-3    3.045355188678541E-3    3.263121883341243E-3    7.435998674357873E-1   -4.799432612049038E-1
 1.288478847884789E9     7.520856069974200E-1   -5.134615603513701E-1    3.060238269115615E-3    3.292398298221418E-3    3.050632602898984E-3    3.287053794973810E-3    7.434151626467344E-1   -4.801712526375932E-1
 1.289048904890489E9     7.518577604743101E-1   -5.137260281566745E-1    3.071824274276294E-3    3.277338469668452E-3    3.060867160315461E-3    3.260250296936108E-3    7.432594457663261E-1   -4.802989484695570E-1
 1.289618961896190E9     7.517242514974702E-1   -5.140001520385713E-1    3.045547453739948E-3    3.309558567025932E-3    3.050904003595553E-3    3.285985848738583E-3    7.430845695112728E-1   -4.804466426691703E-1
 1.290189018901890E9     7.515231472276644E-1   -5.139401504138430E-1    3.045005335318632E-3    3.299181298676501E-3    3.081231775821798E-3    3.294172979917288E-3    7.428202618284324E-1   -4.804878242536900E-1
 1.290759075907591E9     7.513294644186804E-1   -5.142317118033743E-1    3.049812572897699E-3    3.300822710678075E-3    3.047343161749720E-3    3.280762760221208E-3    7.425494802478251E-1   -4.805380905121642E-1
 1.291329132913291E9     7.513373181620560E-1   -5.144467716745325E-1    3.080792950928011E-3    3.301836218618775E-3    3.060874182679646E-3    3.299279753137052E-3    7.424951243381495E-1   -4.807248733409882E-1
 1.291899189918992E9     7.510778567702239E-1   -5.144585417751437E-1    3.068038401461928E-3    3.293854566249520E-3    3.096452987909131E-3    3.314644581038003E-3    7.422559397058243E-1   -4.809539787371347E-1
 1.292469246924693E9     7.507500691464241E-1   -5.147058621735866E-1    3.091621883089623E-3    3.300944785668184E-3    3.098248297947573E-3    3.299652162167070E-3    7.421118817237198E-1   -4.809793991133626E-1
 1.293039303930393E9     7.506335333930786E-1   -5.148707828323158E-1    3.089633901995623E-3    3.274294647025564E-3    3.097193520814965E-3    3.287362629557766E-3    7.419113071658356E-1   -4.811251174456124E-1
 1.293609360936094E9     7.505269112906123E-1   -5.150173146676782E-1    3.103576861779852E-3    3.283314446882663E-3    3.072960130455671E-3    3.281733775364592E-3    7.417340083122779E-1   -4.812305833284503E-1
 1.294179417941794E9     7.501295202511655E-1   -5.149984325340411E-1    3.101676335687531E-3    3.285583547508604E-3    3.102161902688072E-3    3.283330514246350E-3    7.415885954034948E-1   -4.813555228267475E-1
 1.294749474947495E9     7.500272314599499E-1   -5.152873280630281E-1    3.105117307537868E-3    3.285101785726693E-3    3.073570941057772E-3    3.258549154368071E-3    7.414944623903095E-1   -4.815020355826731E-1
 1.295319531953195E9     7.498621127791842E-1   -5.154643754766220E-1    3.116871070636191E-3    3.282435234350987E-3    3.100374509553820E-3    3.282487443710820E-3    7.411804152498011E-1   -4.817053257189565E-1
 1.295889588958896E9     7.496648409193624E-1   -5.156328783243163E-1    3.104968831761479E-3    3.275389405716225E-3    3.106646691881371E-3    3.277799767560970E-3    7.410758735518377E-1   -4.818011041422610E-1
 1.296459645964597E9     7.494827262453296E-1   -5.158062016961557E-1    3.099722430682626E-3    3.280054048330024E-3    3.116632726080554E-3    3.273347430992974E-3    7.409056203707360E-1   -4.818931088924642E-1
 1.297029702970297E9     7.493411044113691E-1   -5.157870974953829E-1    3.114120411901037E-3    3.262522886101463E-3    3.102756621236847E-3    3.263849178427580E-3    7.406274990447294E-1   -4.821203947044030E-1
 1.297599759975997E9     7.490193261326780E-1   -5.160005533302533E-1    3.080688739479056E-3    3.255159893448550E-3    3.089689739432066E-3    3.259847422331384E-3    7.405297248793584E-1   -4.821533116368503E-1
 1.298169816981698E9     7.489401180027806E-1   -5.162885396316584E-1    3.103654765773121E-3    3.287625000307316E-3    3.107896359810351E-3    3.256870976185839E-3    7.402715163654421E-1   -4.821774902206838E-1
 1.298739873987399E9     7.486691869344424E-1   -5.164738751004476E-1    3.084762044766229E-3    3.278073869399879E-3    3.117219581972515E-3    3.260041495700417E-3    7.402142188610374E-1   -4.824839470845187E-1
 1.299309930993099E9     7.484187459029440E-1   -5.165379302776814E-1    3.074817699938551E-3    3.263500319381087E-3    3.090213647234673E-3    3.263146211767568E-3    7.400013462598523E-1   -4.824887892829723E-1
 1.299879987998800E9     7.484660162192854E-1   -5.167960916647946E-1    3.108320203148067E-3    3.277385602799916E-3    3.099626454959042E-3    3.266272644538609E-3    7.398710323347371E-1   -4.826513745572838E-1
 1.300450045004500E9     7.481786065777511E-1   -5.169556676080035E-1    3.101380385684290E-3    3.270273005135845E-3    3.101331422835917E-3    3.279255400666363E-3    7.397320991110017E-1   -4.829568602279503E-1
 1.301020102010201E9     7.480270881974919E-1   -5.170448117588686E-1    3.088471847967919E-3    3.274598701105105E-3    3.094121637570628E-3    3.261340625776399E-3    7.396300294504909E-1   -4.829368238139514E-1
 1.301590159015902E9     7.478331202394469E-1   -5.172341564913919E-1    3.104757734662625E-3    3.295628235036284E-3    3.098496760173581E-3    3.268750995884165E-3    7.393939749313492E-1   -4.831999693744278E-1
 1.302160216021602E9     7.476219531274768E-1   -5.174091260875032E-1    3.115895230143390E-3    3.270774534990729E-3    3.080346554675238E-3    3.276023723363654E-3    7.391453141629496E-1   -4.832682625862901E-1
 1.302730273027303E9     7.474164157051696E-1   -5.175124137765895E-1    3.104203270230292E-3    3.299541862688926E-3    3.094862091761165E-3    3.294517098433643E-3    7.390564929591827E-1   -4.834001213787921E-1
 1.303300330033003E9     7.471807185616169E-1   -5.178198823096656E-1    3.093611697836522E-3    3.307528306666931E-3    3.123131821145724E-3    3.277876134358326E-3    7.387433518748108E-1   -4.837064981768756E-1
 1.303870387038704E9     7.471364265534076E-1   -5.179180056864509E-1    3.113180510629445E-3    3.284669727203527E-3    3.110161828003500E-3    3.274141322285130E-3    7.387724821509055E-1   -4.836589021304104E-1
 1.304440444044405E9     7.469005801181010E-1   -5.179828486367172E-1    3.102329812697684E-3    3.295296609087140E-3    3.091306279650307E-3    3.288287256333421E-3    7.385018130420425E-1   -4.838822227755364E-1
 1.305010501050105E9     7.467970807297680E-1   -5.181933497506603E-1    3.107339705523023E-3    3.316828490710218E-3    3.098692040589576E-3    3.307641316956183E-3    7.383317082135781E-1   -4.840180368379303E-1
 1.305580558055806E9     7.466602272534709E-1   -5.183550894058681E-1    3.111571692568513E-3    3.316255767668528E-3    3.108326886382164E-3    3.286328756429953E-3    7.380584688248557E-1   -4.841056492711202E-1
 1.306150615061506E9     7.464170792219708E-1   -5.184976321623361E-1    3.121559991814156E-3    3.305525892817993E-3    3.120501724281598E-3    3.293304136285174E-3    7.380346316452697E-1   -4.841524678351887E-1
 1.306720672067207E9     7.462142662100915E-1   -5.187304693187708E-1    3.115853203211634E-3    3.298477346016537E-3    3.115254873605023E-3    3.287211737116744E-3    7.376387994356209E-1   -4.843152681620595E-1
 1.307290729072907E9     7.459689313908064E-1   -5.188172021843519E-1    3.118139836896775E-3    3.322544820883257E-3    3.120388615863148E-3    3.274388852915366E-3    7.376444078753203E-1   -4.846181773235745E-1
 1.307860786078608E9     7.458695519676128E-1   -5.190398241591738E-1    3.137672438485581E-3    3.295241472675218E-3    3.132543706637312E-3    3.297902381940228E-3    7.375046936538385E-1   -4.845850754018575E-1
 1.308430843084309E9     7.456770344151912E-1   -5.191728964358814E-1    3.129595704525397E-3    3.318124539791321E-3    3.128228309819718E-3    3.322633678945193E-3    7.373557317088308E-1   -4.846557894784806E-1
 1.309000900090009E9     7.455929478253032E-1   -5.192824017085492E-1    3.139169422818124E-3    3.317437476373175E-3    3.151771428036111E-3    3.321649983594016E-3    7.371574125379631E-1   -4.848815332715898E-1
 1.309570957095710E9     7.453231297927079E-1   -5.194658876641768E-1    3.148745142800654E-3    3.319285376216522E-3    3.133773669320355E-3    3.302248840305943E-3    7.369953006656308E-1   -4.849817087662022E-1
 1.310141014101410E9     7.451063062939056E-1   -5.196290579991389E-1    3.138659778675533E-3    3.314850794490868E-3    3.165790937586666E-3    3.314276023875451E-3    7.367615301533423E-1   -4.852375495365868E-1
 1.310711071107111E9     7.448810072620922E-1   -5.197421470718142E-1    3.146951083347393E-3    3.327202969450138E-3    3.161674515714447E-3    3.321416108085170E-3    7.366881786330038E-1   -4.852440975448784E-1
 1.311281128112811E9     7.446892659044173E-1   -5.199970101796882E-1    3.154725255155138E-3    3.319046794962574E-3    3.157139521368961E-3    3.327080891611795E-3    7.363909691186188E-1   -4.854755626332355E-1
 1.311851185118512E9     7.445814452408830E-1   -5.201051959431642E-1    3.161709579186731E-3    3.335983780924663E-3    3.148000185544906E-3    3.312191120090961E-3    7.362600509023931E-1   -4.855013337273129E-1
 1.312421242124212E9     7.443921556562826E-1   -5.202481567446856E-1    3.185703782230265E-3    3.304092639825330E-3    3.159781317923580E-3    3.321967661738106E-3    7.361802172910690E-1   -4.855902951759310E-1
 1.312991299129913E9     7.442768788619690E-1   -5.204022274217376E-1    3.138806988477966E-3    3.308844158477034E-3    3.179976532249777E-3    3.319215173650481E-3    7.358454226739243E-1   -4.857401982893402E-1
 1.313561356135613E9     7.441714772603945E-1   -5.205207766658249E-1    3.175678880884414E-3    3.304092344347237E-3    3.189560305656771E-3    3.281131441113281E-3    7.357460422934675E-1   -4.857462488347669E-1
 1.314131413141314E9     7.437634928590103E-1   -5.206478659708631E-1    3.171595385585328E-3    3.291910816864980E-3    3.180066309193555E-3    3.305086638215435E-3    7.356536745286394E-1   -4.860055360722594E-1
 1.314701470147015E9     7.437901669750187E-1   -5.208352712759534E-1    3.179283529535208E-3    3.315135026887535E-3    3.153624115552745E-3    3.297129217680675E-3    7.353968240191336E-1   -4.861554022312621E-1
 1.315271527152715E9     7.435033008902004E-1   -5.209941349446656E-1    3.183909182373444E-3    3.324116824698493E-3    3.183364847047072E-3    3.297672188586118E-3    7.352277425360152E-1   -4.863408806922562E-1
 1.315841584158416E9     7.433693218325477E-1   -5.211973866421501E-1    3.167169236548351E-3    3.327588298581884E-3    3.163313085719333E-3    3.311382682027425E-3    7.350433170616966E-1   -4.864381054258544E-1
 1.316411641164116E9     7.431842052989990E-1   -5.213643177059042E-1    3.154727987653315E-3    3.288017051425692E-3    3.172279364692898E-3    3.296993873658281E-3    7.348262118532527E-1   -4.865326339696875E-1
 1.316981698169817E9     7.428728380307477E-1   -5.214973806836506E-1    3.159311879264640E-3    3.312592315726772E-3    3.184901552123889E-3    3.294643219289540E-3    7.346961915842060E-1   -4.866280339695215E-1
 1.317551755175518E9     7.427641351635320E-1   -5.215674851856058E-1    3.183214926466916E-3    3.307112922095431E-3    3.170608315376854E-3    3.290462709489282E-3    7.345580068973718E-1   -4.867735230374932E-1
 1.318121812181218E9     7.425795214805160E-1   -5.217650486715245E-1    3.158401568922011E-3    3.330813975458563E-3    3.167408862713487E-3    3.298075266767347E-3    7.343591967859278E-1   -4.869073739238271E-1
 1.318691869186919E9     7.424080245440723E-1   -5.217717216761164E-1    3.186561199503008E-3    3.325177918416346E-3    3.164893680849661E-3    3.314722321231451E-3    7.341113654009638E-1   -4.871088426406581E-1
 1.319261926192619E9     7.422699509662276E-1   -5.218414576965286E-1    3.159992212405412E-3    3.322302025237602E-3    3.176946410755175E-3    3.301176313349731E-3    7.340064897504808E-1   -4.872402194638770E-1
 1.319831983198320E9     7.421196767795192E-1   -5.221719069683114E-1    3.149687795485502E-3    3.309362988472348E-3    3.189736577666295E-3    3.330485099255604E-3    7.338492664342625E-1   -4.873442577418048E-1
 1.320402040204021E9     7.420815117176777E-1   -5.222900798818787E-1    3.179218942623432E-3    3.339727767057012E-3    3.202358985848548E-3    3.302095693516635E-3    7.336200853827524E-1   -4.873609024355471E-1
 1.320972097209721E9     7.418691941594051E-1   -5.223610216932980E-1    3.177885287372855E-3    3.347146931153689E-3    3.186393703637648E-3    3.336001104170127E-3    7.334789678066582E-1   -4.875614598259924E-1
 1.321542154215422E9     7.416889872820890E-1   -5.227004089171702E-1    3.184725416514917E-3    3.331298099152852E-3    3.164090879388503E-3    3.332960615364849E-3    7.332206325672594E-1   -4.877024876333037E-1
 1.322112211221122E9     7.413049674288097E-1   -5.228231825484325E-1    3.168514853866898E-3    3.344544186707551E-3    3.182588116842146E-3    3.333439673848513E-3    7.331211990497171E-1   -4.878240087118512E-1
 1.322682268226823E9     7.411721955701797E-1   -5.229034009404745E-1    3.196393469503356E-3    3.353215352118975E-3    3.185746205043525E-3    3.340468589916021E-3    7.330018705787269E-1   -4.879604735195825E-1
 1.323252325232523E9     7.410147335046068E-1   -5.230976078218728E-1    3.168121983925328E-3    3.355527679691894E-3    3.189622220680220E-3    3.341037654878060E-3    7.326785043742814E-1   -4.880202516602615E-1
 1.323822382238224E9     7.407902694321874E-1   -5.230627588524288E-1    3.199887113505454E-3    3.338882244143894E-3    3.194797788293108E-3    3.343211201011412E-3    7.325269493581199E-1   -4.881094800024864E-1
 1.324392439243924E9     7.407989941244318E-1   -5.234485144074457E-1    3.193448112258264E-3    3.354026326765217E-3    3.210958928780410E-3    3.353993103640195E-3    7.323651291615177E-1   -4.883967666236443E-1
 1.324962496249625E9     7.403326623600842E-1   -5.234609515190296E-1    3.198238835309207E-3    3.364000401565958E-3    3.221855543718433E-3    3.358963206201483E-3    7.321673612807377E-1   -4.884794687518069E-1
 1.325532553255326E9     7.401070104311382E-1   -5.235899893585764E-1    3.201211198491652E-3    3.371659060667754E-3    3.223637239473085E-3    3.369235726445845E-3    7.320478530235375E-1   -4.884953157153595E-1
 1.326102610261026E9     7.401815910340414E-1   -5.237218844468632E-1    3.199486212054601E-3    3.359833991855291E-3    3.194941158377936E-3    3.370064435587974E-3    7.318822180641209E-1   -4.887959914953326E-1
 1.326672667266727E9     7.399776131636596E-1   -5.239118875235829E-1    3.221779634645231E-3    3.396269843719829E-3    3.239111856118673E-3    3.383972105634950E-3    7.317724261834139E-1   -4.887783297451204E-1
 1.327242724272427E9     7.396155588523391E-1   -5.241167212024914E-1    3.222047367841441E-3    3.400583188222996E-3    3.225674474069450E-3    3.379078417824764E-3    7.314657553237455E-1   -4.889905361266890E-1
 1.327812781278128E9     7.395718440696927E-1   -5.241180027716149E-1    3.232275340913997E-3    3.392403132780169E-3    3.246128868044085E-3    3.372693127933331E-3    7.313759049351626E-1   -4.891338557099343E-1
 1.328382838283828E9     7.393113182669678E-1   -5.243033515438968E-1    3.218879141495158E-3    3.369182521965724E-3    3.273071740857851E-3    3.367086538582309E-3    7.311920975569896E-1   -4.892395612920388E-1
 1.328952895289529E9     7.391499225854907E-1   -5.242746544356732E-1    3.219132869921370E-3    3.408111269260561E-3    3.233856757512182E-3    3.394000204314962E-3    7.309472151411791E-1   -4.892315111322538E-1
 1.329522952295229E9     7.388815615323990E-1   -5.245490821899282E-1    3.266271664595191E-3    3.364689435901673E-3    3.250229864030181E-3    3.358640754317908E-3    7.307976678517034E-1   -4.895106915451508E-1
 1.330093009300930E9     7.388310881942562E-1   -5.245822170994909E-1    3.246356825523309E-3    3.409980238883718E-3    3.255040236860509E-3    3.405424696666433E-3    7.303847757040056E-1   -4.895975685423136E-1
 1.330663066306631E9     7.386450528729900E-1   -5.248650598231336E-1    3.270450109878500E-3    3.368021339882361E-3    3.251477962342396E-3    3.387131416481947E-3    7.304308996694721E-1   -4.896535525239229E-1
 1.331233123312331E9     7.383174992388807E-1   -5.248849918486227E-1    3.259102837762787E-3    3.386430466874311E-3    3.285641499815196E-3    3.382581879386439E-3    7.301727910947079E-1   -4.898109678445475E-1
 1.331803180318032E9     7.381916885272900E-1   -5.250809580868084E-1    3.279298009373121E-3    3.376434109258702E-3    3.291795865838100E-3    3.385848886761045E-3    7.301074518128683E-1   -4.899605313799361E-1
 1.332373237323732E9     7.379849464749910E-1   -5.253921932995705E-1    3.269735514961460E-3    3.407787278581494E-3    3.290075600868421E-3    3.391867342448325E-3    7.296030487044759E-1   -4.900608296771761E-1
 1.332943294329433E9     7.377018617942132E-1   -5.252585272828556E-1    3.290240878477707E-3    3.386218979816500E-3    3.287047641448507E-3    3.361487712759330E-3    7.295810043100630E-1   -4.901944129331580E-1
 1.333513351335134E9     7.374856687370199E-1   -5.253271585214082E-1    3.298722706349693E-3    3.391943616397551E-3    3.309207618095626E-3    3.360647214110081E-3    7.290900784475134E-1   -4.903089785274303E-1
 1.334083408340834E9     7.372751898279263E-1   -5.254465237475856E-1    3.309379173840932E-3    3.406314813090052E-3    3.316668511210084E-3    3.383014962465298E-3    7.292346575017027E-1   -4.905615103741713E-1
 1.334653465346535E9     7.371971631013821E-1   -5.257695556446623E-1    3.293736765942675E-3    3.403195713620370E-3    3.306495124543869E-3    3.387483683449951E-3    7.288581576302751E-1   -4.904700378573197E-1
 1.335223522352235E9     7.369844320281891E-1   -5.258279609638716E-1    3.285596520020508E-3    3.401717143989323E-3    3.317733364112396E-3    3.425097685226054E-3    7.285488781385234E-1   -4.905725749512327E-1
 1.335793579357936E9     7.365811775493716E-1   -5.260871790671842E-1    3.312680502903082E-3    3.379522117240403E-3    3.322480075210034E-3    3.388252844362555E-3    7.285315421248499E-1   -4.907489944122667E-1
 1.336363636363636E9     7.364225622121515E-1   -5.261148792003595E-1    3.327948258005879E-3    3.417908733913511E-3    3.340112555338833E-3    3.391222153992251E-3    7.281020434022247E-1   -4.906623314311962E-1
 1.336933693369337E9     7.363238251548443E-1   -5.264654461498247E-1    3.332630343621622E-3    3.400326843520788E-3    3.321724163518453E-3    3.394906304823553E-3    7.281084045185106E-1   -4.908862318285397E-1
 1.337503750375038E9     7.360543076987761E-1   -5.264604520913925E-1    3.337411642142851E-3    3.402522331700639E-3    3.368040571111063E-3    3.389770097067247E-3    7.279547641808847E-1   -4.910346019045539E-1
 1.338073807380738E9     7.358609383701278E-1   -5.265158571821587E-1    3.362478960352449E-3    3.391402630426399E-3    3.350682470802193E-3    3.400159681012385E-3    7.276898163393775E-1   -4.911947932602554E-1
 1.338643864386439E9     7.354775199197310E-1   -5.268573671103828E-1    3.358716719753694E-3    3.437850237183048E-3    3.344639124862811E-3    3.406630360525287E-3    7.273297908982653E-1   -4.914142011921238E-1
 1.339213921392139E9     7.352606201338604E-1   -5.266893124896264E-1    3.367683361415524E-3    3.401357677044643E-3    3.383548654162386E-3    3.392558361925922E-3    7.271213421806975E-1   -4.912245254711943E-1
 1.339783978397840E9     7.350491926175483E-1   -5.269238747349321E-1    3.399417510396496E-3    3.426722540008610E-3    3.386293169585322E-3    3.402209200917948E-3    7.269607934349621E-1   -4.915146641246722E-1
 1.340354035403540E9     7.349571899335464E-1   -5.271303406439639E-1    3.394136336630106E-3    3.407318571181231E-3    3.398406546487998E-3    3.400186791187822E-3    7.267176978058536E-1   -4.916922399086022E-1
 1.340924092409241E9     7.348922128569425E-1   -5.269851553857762E-1    3.413963299868577E-3    3.416993135587385E-3    3.377552364208620E-3    3.394232213504261E-3    7.266962283521621E-1   -4.917770202846667E-1
 1.341494149414942E9     7.345747261503870E-1   -5.273657078605533E-1    3.391856523585612E-3    3.404991834180537E-3    3.412449124863931E-3    3.379003102400357E-3    7.261372931304012E-1   -4.918000108606823E-1
 1.342064206420642E9     7.343747156377562E-1   -5.276469486800013E-1    3.414421780466188E-3    3.408792078649047E-3    3.401915665391334E-3    3.411873570048850E-3    7.260641648231245E-1   -4.920756073672114E-1
 1.342634263426342E9     7.341217577384558E-1   -5.275764789435085E-1    3.407073495312321E-3    3.391752049014199E-3    3.406140524487751E-3    3.389780185476146E-3    7.259959834881977E-1   -4.921018616705314E-1
 1.343204320432043E9     7.339979625653682E-1   -5.276532224916490E-1    3.418274192995280E-3    3.360882164259872E-3    3.413083365993617E-3    3.393361506520060E-3    7.256486860542909E-1   -4.923604990800426E-1
 1.343774377437744E9     7.338580896130933E-1   -5.277859377462036E-1    3.430853243211541E-3    3.382890418405022E-3    3.417298405494389E-3    3.367663780373991E-3    7.254247383561124E-1   -4.923195520178101E-1
 1.344344434443444E9     7.336325515636608E-1   -5.280231604231801E-1    3.424755415945179E-3    3.390399820798376E-3    3.458609681182680E-3    3.377116296393300E-3    7.252005956645998E-1   -4.924238094711356E-1
 1.344914491449145E9     7.333147279482860E-1   -5.280811485036619E-1    3.434477162673007E-3    3.378821073522493E-3    3.422413285776960E-3    3.386301335092168E-3    7.249590865317829E-1   -4.925830227511753E-1
 1.345484548454845E9     7.330852946087049E-1   -5.281084841430872E-1    3.442132816924243E-3    3.368932796376663E-3    3.454951568175259E-3    3.353384728228939E-3    7.246596623840282E-1   -4.928465934401590E-1
 1.346054605460546E9     7.329798098981732E-1   -5.282640003177966E-1    3.437688816879313E-3    3.352920576928156E-3    3.445507368437965E-3    3.359096908386490E-3    7.244889766887975E-1   -4.929294562656439E-1
 1.346624662466247E9     7.326364897966428E-1   -5.283441546772770E-1    3.442743448077120E-3    3.354456053975352E-3    3.451992201684112E-3    3.365942377493165E-3    7.241961765573264E-1   -4.929587651403475E-1
 1.347194719471947E9     7.324739569855097E-1   -5.284333470252299E-1    3.475587277931571E-3    3.383292003389585E-3    3.466442778039739E-3    3.363308332688701E-3    7.240324133690562E-1   -4.930092380223519E-1
 1.347764776477648E9     7.322747493353923E-1   -5.287597775525408E-1    3.473165609304119E-3    3.362512847123569E-3    3.460004677210072E-3    3.347115027844744E-3    7.235502941563201E-1   -4.932633216159019E-1
 1.348334833483348E9     7.320009421295254E-1   -5.288016868426868E-1    3.453116506015929E-3    3.374172643275860E-3    3.475294922505112E-3    3.351747307467648E-3    7.235910843638238E-1   -4.932834497908688E-1
 1.348904890489049E9     7.317630863489256E-1   -5.290971686093738E-1    3.469960149475164E-3    3.364555405260838E-3    3.471266463572182E-3    3.355694440548738E-3    7.233643132784673E-1   -4.934588593973769E-1
 1.349474947494750E9     7.315623483152524E-1   -5.292037223374654E-1    3.479537891875570E-3    3.370880248692829E-3    3.495071618289155E-3    3.363121558663128E-3    7.229345245795009E-1   -4.935379480110956E-1
 1.350045004500450E9     7.313045187459217E-1   -5.292719747012228E-1    3.483127898179365E-3    3.348873972794895E-3    3.494114501148735E-3    3.325500704404553E-3    7.228276180537265E-1   -4.937424911260613E-1
 1.350615061506151E9     7.311843325270563E-1   -5.293627305792533E-1    3.481561562539558E-3    3.355772198063083E-3    3.507135896197944E-3    3.335388598424628E-3    7.226157663247014E-1   -4.937961345448587E-1
 1.351185118511851E9     7.308990900582061E-1   -5.295863361555355E-1    3.494247773577356E-3    3.355195159703593E-3    3.498481991056706E-3    3.330695490348019E-3    7.223262364693631E-1   -4.939266542252756E-1
 1.351755175517552E9     7.305995694193360E-1   -5.295667293115575E-1    3.497829578117548E-3    3.336761373726722E-3    3.510576888781055E-3    3.346704646833235E-3    7.222025248563282E-1   -4.940223959109064E-1
 1.352325232523252E9     7.305041073802807E-1   -5.296939832956474E-1    3.507692470760184E-3    3.341712503545435E-3    3.524156174347098E-3    3.338998161271647E-3    7.218942312704353E-1   -4.941013684764265E-1
 1.352895289528953E9     7.302182167877718E-1   -5.298749102103170E-1    3.520932636792787E-3    3.356728278456381E-3    3.527361808752336E-3    3.333534343353445E-3    7.217786009802676E-1   -4.943384553354355E-1
 1.353465346534653E9     7.299785290153776E-1   -5.300571363105776E-1    3.537343725517261E-3    3.345374325363287E-3    3.525013485096419E-3    3.327407477578475E-3    7.215360771713594E-1   -4.944121313600972E-1
 1.354035403540354E9     7.298229001162381E-1   -5.301705350013807E-1    3.513919768218222E-3    3.341612958264019E-3    3.532094249970927E-3    3.307339344251092E-3    7.213431615737387E-1   -4.945183222289720E-1
 1.354605460546055E9     7.295697764617998E-1   -5.302818220366079E-1    3.522299474632675E-3    3.348586099626634E-3    3.549865150223719E-3    3.343196643345248E-3    7.211079420872328E-1   -4.946846541394773E-1
 1.355175517551755E9     7.293802264638447E-1   -5.304372158829027E-1    3.533723723235360E-3    3.315402618282723E-3    3.550426849796017E-3    3.309675753347807E-3    7.209502837567279E-1   -4.948490956303166E-1
 1.355745574557456E9     7.291302653063639E-1   -5.305569708356677E-1    3.554631926477391E-3    3.330610954983120E-3    3.535712227855098E-3    3.298844512422371E-3    7.207497647322809E-1   -4.948641696406809E-1
 1.356315631563156E9     7.289002052238976E-1   -5.307178662271433E-1    3.550735156273073E-3    3.310307401441323E-3    3.553555129108924E-3    3.315346280483340E-3    7.204987642106179E-1   -4.951279634658483E-1
 1.356885688568857E9     7.287134224938340E-1   -5.309079349476092E-1    3.564965940796602E-3    3.283462986060388E-3    3.555075787454314E-3    3.278068942185536E-3    7.201833348978606E-1   -4.951816208386030E-1
 1.357455745574557E9     7.284302617720764E-1   -5.309318708575063E-1    3.551380375087832E-3    3.310644087564292E-3    3.546554929496138E-3    3.275841699445540E-3    7.200262017065424E-1   -4.953728456580784E-1
 1.358025802580258E9     7.281899341436814E-1   -5.311192668647855E-1    3.561698636138132E-3    3.283603856580212E-3    3.566733341114017E-3    3.252236484895721E-3    7.197967010520517E-1   -4.955408748308561E-1
 1.358595859585958E9     7.280612365607283E-1   -5.312137348379584E-1    3.559726177593190E-3    3.282960361420591E-3    3.553634960169860E-3    3.259801369291133E-3    7.196207715519300E-1   -4.956320765009734E-1
 1.359165916591659E9     7.278913752590956E-1   -5.312976733115797E-1    3.540806845268901E-3    3.268463417966645E-3    3.559437177810116E-3    3.266645823879304E-3    7.194037644503072E-1   -4.956617190467160E-1
 1.359735973597360E9     7.275958091651842E-1   -5.314862750954819E-1    3.554305670001813E-3    3.257365750679213E-3    3.566935547004390E-3    3.228931081694418E-3    7.191274925296468E-1   -4.957143839404085E-1
 1.360306030603060E9     7.273715044471331E-1   -5.316613170008949E-1    3.537893672773030E-3    3.261403307138183E-3    3.545890322985945E-3    3.253552714208630E-3    7.190946638024716E-1   -4.959135456286666E-1
 1.360876087608761E9     7.272026938368107E-1   -5.318603744378321E-1    3.542784217765141E-3    3.238667615725704E-3    3.563687750355396E-3    3.244322626956017E-3    7.187745951174911E-1   -4.962720907099639E-1
 1.361446144614461E9     7.269799535890610E-1   -5.320016041245416E-1    3.536987272697658E-3    3.240701970190843E-3    3.511486575155473E-3    3.222358361407141E-3    7.186292536990806E-1   -4.962196056150608E-1
 1.362016201620162E9     7.267493407561161E-1   -5.321640804720893E-1    3.553508585642746E-3    3.221353495775768E-3    3.522815511992513E-3    3.207891360884399E-3    7.184709640890656E-1   -4.963483936182067E-1
 1.362586258625863E9     7.265963886532555E-1   -5.322433250075526E-1    3.514510631777932E-3    3.257926798744449E-3    3.533380754353437E-3    3.232530461720739E-3    7.181945150266452E-1   -4.964969198838829E-1
 1.363156315631563E9     7.262875363002129E-1   -5.324782360672782E-1    3.536319829032918E-3    3.235994701670010E-3    3.533081471401146E-3    3.219000465537614E-3    7.179573011566928E-1   -4.966584809047962E-1
 1.363726372637264E9     7.261190500378080E-1   -5.326218973638038E-1    3.521143957775176E-3    3.236152916667367E-3    3.510132458444127E-3    3.215324493542269E-3    7.177988409192955E-1   -4.967271482871468E-1
[truncated: 1,740,463 more chars]
