# Supplementary material for: C-Axis Oriented LiNbO3 Thin Film Grown by Chemical Beam Epitaxy for Surface Acoustic Wave Device Applications
Source: Sensors (Basel). 2026 May 2;26(9):2858. doi: 10.3390/s26092858 (PMC13165638; doi:10.3390/s26092858)
Supplement: Supplementary file 1 [file sensors-26-02858-s001.zip › Data/One_Port_Resonator_raw.s2p]

#  HZ   S   RI   R     50.00 
! Rohde & Schwarz Vector Network Analyzer 
! Rohde-Schwarz,ZNB8-2Port,1311601042108004,3.12
! Created: UTC 1/27/2023, 10:17:42 AM
! freq[Hz]                re:S11                  im:S11                  re:S21                  im:S21                  re:S12                  im:S12                  re:S22                  im:S22
 3.000000000000000E8     9.874718455240197E-1   -1.290009515407519E-1    2.353808903854188E-6    7.919820656370596E-7    4.787983931551081E-6   -4.983857428970080E-6    1.002645498103217       7.770793274063606E-3
 3.005700570057006E8     9.876675610541581E-1   -1.293866053845544E-1    8.000254914170614E-7   -1.907241300428888E-6   -1.975876313359672E-6    1.685421689859408E-7    1.003064405414200       7.778572224286828E-3
 3.011401140114011E8     9.878245003134024E-1   -1.296012225358890E-1    1.247233520360924E-7    4.962714564316216E-6   -3.830993536131950E-6    2.813447108870070E-6    1.003433866027066       7.735539838475532E-3
 3.017101710171017E8     9.879780159412648E-1   -1.298758961467684E-1    3.730739041012050E-6   -4.163396294767810E-6   -6.967772851457650E-7   -4.228065335136401E-6    1.003805701155222       7.741137296914915E-3
 3.022802280228023E8     9.880525490871640E-1   -1.301829132444368E-1   -5.688367308960549E-7    6.358428240597203E-6    1.631031609978719E-6    4.747921669022980E-6    1.004076787822813       7.740992684578459E-3
 3.028502850285028E8     9.881487000027752E-1   -1.303998687728546E-1   -1.428560446378993E-6    5.671187267170894E-6   -7.079538015947532E-6    3.345304901709447E-6    1.004265101949741       7.725304067229161E-3
 3.034203420342034E8     9.882508568842029E-1   -1.307266745005443E-1   -7.318308977362810E-7   -1.517307683407387E-6    7.194138109458753E-6   -2.300810356254379E-6    1.004555491262353       7.707538399131935E-3
 3.039903990399040E8     9.882548206483339E-1   -1.309552078856442E-1   -5.368263908117259E-7    1.273194405711319E-6    4.198095274936257E-7    1.530133521613235E-6    1.004726917667065       7.745994691269937E-3
 3.045604560456046E8     9.883078311153214E-1   -1.312375387525978E-1    1.419345381432800E-6   -3.550016140084186E-6    5.587777163829455E-6   -2.187049503552763E-6    1.004831143147927       7.689153018260448E-3
 3.051305130513051E8     9.883606671684873E-1   -1.314971167685209E-1    3.816825205521007E-7   -3.177875770432796E-7    2.834111499131777E-6    3.465279852310393E-6    1.005051050638713       7.651435099726744E-3
 3.057005700570057E8     9.883468326180992E-1   -1.317527084506562E-1    1.694159587658171E-7    1.916288980737754E-6    7.188522593144328E-6    4.964815743802883E-6    1.005148967427822       7.633426381247187E-3
 3.062706270627063E8     9.883702762008809E-1   -1.319995990012615E-1    6.966980143163263E-6    1.528718466447198E-6    3.082385335198579E-6    1.151599830172270E-6    1.005296360332451       7.693681464993636E-3
 3.068406840684068E8     9.884032816310502E-1   -1.322909827399806E-1    2.859209498833171E-6    5.534571900517880E-7    5.939095766098771E-6    4.896263151060489E-6    1.005442229669328       7.663179208363487E-3
 3.074107410741074E8     9.884179018313781E-1   -1.324929403321052E-1   -2.347990974664025E-6    2.650063659723681E-6   -3.392022158864557E-6    4.203398898951727E-6    1.005261774067592       7.590114354535526E-3
 3.079807980798080E8     9.883783794932994E-1   -1.328167978451075E-1   -2.784803227336492E-6   -7.559853084537251E-7   -6.853692913686304E-7    3.432767624768158E-6    1.005438802117355       7.662121197543092E-3
 3.085508550855085E8     9.884135711916411E-1   -1.330333386853250E-1   -3.734053667452672E-6    1.188024569855707E-5   -3.201282698652223E-6   -6.181126054660471E-6    1.005656509341582       7.607143280466492E-3
 3.091209120912091E8     9.883734042039118E-1   -1.333640942260585E-1    1.411059017520640E-6    5.397017938984494E-6    5.311925972049346E-6   -1.013372359309360E-5    1.005539514938951       7.604283526484882E-3
 3.096909690969097E8     9.884234099122623E-1   -1.336119402812422E-1    3.054223968718987E-6    4.265028400934349E-6    4.549228486069379E-7   -2.460761350248177E-6    1.005597639659061       7.524050865151280E-3
 3.102610261026102E8     9.884257755157113E-1   -1.338038447193858E-1   -4.859598777670382E-7    1.099353620143810E-6    1.143700473573030E-5   -2.251827727095092E-6    1.005743721152160       7.655473130974528E-3
 3.108310831083108E8     9.883099163580008E-1   -1.340465226556886E-1   -1.973902211011143E-6    5.148019459313591E-6    3.731885755639961E-6   -4.775422592930932E-7    1.005705416934807       7.571873158959279E-3
 3.114011401140114E8     9.883340844240773E-1   -1.343255904578831E-1    4.225603343633658E-6   -5.318744648015608E-6    7.859956556931915E-7    2.949763612019049E-7    1.005699009091212       7.394224769902201E-3
 3.119711971197120E8     9.882864313039824E-1   -1.344836123403884E-1    3.797152413624374E-6    5.685245849563970E-6   -2.410232976653164E-6   -1.531475879139310E-7    1.005782175281360       7.368576059129324E-3
 3.125412541254125E8     9.882552375395356E-1   -1.347650186058427E-1    1.711248778361845E-6   -3.735711948540533E-6   -1.304134421915726E-6    8.745150407812920E-6    1.005772947662695       7.369328646748025E-3
 3.131113111311131E8     9.882482378374364E-1   -1.350273689218690E-1    2.152415369391145E-6   -4.757555132500570E-6   -3.750591228206222E-6    1.080422633988866E-6    1.005737681749777       7.280861925335117E-3
 3.136813681368137E8     9.881315304108953E-1   -1.352357695379390E-1   -1.093948579471357E-6    2.192463357479311E-6    1.036528234136365E-6   -1.978861945253708E-6    1.005850276171345       7.155597027014782E-3
 3.142514251425142E8     9.881367888520685E-1   -1.355353168273364E-1   -7.437707848603840E-7    3.859248036536348E-6    2.269159962842238E-6   -4.793018720086750E-7    1.005743814315474       7.222171420742369E-3
 3.148214821482148E8     9.881246137182081E-1   -1.357849422748084E-1    9.842843318775948E-7    1.660276276954405E-6   -2.312518848463428E-6    2.021836608378759E-6    1.005717902996972       7.245642813240510E-3
 3.153915391539154E8     9.880300817378230E-1   -1.359357302756325E-1   -1.537186154896810E-6    4.866497682269234E-6    3.153668427762063E-6   -1.349369211842857E-7    1.005726064063325       7.187906573764677E-3
 3.159615961596159E8     9.879724562093166E-1   -1.362306214731576E-1    2.653821069389957E-7   -9.279607143383656E-7   -6.770344631500709E-6    5.858552308266597E-7    1.005645964856989       7.125656777910907E-3
 3.165316531653165E8     9.879862672950105E-1   -1.364432263908155E-1   -3.326523871767280E-6   -4.416265640439484E-6   -8.638747253724589E-7    1.549082448617438E-7    1.005617309369299       7.041718689914564E-3
 3.171017101710171E8     9.879292902546272E-1   -1.365875493720556E-1   -2.689325143380890E-6   -3.478162028070441E-6    3.509363840483782E-6    5.951881952237006E-6    1.005586577763525       6.983385878669047E-3
 3.176717671767177E8     9.878300690803833E-1   -1.369053949018699E-1   -1.341022181524052E-6    4.831486174036258E-6    7.485440924736536E-6    1.204502032436523E-6    1.005734710350744       6.941466415870353E-3
 3.182418241824182E8     9.879223847184744E-1   -1.372082493998626E-1    3.816757403297754E-7    1.475225207022926E-6    3.261491515472592E-6   -1.406687462758848E-6    1.005506830543312       6.988461066754309E-3
 3.188118811881188E8     9.878862072405481E-1   -1.374460040215589E-1   -3.169507406493386E-6    8.731101236275156E-8    4.288732072331537E-6    1.735025336092170E-6    1.005507384879325       6.795555280044428E-3
 3.193819381938194E8     9.878785441993054E-1   -1.377284231422733E-1    1.366144738525034E-6   -4.985677106815149E-6   -5.945858440642526E-6   -3.094984426604495E-6    1.005504030518353       6.725873491228974E-3
 3.199519951995199E8     9.877278777708448E-1   -1.378983614554712E-1    2.021709454827297E-6   -2.515816830285291E-7   -3.162619090180613E-6    2.062499691051542E-6    1.005514746890770       6.675184929839022E-3
 3.205220522052205E8     9.877629321492849E-1   -1.382103790448484E-1   -7.072817145368456E-7    4.130883235608038E-6    2.922784386679500E-6   -6.387810002551637E-6    1.005391263336274       6.589610751371020E-3
 3.210921092109211E8     9.876587014832225E-1   -1.384158905713149E-1    1.815419774404238E-6   -1.551587786085087E-6   -8.283576923471896E-7   -3.049974575816908E-6    1.005374968280963       6.504460457205624E-3
 3.216621662166216E8     9.876700644971653E-1   -1.386256352675901E-1    4.120924254415789E-6    2.443533064182952E-6    6.983148823841874E-6    4.437072968391248E-6    1.005361712842956       6.485790091604526E-3
 3.222322232223222E8     9.875923271376439E-1   -1.388928040428192E-1    4.268043880805360E-7    3.796488281357364E-6    3.118381791392218E-6   -2.079197804196506E-6    1.005193791736940       6.394806597234228E-3
 3.228022802280228E8     9.876208721005669E-1   -1.390738576092579E-1    1.293653294490947E-6   -3.790688410223254E-7   -3.017266578376178E-6    3.088619229464150E-6    1.005212703999159       6.287519048094689E-3
 3.233723372337234E8     9.875621019782631E-1   -1.394522564605752E-1   -5.291702916035632E-6   -2.165613948421520E-6   -9.179308281193281E-8    1.235717850442105E-6    1.005100740664412       6.221575977315166E-3
 3.239423942394239E8     9.874826420554041E-1   -1.396726998452466E-1    3.253559212780913E-6   -4.714945182265269E-6   -6.775817138430948E-7   -1.391333587278285E-6    1.005087228801355       6.194930032927540E-3
 3.245124512451245E8     9.875911139224083E-1   -1.398948331071784E-1    1.070809520645959E-6   -1.935735454037209E-6    1.850704132857817E-6   -4.868199203181605E-7    1.004957487171071       6.029804714165292E-3
 3.250825082508251E8     9.876180134082828E-1   -1.400934252982062E-1    1.325614434546481E-6   -1.660817514160613E-6   -1.963062587689467E-6    2.245157697308356E-6    1.004928270568069       6.002495191964332E-3
 3.256525652565256E8     9.874077121869054E-1   -1.404309886386222E-1    7.587627223909891E-6   -2.277232000837910E-7    2.945289006131583E-6    4.344169560038761E-6    1.004861740827905       5.888879769723090E-3
 3.262226222622262E8     9.874054069570155E-1   -1.405826507175307E-1   -3.818857656009466E-6   -1.297761007215585E-7    3.283218617378331E-6   -6.689053963493470E-6    1.004822689988763       5.760136266067042E-3
 3.267926792679268E8     9.873355518432793E-1   -1.408202339741512E-1   -1.573230494798070E-7    1.355531074639382E-6   -7.902155902605404E-7   -7.331144926476160E-6    1.004706605057943       5.691217620396555E-3
 3.273627362736273E8     9.873032592232641E-1   -1.411036999270981E-1   -1.925070680241322E-6   -2.156198607312211E-7    5.241776700122904E-6   -3.077654949236640E-6    1.004658997476309       5.577095746907725E-3
 3.279327932793279E8     9.872191350307176E-1   -1.413575272365162E-1    5.012882769274248E-6    5.348208506303515E-6    9.913550045644181E-7   -1.815860297492299E-6    1.004527929622460       5.499901598696254E-3
 3.285028502850285E8     9.871401583633167E-1   -1.416378935509419E-1    1.628500157559553E-6   -1.720120127124932E-9   -6.897698629349276E-7   -1.104194777231926E-5    1.004501838244134       5.431355449906331E-3
 3.290729072907290E8     9.872102083867291E-1   -1.417772974299978E-1    2.302425076060933E-6    2.288175547457090E-6    3.433598264087125E-6   -1.756408811376863E-6    1.004356531894948       5.331045562020693E-3
 3.296429642964296E8     9.871135419108165E-1   -1.420411144281912E-1    3.764543600443850E-6   -4.812796237648549E-7   -1.770670569295436E-6   -4.236922605227459E-6    1.004305801481451       5.250535893142370E-3
 3.302130213021302E8     9.871236751588093E-1   -1.423078500173319E-1   -2.328773494496721E-6    1.200038461863387E-7   -6.669454963448181E-7    2.243680946666011E-6    1.004229382929069       5.129034195937052E-3
 3.307830783078308E8     9.870990848584797E-1   -1.425390035487611E-1   -3.454550456252808E-6    5.144995470640266E-6    3.387649458437974E-6    5.157460745728705E-6    1.004109019840349       5.058543471406871E-3
 3.313531353135313E8     9.869035437639266E-1   -1.428869603582646E-1   -5.714578639231622E-7    5.418063511311663E-7    3.084733625632873E-6    6.609194746432368E-6    1.004037150652023       4.944770450703054E-3
 3.319231923192319E8     9.869404144202868E-1   -1.430539686960466E-1   -3.634751810552967E-6    2.455829206257626E-6   -1.167504515611635E-6   -1.821126392406314E-6    1.003943609962105       4.856787505007377E-3
 3.324932493249325E8     9.869674829161272E-1   -1.432461825425008E-1    2.101149106384790E-7    2.409225117162470E-6   -9.483956654454840E-6   -8.358961104671888E-7    1.003906356611124       4.769373758760891E-3
 3.330633063306330E8     9.868689352932554E-1   -1.434695664608334E-1   -4.720829130634290E-7    4.420294235410469E-6   -1.663548631507024E-6   -2.716815846971890E-6    1.003813461760957       4.663987305887740E-3
 3.336333633363336E8     9.867887210610375E-1   -1.437184924310146E-1    5.697283746209050E-6    2.803302964518663E-6   -1.484009677227054E-6    2.869083659146334E-6    1.003731021068966       4.606570412576869E-3
 3.342034203420342E8     9.867143188060664E-1   -1.438674082192853E-1    2.261727084586566E-6   -6.149860940476500E-6    6.754442465223991E-6   -2.494626717447227E-6    1.003620447745563       4.498042259387235E-3
 3.347734773477347E8     9.867121074061159E-1   -1.441585357966155E-1   -3.888378403990727E-6   -2.293715261654200E-6   -2.871964809188098E-6   -5.838155852191379E-6    1.003515007241185       4.401120833322331E-3
 3.353435343534353E8     9.866770497809900E-1   -1.444517451155004E-1   -1.036499117179421E-6   -3.906475125196431E-6    7.165644683479626E-7   -2.165762562172378E-6    1.003482019032980       4.304511170762479E-3
 3.359135913591359E8     9.866690901045726E-1   -1.446757474220395E-1    2.447652165339765E-6   -3.825753753836072E-6    3.613232473189798E-6    9.490032795499149E-7    1.003377979064885       4.237768263468390E-3
 3.364836483648365E8     9.866021688129608E-1   -1.448830734388969E-1   -4.591874545328403E-6   -6.577804712989734E-7   -5.156282929554443E-6   -7.612916197818652E-7    1.003321155483448       4.101724395885301E-3
 3.370537053705370E8     9.865929447089038E-1   -1.451125204752761E-1    1.834305805339730E-6   -9.453229005823596E-7   -3.706195170399196E-6    2.940852644825282E-6    1.003280935739875       3.951386533281856E-3
 3.376237623762376E8     9.865502517859144E-1   -1.454125852075649E-1    2.524361698459385E-7   -1.030556966953308E-6    2.797655420889331E-7   -2.335823589238820E-6    1.003281538209128       3.857028983141148E-3
 3.381938193819382E8     9.864448458246111E-1   -1.456383162724945E-1    2.823709065490306E-6   -7.909501509085813E-7   -5.095256224644171E-6    4.978330321523808E-6    1.003198131445069       3.859557359362195E-3
 3.387638763876387E8     9.865711537529078E-1   -1.459069374846573E-1    4.417392900044960E-6   -8.304060453311021E-7   -6.125223624089298E-6    4.706255380504160E-6    1.003112348479280       3.670526260180617E-3
 3.393339333933393E8     9.864426668348374E-1   -1.460596776108098E-1   -2.729414123249414E-6   -2.961965120274778E-6   -3.329172946447068E-6   -2.457273386508193E-6    1.003054186260314       3.614180755184985E-3
 3.399039903990399E8     9.863902484144436E-1   -1.462776593846048E-1   -7.126369161058631E-7   -6.813034318722937E-6    2.615218272487577E-6    1.316485780829791E-7    1.002954213258866       3.585830245375006E-3
 3.404740474047405E8     9.864045430842460E-1   -1.465511184165963E-1    6.213531482267120E-6   -2.128411922127911E-6   -5.379394057334834E-6   -8.937580983431035E-6    1.002903370111545       3.553426220179453E-3
 3.410441044104410E8     9.862739238882126E-1   -1.467831082177035E-1   -6.899554838436206E-7    7.375535825051625E-7   -1.018436373064850E-5   -2.196528075575335E-6    1.002796924431498       3.432459568916762E-3
 3.416141614161416E8     9.862762149502734E-1   -1.471374791824331E-1   -1.676055309103622E-6    4.210925338827690E-6    1.750313471027572E-6    3.066382959435231E-6    1.002777509610465       3.267856495905756E-3
 3.421842184218422E8     9.862152091778157E-1   -1.473294118608402E-1   -3.137946543085389E-7   -3.086282753463869E-6   -1.443241484853450E-6   -4.311977079399720E-6    1.002762893245038       3.282258765217695E-3
 3.427542754275427E8     9.861471176527099E-1   -1.474779786046041E-1    1.474879617843351E-6   -1.135910300988070E-6   -1.056332946958899E-6   -4.560908715293329E-6    1.002640508425823       3.059922125715609E-3
 3.433243324332433E8     9.861097702220860E-1   -1.477613786165074E-1    3.560216944596459E-8    5.467383760161080E-7    5.626805005408372E-6    4.344561981527116E-6    1.002487776131219       3.090672481296815E-3
 3.438943894389439E8     9.860268190088805E-1   -1.479921906942983E-1   -3.448372022832377E-7    3.324771385956575E-6   -1.954893561357915E-7    2.343103247502490E-6    1.002629245960315       2.963671510181031E-3
 3.444644464446445E8     9.859712919297328E-1   -1.481955328970166E-1   -4.065905562384599E-6    2.043309009835112E-6   -4.567712278389630E-6    3.607331965330028E-6    1.002428003230696       2.834608823497892E-3
 3.450345034503450E8     9.859334357261195E-1   -1.484515815637418E-1   -7.406632376256488E-6    1.403400410513480E-6   -1.986088560043495E-6    2.074622461145596E-6    1.002387858889560       2.748219925362106E-3
 3.456045604560456E8     9.859227696918145E-1   -1.487044020933327E-1    2.937116208659487E-6    1.492613962594894E-6    6.691782024473777E-7    3.963521853133820E-6    1.002334193966676       2.806030491543994E-3
 3.461746174617462E8     9.859082229390446E-1   -1.489437700860491E-1   -5.118390375359822E-6   -5.416983881188843E-6    3.528804420993967E-6    1.693264349370806E-6    1.002201777624540       2.655392336660820E-3
 3.467446744674467E8     9.858218551750638E-1   -1.491910882835900E-1   -3.943694869402077E-6    2.290407868911866E-6   -7.226919826747940E-7   -5.544327074667158E-7    1.002288300671297       2.533124900177867E-3
 3.473147314731473E8     9.857599894651694E-1   -1.493835965393707E-1   -6.511363115112939E-6    8.122247075947683E-7   -2.720192946508287E-6    4.124867142048896E-7    1.002180767328800       2.538703717719027E-3
 3.478847884788479E8     9.857571593005121E-1   -1.495964500098250E-1   -5.639475473580936E-7    4.441315630451296E-6    8.002180175920713E-6    1.823659251943911E-6    1.002149276021930       2.441442550928073E-3
 3.484548454845484E8     9.856661985529300E-1   -1.498828245815578E-1    1.500377988699994E-6   -6.906508599289480E-6   -3.909738213455701E-6   -6.014250346313123E-6    1.002221861035341       2.373646397011132E-3
 3.490249024902490E8     9.856149234263718E-1   -1.501041609779504E-1   -4.594873587950681E-6    6.067283667000757E-6    3.521305144044372E-6   -5.242305014919243E-6    1.002152502733781       2.422312288071950E-3
 3.495949594959496E8     9.855969255415539E-1   -1.503224459348628E-1   -1.582814031356726E-6   -4.762020550618701E-6    5.317187049231216E-6    4.430428215088433E-6    1.002106143269974       2.409389682819056E-3
 3.501650165016502E8     9.855187753965059E-1   -1.505462712027462E-1   -4.712517543696685E-6    6.082932404092270E-7    5.817344781789790E-6    8.075860756754612E-7    1.002157700461844       2.320310071426592E-3
 3.507350735073507E8     9.854997918147977E-1   -1.508039211588731E-1    3.360822571436656E-6    4.751379421349148E-6   -1.866116239499620E-6    4.729286902194326E-6    1.002069773494830       2.236622249895575E-3
 3.513051305130513E8     9.854495860682339E-1   -1.510349628839031E-1    6.219319492657601E-6   -3.944208662193148E-6    6.085609944825592E-6   -1.050677102208289E-6    1.002057523412506       2.298673769743460E-3
 3.518751875187519E8     9.853932928809005E-1   -1.512255744343041E-1    1.258509858442099E-6    4.424363328232442E-6    1.273223334322035E-6    1.212193015927254E-6    1.002026728932594       2.142487194001445E-3
 3.524452445244524E8     9.853466116697741E-1   -1.514685344692584E-1    8.206755141595824E-7    4.125540195405431E-7    7.141599946023219E-6    1.764588917370488E-6    1.002046968748630       2.216481194149131E-3
 3.530153015301530E8     9.853170601151778E-1   -1.517325751798304E-1   -1.220215249889762E-6   -9.870984655662361E-7    8.306855794951078E-7   -2.013752554022953E-7    1.001967163979983       2.039502864768385E-3
 3.535853585358536E8     9.852883715399704E-1   -1.519730024665543E-1   -9.709319386817553E-7   -7.951272954992966E-7   -3.622409151671023E-6    4.639977171992629E-7    1.001936391034631       2.068515791654106E-3
 3.541554155415542E8     9.852075999622201E-1   -1.521952284319839E-1    3.402443382915257E-6   -3.320504588697641E-7    2.037042811410610E-6   -8.441383318960317E-8    1.001959517554526       1.959457507844087E-3
 3.547254725472547E8     9.851793186237799E-1   -1.524455514112883E-1    3.638905299907013E-6   -6.386969031475567E-6    2.760247523336811E-6   -1.735612908122153E-6    1.001964767621491       2.056385434933010E-3
 3.552955295529553E8     9.851324122803374E-1   -1.526655749409388E-1    1.892937969413848E-6    1.269065749674018E-6    2.005555121656985E-6    3.688578646156174E-6    1.002060132648763       1.980553225953622E-3
 3.558655865586559E8     9.851031081505160E-1   -1.529025438869368E-1    2.657462927087442E-6   -6.638258239191030E-7    3.458903313827769E-6   -7.079410262564454E-6    1.001910984044359       1.998247444994522E-3
 3.564356435643564E8     9.850775012379495E-1   -1.531213499307960E-1   -3.211339530366591E-6   -3.085248840427032E-6    7.003404263322588E-6   -9.292882507792571E-7    1.001970458693166       1.986931040512496E-3
 3.570057005700570E8     9.849949539182539E-1   -1.533240646252911E-1   -1.019251571253570E-6    7.329810653749390E-6   -2.132213123477455E-6    1.253363071446762E-6    1.001956623581140       1.957868652845715E-3
 3.575757575757576E8     9.849294879182295E-1   -1.535435585558819E-1    4.437594445404461E-6    3.606573073177278E-6    7.905825223358781E-6    1.953099896665980E-7    1.002001516268945       1.956413526921422E-3
 3.581458145814582E8     9.849795930845882E-1   -1.538319078346723E-1    5.972266116444691E-8    3.979148149247716E-6   -1.527343523389025E-6   -2.706892337412382E-7    1.002007167106798       1.974740915226004E-3
 3.587158715871587E8     9.848793264584251E-1   -1.539602510349793E-1    2.475720243724981E-6    6.798900373388086E-7    4.992906767361895E-6    2.104529375642392E-6    1.001971366818486       1.926717662815551E-3
 3.592859285928593E8     9.848061499445991E-1   -1.542790230755689E-1    3.358320478991167E-6    3.013555565916184E-6    4.695395743296344E-6   -5.693803097280733E-6    1.002032156805838       1.927828650541721E-3
 3.598559855985599E8     9.848264050051201E-1   -1.544739767466869E-1    2.331337936068098E-6    1.734144227533453E-6    4.216980343843516E-6    2.381401889870346E-6    1.001980501660352       1.947680323289160E-3
 3.604260426042604E8     9.846973507013794E-1   -1.547300071983075E-1    1.786011982064190E-6    3.268004554323814E-6    7.883625933949368E-6   -7.434593433917256E-6    1.002077159105556       1.947484742704337E-3
 3.609960996099610E8     9.847064474669375E-1   -1.549357225729942E-1    6.111234766664786E-6   -2.821170541700020E-6   -7.217147300049057E-7   -5.877324893418777E-6    1.002124588389061       1.980500240741222E-3
 3.615661566156616E8     9.847713200921761E-1   -1.551476404708647E-1   -9.009475572300173E-8   -4.609073274542188E-6    2.083318031118804E-7   -6.238004332778472E-8    1.002152091824066       1.967162711135854E-3
 3.621362136213621E8     9.846290631897385E-1   -1.554309861164398E-1    4.093563566437851E-7   -6.697965216214645E-6    5.999472397602340E-6    2.079085522838796E-6    1.002167743123733       2.067052395278085E-3
 3.627062706270627E8     9.846472480602408E-1   -1.557286682139393E-1   -4.393201118933140E-6   -2.542080482491226E-6    1.988647719371678E-6   -1.821075193892751E-6    1.002203648594727       2.026893403019173E-3
 3.632763276327633E8     9.845729553068929E-1   -1.558693944969492E-1    1.097503332068745E-6    8.827391213249468E-7   -2.461068247263768E-6    2.814995997957837E-6    1.002211997398984       2.060191212090520E-3
 3.638463846384639E8     9.844826006691475E-1   -1.561435435560319E-1   -1.861024246328656E-6    5.378693124030439E-6   -2.589324477751492E-6    3.654158902935172E-6    1.002266140598446       2.075636522227826E-3
 3.644164416441644E8     9.845112077268053E-1   -1.563709169216592E-1    3.168310549769556E-6    1.150638939067853E-6   -1.191575905293565E-6   -9.868851727141720E-7    1.002246090547055       2.122662081393927E-3
 3.649864986498650E8     9.845373915019234E-1   -1.566268525026642E-1    4.624281973442384E-6    8.369844227562876E-7   -1.037289874731392E-7    4.997397022199816E-7    1.002299837294291       2.108327668272254E-3
 3.655565556555656E8     9.845221805347535E-1   -1.568409432113509E-1    8.137205975031604E-7    5.544879874242227E-6    4.488907016126744E-6    3.621142493999507E-6    1.002320022356903       2.166158939032538E-3
 3.661266126612661E8     9.845157076373964E-1   -1.570795705684840E-1    5.552195068731062E-6    1.522065740628967E-6    5.353596867645550E-6    2.642069344960836E-6    1.002313074051347       2.252045719541815E-3
 3.666966696669667E8     9.844216085664873E-1   -1.573560667031614E-1    3.842915661734499E-6   -1.489226047942864E-6   -5.790036298645401E-6   -2.319570147883640E-6    1.002360882971206       2.266327159917428E-3
 3.672667266726673E8     9.843438498466163E-1   -1.574557778207394E-1    7.427971804071153E-6    4.307101058838969E-6    2.543741116856134E-6    2.408757915907326E-6    1.002399253300927       2.311795245847696E-3
 3.678367836783679E8     9.843512117844140E-1   -1.577761217818617E-1    7.301742729531663E-8   -2.092225528324522E-6    1.451503680553046E-7   -3.513443735351578E-6    1.002496566513148       2.350381847713545E-3
 3.684068406840684E8     9.843081956511552E-1   -1.580185401094706E-1   -4.574831829845223E-6    3.701773773109071E-6   -3.980941105653055E-6   -6.310396279460027E-6    1.002505262889745       2.378752827531308E-3
 3.689768976897690E8     9.843038469932036E-1   -1.582179520311843E-1   -3.791249085783673E-6    2.645512141438460E-6    1.694304308495267E-6    7.314886152162682E-6    1.002614865723682       2.424876762953302E-3
 3.695469546954696E8     9.842288978534410E-1   -1.584609460786194E-1   -2.436945222908479E-6   -6.456558787238362E-6   -3.453586894933001E-6    3.211463369431193E-6    1.002570818095163       2.509494271416242E-3
 3.701170117011701E8     9.841047246462115E-1   -1.586729545776012E-1   -1.222937264151907E-7   -3.228205226155990E-6   -4.981727976209061E-6   -1.981678516523381E-7    1.002653359957107       2.537663108565570E-3
 3.706870687068707E8     9.841498413355161E-1   -1.590210003900655E-1    9.345818709637447E-7   -8.519223123506338E-7    1.344895246141885E-6   -1.802374922585752E-6    1.002651346452162       2.614588804229193E-3
 3.712571257125713E8     9.841237096500141E-1   -1.591548930932887E-1   -7.151480269610122E-6    1.664760663677356E-6    5.913681761437274E-6   -1.646760641874319E-6    1.002762013071649       2.518438703322772E-3
 3.718271827182719E8     9.840780272866315E-1   -1.595338775178418E-1   -2.689624548264891E-6    7.798803176440525E-7   -9.093051430898144E-6    4.303233222481140E-6    1.002804311140896       2.714820241493567E-3
 3.723972397239724E8     9.839575659621221E-1   -1.596407890448759E-1   -1.464025181222472E-6    2.056429876124481E-6   -2.607008944281489E-6    2.529145080934331E-6    1.002906363113382       2.746099425449137E-3
 3.729672967296730E8     9.839014314658302E-1   -1.597571768742867E-1   -3.855648768465789E-7    2.047898591851905E-6   -6.274116549074507E-7   -7.710632388133957E-6    1.002903703601412       2.751598169845316E-3
 3.735373537353736E8     9.837758139644281E-1   -1.600935783033395E-1   -2.068718409128689E-6   -6.922906099831479E-6    2.686561330413959E-6    7.051715607981852E-6    1.002990320737062       2.874723153838510E-3
 3.741074107410741E8     9.837057304887221E-1   -1.603701528531513E-1   -3.095558571917841E-6   -6.570067221898033E-6    3.264911055695856E-6   -7.223554591823441E-8    1.002927668697992       2.918627187136191E-3
 3.746774677467747E8     9.836683901544671E-1   -1.604764893071850E-1    2.992819564842598E-6    3.584317294406011E-6   -1.793557082568797E-6   -1.307694329779970E-6    1.003130022615883       3.037879910265231E-3
 3.752475247524753E8     9.835894288690298E-1   -1.608081191596357E-1    1.651098054578348E-6   -1.008961860730075E-6   -5.196781841670726E-8    5.778170946889056E-6    1.003161768645789       3.073461179649828E-3
 3.758175817581758E8     9.835084578564501E-1   -1.609175697128773E-1   -1.083317357573603E-6   -3.009377335268091E-6    3.202553671383463E-6   -2.626700161572812E-6    1.003326598976021       3.113101965119600E-3
 3.763876387638764E8     9.835395721339028E-1   -1.612654196247699E-1   -3.265935264238343E-6    4.366854153623682E-6   -1.085443220077934E-6   -3.886475037705088E-6    1.003339743541621       3.410575701651731E-3
 3.769576957695770E8     9.834284621916074E-1   -1.614782838104086E-1    2.603025576760495E-7   -6.675045318920999E-6   -2.968572259838250E-6   -1.443891027931296E-6    1.003415620676242       3.372018956510653E-3
 3.775277527752775E8     9.834466671304481E-1   -1.616565974234793E-1    4.526718429877029E-6    2.570999183911220E-6    6.880380481807573E-6    5.809784232732327E-6    1.003410614379239       3.359171706312855E-3
 3.780978097809781E8     9.833207465709689E-1   -1.619689868419190E-1   -1.365487339605869E-6   -3.506942949675205E-6    8.475247828724816E-7    3.543309196828891E-7    1.003384620676660       3.555694103295825E-3
 3.786678667866787E8     9.833133250422182E-1   -1.621731014303779E-1   -3.522070245752462E-6   -1.240587414423880E-6   -1.640298251574329E-7   -1.566103487380449E-7    1.003507109298095       3.487690066607114E-3
 3.792379237923793E8     9.831897731850310E-1   -1.623777489283503E-1   -6.082244375950804E-6   -3.038345587677336E-6    3.654944035320619E-6   -3.752819584257962E-6    1.003632984473911       3.531629353869191E-3
 3.798079807980798E8     9.832152207867763E-1   -1.626378834105000E-1   -4.269296125235468E-6    7.509287804418587E-7    1.833117972722494E-6   -5.881202201026058E-6    1.003483422256186       3.670638447834646E-3
 3.803780378037804E8     9.831684573984661E-1   -1.628578153394953E-1    7.722760541971343E-6    2.785896649561504E-6   -8.570351225354517E-7    5.318607436886168E-7    1.003553863544531       3.756120853402490E-3
 3.809480948094810E8     9.831352813035085E-1   -1.631201716397435E-1   -9.668737315802702E-7   -3.190952697826389E-6   -3.969095646234290E-6   -1.151678375804822E-6    1.003627166865899       3.869471592564778E-3
 3.815181518151815E8     9.830354350514103E-1   -1.632870102588003E-1    5.193672310663460E-6   -1.439259192092900E-6   -5.090397942942122E-6    2.776409230143737E-7    1.003658389330865       3.975161749604297E-3
 3.820882088208821E8     9.829662644053141E-1   -1.635096287689538E-1   -1.396616695433494E-6   -1.922003786417238E-6    1.149557030898520E-6    1.621100006013055E-6    1.003717511286305       3.992373807686961E-3
 3.826582658265827E8     9.829513544821654E-1   -1.637844387194340E-1    1.142865530336637E-6   -1.067181377599550E-6    5.811246245223797E-7   -6.594574366403031E-6    1.003645023017877       4.160566927781472E-3
 3.832283228322833E8     9.828083962301483E-1   -1.639985620857871E-1    4.500822350905806E-6   -6.336849698096127E-6   -1.198114021811100E-6    2.503094486770300E-6    1.003680113913502       4.166659800468775E-3
 3.837983798379838E8     9.827865763895891E-1   -1.642190925142486E-1    3.024995654941037E-6    6.761937933134739E-7    6.458334549323557E-8   -6.204246858538261E-6    1.003660507734432       4.196935802128863E-3
 3.843684368436844E8     9.827993970397083E-1   -1.645392306715620E-1    3.079894935140669E-6    2.611884575966389E-6    1.294526844908456E-6   -2.368854165501897E-6    1.003797016759015       4.367900590725435E-3
 3.849384938493849E8     9.827861634460612E-1   -1.646569947705097E-1    2.865258010491351E-6   -2.422583921268926E-6    2.112509525463862E-6   -4.350123221570987E-6    1.003792026283521       4.348367768224005E-3
 3.855085508550855E8     9.827145238753131E-1   -1.649817674561890E-1    4.174899714307072E-6   -3.390796394742839E-6    3.169251187502217E-7    8.862993859315789E-7    1.003819971120695       4.466988873687996E-3
 3.860786078607861E8     9.826867982032486E-1   -1.651452644091765E-1    4.154753044658185E-6   -6.417271582599278E-6    5.211444425333248E-6   -5.736233154894406E-6    1.003699163111642       4.513738126555223E-3
 3.866486648664867E8     9.826469613459573E-1   -1.654443964278365E-1    3.328624416023419E-6   -1.178632559781287E-6    4.301722824050793E-6   -1.086458316551211E-7    1.003742831596447       4.501501144121083E-3
 3.872187218721873E8     9.826210206422040E-1   -1.656273670394133E-1    1.765542663535503E-6   -3.606692114726026E-6    5.818375011037599E-6    4.073943845399252E-7    1.003768141849244       4.691195122041151E-3
 3.877887788778878E8     9.825332247724275E-1   -1.659554740504599E-1    3.517339706841276E-8    1.753987492274671E-6   -6.586281966579442E-6   -1.464732368330593E-6    1.003722362145761       4.627686230868868E-3
 3.883588358835884E8     9.825030543119926E-1   -1.661133458023981E-1   -5.846411980754220E-6   -5.134993761538609E-6   -3.158565286856692E-6    6.745077301073658E-6    1.003737674309360       4.719060240897636E-3
 3.889288928892889E8     9.824642835623411E-1   -1.663628115889188E-1    3.003092047443416E-6    2.258973603278579E-6    1.274411709111336E-6    1.188475007079652E-6    1.003836808006786       4.725602487340548E-3
 3.894989498949895E8     9.824191448843050E-1   -1.665990041997163E-1    5.117504272605361E-6   -9.910191652931772E-6   -4.393522788868019E-6   -4.677546482778294E-6    1.003793180659548       4.783140059106820E-3
 3.900690069006901E8     9.824071960685142E-1   -1.668068365618947E-1   -4.134506057788249E-6    1.369353841797122E-6    1.285266907448592E-6   -2.298976995166290E-6    1.003776250809996       4.863737605073299E-3
 3.906390639063907E8     9.822858437122231E-1   -1.670382491349302E-1   -8.795413112390585E-7   -1.487702558021021E-6   -5.809111474354038E-6   -9.111341966367058E-8    1.003825464815831       4.921178259629505E-3
 3.912091209120912E8     9.822304100345181E-1   -1.672943749315511E-1    1.256937586301500E-7   -4.353486404248639E-6    1.431596613633400E-6   -4.494714722834371E-6    1.003891401616039       4.943651474497404E-3
 3.917791779177918E8     9.821811101264448E-1   -1.675674561169334E-1   -2.453192012094506E-6   -2.183599952603502E-6   -3.772808124874287E-6   -5.818952354123020E-7    1.003882877841879       5.004630692521089E-3
 3.923492349234924E8     9.821443991343890E-1   -1.678068612063573E-1   -1.280212473108823E-6   -5.764882507272224E-6   -4.603162958009382E-6    1.298548796445189E-6    1.003881646344319       5.045729190341387E-3
 3.929192919291929E8     9.821057738192382E-1   -1.679894658037992E-1    1.567555979040914E-6   -2.643929374441285E-6    7.224097456428395E-6   -4.669240786143238E-6    1.003892681039085       5.048042656502215E-3
 3.934893489348935E8     9.820188827439414E-1   -1.682211400446774E-1   -8.173310651046770E-7   -1.718657176565427E-7   -3.716860036648692E-6    4.523445781701542E-6    1.003784499031578       5.130581483227938E-3
 3.940594059405941E8     9.820182410713465E-1   -1.685046907720760E-1   -1.203856627438074E-6   -3.483534564590395E-6   -6.585187917433977E-6   -8.552104103454922E-6    1.003884441946326       5.120888063094959E-3
 3.946294629462947E8     9.819021706147620E-1   -1.686656872309111E-1    3.859042032985113E-7    1.951979906558598E-6   -5.793182556106266E-7   -1.731395396497644E-6    1.003818089231531       5.184783967635714E-3
 3.951995199519952E8     9.818751243247381E-1   -1.689524814131208E-1    3.661939480103629E-7    2.640821852174247E-6   -1.158526337762775E-6   -6.454607799653162E-6    1.003732607808585       5.214170117150000E-3
 3.957695769576958E8     9.818492474741800E-1   -1.691531923246233E-1   -3.909355140923837E-6    1.161875868982555E-6   -3.745396900740366E-6   -9.017513754205089E-8    1.003744722712986       5.208343670949302E-3
 3.963396339633963E8     9.818209210874658E-1   -1.694287451994729E-1   -4.834997770424681E-8    2.562501064166536E-6    2.032930062058245E-6   -1.688438686542482E-6    1.003712397069759       5.190724834032711E-3
 3.969096909690969E8     9.817272604149626E-1   -1.696015967215831E-1   -1.236476851832947E-7    5.578378448499473E-6    1.600639560651689E-6    8.019199372969364E-6    1.003660046892833       5.199834230138379E-3
 3.974797479747975E8     9.816350512269172E-1   -1.698813300810274E-1   -9.766722811036519E-7   -2.972957400785828E-7    5.298716669835467E-7    2.402534314123066E-6    1.003634926542121       5.228503597975758E-3
 3.980498049804981E8     9.816083413489549E-1   -1.701094147988603E-1    5.090094881718451E-6   -2.780757700183653E-6    2.839210300374262E-6    4.761434770315976E-6    1.003609817108793       5.226046305530131E-3
 3.986198619861986E8     9.815415951281540E-1   -1.703128077157496E-1   -3.569878108500594E-7    7.214046958040335E-6    2.204473883791386E-6   -3.424945674541062E-7    1.003533684778418       5.203986425837550E-3
 3.991899189918992E8     9.815350409722571E-1   -1.705627536781609E-1    5.301721999341410E-7   -2.951590667717872E-6    2.530552210583464E-6   -2.851200120145985E-7    1.003475225530898       5.177494347501710E-3
 3.997599759975998E8     9.814149925915366E-1   -1.708114734970225E-1    6.735578147851695E-7    7.137019555669426E-7   -5.883543473086386E-6   -1.078280690299815E-6    1.003442828688160       5.276657391342937E-3
 4.003300330033003E8     9.813891009435257E-1   -1.710345741841820E-1   -1.396511699413291E-6   -1.762507833901964E-6   -3.090344809950554E-6    5.240613409611766E-6    1.003334767843320       5.211322452572724E-3
 4.009000900090009E8     9.814453308029888E-1   -1.713420070501532E-1   -2.163593275580270E-6    3.121530989852098E-6    3.209487329335598E-6   -1.497186763196645E-6    1.003292325272381       5.150293032409905E-3
 4.014701470147015E8     9.813202320969654E-1   -1.715691779724985E-1   -4.256187189152155E-6    2.992364807632386E-7   -1.893820683735633E-6    6.768509790135465E-6    1.003246350143877       5.199965843339649E-3
 4.020402040204021E8     9.812849360603695E-1   -1.718864812138733E-1    1.720272098835785E-7    1.466684338650628E-6   -4.561992743466496E-6    5.838098531631765E-6    1.003179465450297       5.142663000462222E-3
 4.026102610261026E8     9.812480324479383E-1   -1.720661491403557E-1    3.711881791750227E-6   -1.404419128316966E-6    8.016189194284321E-7    2.793384439953878E-7    1.003065605861273       5.100160974073960E-3
 4.031803180318032E8     9.811488034308443E-1   -1.722256314778206E-1   -4.896900759439850E-6    9.181231950086094E-7    1.071998337872845E-6    5.992781775801947E-7    1.002953218166572       5.041265866701288E-3
 4.037503750375037E8     9.811323027390946E-1   -1.724764512086202E-1   -2.544447544308112E-6    3.413623273866090E-6    4.249303524916461E-6    6.951910005786495E-6    1.002859710518637       5.048065563521623E-3
 4.043204320432043E8     9.810500457750985E-1   -1.726885566815420E-1   -1.238991840429150E-6    4.240296869160370E-7   -2.617485209351790E-6    1.690491625889854E-6    1.002869731918004       5.084684287021968E-3
 4.048904890489049E8     9.809266134080323E-1   -1.729932869123946E-1    4.045286673726507E-7    6.574672097965733E-6   -2.044573623293639E-6    3.026252135097409E-7    1.002729482015837       4.895610665933303E-3
 4.054605460546055E8     9.808967646919341E-1   -1.732086319910482E-1    2.948736751813773E-7    5.582103687277639E-7   -9.019946720010212E-6    1.026906211731478E-6    1.002569414527997       4.849884033328696E-3
 4.060306030603060E8     9.808624685052014E-1   -1.734316749059525E-1    3.352499330998524E-6    3.154903488150429E-6   -8.067986419765138E-7   -3.261197098035403E-6    1.002510608383789       4.811747122276077E-3
 4.066006600660066E8     9.807858396884264E-1   -1.736202362475861E-1    5.975537809908378E-7   -2.692738801831865E-6   -5.066851134730605E-6    4.773996402812924E-6    1.002424101737180       4.783780743431767E-3
 4.071707170717072E8     9.808242229270542E-1   -1.739427042938952E-1    7.476676227604610E-7   -4.600958311807543E-6   -7.326589505341294E-6   -1.027270878319868E-7    1.002237460261085       4.712859865130287E-3
 4.077407740774077E8     9.807366944464508E-1   -1.741131509396456E-1   -2.339775412634822E-6   -9.358081914568459E-8   -2.603717778931523E-6   -2.332084875652495E-6    1.002223504804576       4.615773338083528E-3
 4.083108310831083E8     9.806609751431070E-1   -1.744757841500278E-1    3.690454612973291E-6   -7.222968916946237E-7    4.658782093313393E-6    9.306626029478140E-6    1.002077196828362       4.480069269033434E-3
 4.088808880888089E8     9.806171261507476E-1   -1.746279870251694E-1    4.240814777432869E-6    3.831244144803568E-7    4.567998867056142E-6    4.258432269565423E-6    1.001933388463950       4.384983623340017E-3
 4.094509450945095E8     9.804657525502983E-1   -1.748223448494173E-1   -1.451516702256720E-7   -2.040361759987369E-6   -6.190617477107617E-6   -5.719782067910878E-7    1.001946732449492       4.383907184119207E-3
 4.100210021002100E8     9.804253473852219E-1   -1.749357126080212E-1    1.818108280582174E-6   -1.783871495186418E-6    5.685371543508095E-6   -4.926054891513216E-6    1.001763642090616       4.254661746742645E-3
 4.105910591059106E8     9.804143103894506E-1   -1.754290180479760E-1    5.395163467802350E-6    4.145391965882357E-6   -7.905873597651544E-7   -3.433834397686654E-6    1.001628754810792       4.184668082632054E-3
 4.111611161116111E8     9.802993621778040E-1   -1.756133834626052E-1    6.378105806677712E-7    2.647957711939251E-6    1.047858989677209E-7    4.798177011517525E-6    1.001504339216818       4.097600081332747E-3
 4.117311731173117E8     9.802231145439393E-1   -1.759047799061655E-1    2.885057960345210E-6    1.256827120152369E-6    5.750682564405208E-6    8.342262611640479E-6    1.001442278196520       4.021766763281155E-3
 4.123012301230123E8     9.800513380924044E-1   -1.761904403806607E-1    1.372075414521944E-6    1.496740216991510E-7   -1.868650142520505E-6    5.249334879168606E-6    1.001356877758623       3.903499941663115E-3
 4.128712871287129E8     9.801617500190574E-1   -1.763635691204551E-1   -4.104813188587412E-6    7.599461189490584E-7   -5.516715207881641E-7    1.243474603270216E-6    1.001189573786624       3.761190186590641E-3
 4.134413441344134E8     9.800330131718573E-1   -1.765766017769152E-1   -1.974853493181243E-7   -3.473358046907396E-7    8.637913432477958E-6   -7.651394401223018E-7    1.001047447125737       3.584087058725509E-3
 4.140114011401140E8     9.800687124622386E-1   -1.768162980444819E-1    3.243366078875510E-6   -3.393387365316387E-6    4.771254287314914E-6   -7.866648579999243E-6    1.000969514150144       3.502761329268821E-3
 4.145814581458146E8     9.799820512748237E-1   -1.769739851972517E-1   -3.998052983545896E-6   -2.502362953680797E-7   -1.318968487825698E-6    1.471443400074762E-6    1.000950854400641       3.563971446773411E-3
 4.151515151515151E8     9.799206088564383E-1   -1.771463826161418E-1    1.619494043921917E-6   -2.726833236377267E-6   -5.453259059738378E-6    2.791047473579134E-6    1.000698860420949       3.301651647494257E-3
 4.157215721572157E8     9.799141291061600E-1   -1.776250762681224E-1   -2.178030120901766E-6    3.004607072970749E-6    5.555656767932909E-6   -5.509769224635846E-7    1.000609841655041       3.321445193195240E-3
 4.162916291629163E8     9.799171006970121E-1   -1.778260434756266E-1    1.663072175177964E-6   -3.359216736089064E-6   -2.867677998754160E-6    6.981370788644040E-6    1.000522184765201       3.150638020492905E-3
 4.168616861686169E8     9.797186118606648E-1   -1.780671324398695E-1   -3.426765237608134E-6   -2.321757441854731E-6    5.311701724193498E-6    5.004667039288833E-6    1.000401540444588       2.931054879601078E-3
 4.174317431743174E8     9.795984944075085E-1   -1.783224818644929E-1    1.311504322435229E-6    2.868357222539849E-6    2.906580454170327E-6    5.904045450947982E-6    1.000312588302523       2.925094023610090E-3
 4.180018001800180E8     9.796490065417971E-1   -1.785996551559926E-1    1.845149608101466E-6    2.340561807238953E-6   -4.618199000686555E-6    9.816723657295570E-7    1.000080622037157       2.746593664705269E-3
 4.185718571857185E8     9.795041036660864E-1   -1.788461012217863E-1   -3.693148386666973E-6   -1.270534328573646E-7    1.174396200274944E-6    5.505244286857453E-6    9.999347398357809E-1    2.535761350573087E-3
 4.191419141914191E8     9.795275853657792E-1   -1.791742480100341E-1   -1.334548334208374E-6    2.765869778407960E-6    6.730356371920959E-6    2.703014597698067E-6    9.998190857655677E-1    2.501837769707651E-3
 4.197119711971197E8     9.794985146197431E-1   -1.793332887411087E-1    1.840193156575154E-6   -1.691894619523879E-6    1.752537787110320E-6    5.257852087886328E-6    9.996382022389316E-1    2.407088344710471E-3
 4.202820282028203E8     9.794645438340769E-1   -1.795908912956512E-1    1.602085844526119E-6   -1.995649992872154E-6    3.879595297466518E-6    1.476279125892880E-6    9.994658802783765E-1    2.210010626013828E-3
 4.208520852085209E8     9.792170741353645E-1   -1.798265705188866E-1   -2.309064608769514E-6    2.638241350038146E-6   -5.892149933826319E-6   -4.518226455942934E-7    9.992890238022331E-1    1.992049942376077E-3
 4.214221422142214E8     9.793457592221001E-1   -1.800443789674385E-1   -5.752263558281360E-6    2.604717396229775E-6    1.141015874715408E-6    1.252837779970115E-6    9.992128442336324E-1    1.887308013280853E-3
 4.219921992199220E8     9.792083791069033E-1   -1.803160846921152E-1    4.478208949685447E-6    2.394249951823544E-6    8.172810115806255E-6   -2.570562115134895E-6    9.990562893477487E-1    1.714844490435518E-3
 4.225622562256225E8     9.792277124118867E-1   -1.805617108403507E-1    5.394044472643692E-6    5.683997299315035E-6    7.192056109568745E-6    1.239285999059567E-6    9.989349109278892E-1    1.543910662065700E-3
 4.231323132313231E8     9.790515365644391E-1   -1.807572792134889E-1    1.965464296656167E-6   -3.976720218526865E-6    4.264869619409076E-6    1.447610682314963E-6    9.987823812592515E-1    1.456709684270144E-3
 4.237023702370237E8     9.790556910737916E-1   -1.810963000980058E-1    6.959190491763696E-6    1.631880586624000E-6    2.396873914024513E-6    6.997037185035169E-6    9.985794895604515E-1    1.320038816769254E-3
 4.242724272427243E8     9.789083105103491E-1   -1.813305154491160E-1   -3.718500739877378E-7    2.649506271635351E-7   -4.313519074085059E-9   -1.812317282815935E-6    9.984078785301445E-1    1.163945451586413E-3
 4.248424842484248E8     9.788952014481593E-1   -1.815569587864578E-1    7.648839493569490E-7   -3.179526544751887E-6    3.159019763245963E-6   -1.482220782009854E-6    9.983022385800296E-1    1.029051892312255E-3
 4.254125412541254E8     9.788912104566646E-1   -1.816687933440722E-1    7.745834879717498E-6   -1.555795739165209E-6   -5.296867514462453E-6   -1.782235811367614E-6    9.981895432006240E-1    8.509302533937202E-4
 4.259825982598260E8     9.788433166998882E-1   -1.821543200813174E-1   -2.458815456940671E-6   -2.401666236313996E-6    4.225587774996635E-6    3.476544217478402E-6    9.980429822019145E-1    6.917756240808531E-4
 4.265526552655265E8     9.787457193993933E-1   -1.822452825219136E-1    7.844894620165425E-6   -4.617847805390606E-6   -7.801880670485979E-6   -6.567199203655904E-6    9.979295903124716E-1    5.154074737396909E-4
 4.271227122712271E8     9.785789243345945E-1   -1.824637454112353E-1    4.374540554926312E-6    3.377414163959703E-6    4.149103211798464E-6    6.698195581023541E-7    9.977072207126495E-1    3.625992846615069E-4
 4.276927692769277E8     9.785874473554297E-1   -1.828236086466351E-1   -1.210392063137098E-6    3.833758814930904E-6    8.156248131214082E-6    1.707629699840327E-6    9.976707228741205E-1    2.268609527381611E-4
 4.282628262826283E8     9.784378192874118E-1   -1.830521434034606E-1   -1.129929470093700E-6   -1.189300274680306E-6    2.297886132278307E-6    5.329787792165702E-6    9.975033090916815E-1    9.104676587163271E-5
 4.288328832883288E8     9.784710480115422E-1   -1.832471289482715E-1   -7.487063860801425E-6   -4.736528882306239E-6   -1.228618708617296E-6   -3.818106549548567E-6    9.974069704125846E-1   -1.680620485144453E-4
 4.294029402940294E8     9.784041619259771E-1   -1.835345405950403E-1   -2.580136201704617E-6   -3.760913462988217E-6   -5.565897163172000E-7    2.466759801163540E-6    9.972806500703297E-1   -2.261521546923964E-4
 4.299729972997299E8     9.783338452777567E-1   -1.837465308743988E-1    6.809350271788545E-6   -2.624593403667673E-6    1.006274594840674E-5    3.448772870809142E-7    9.972322033749228E-1   -3.976435211009572E-4
 4.305430543054305E8     9.783964368114910E-1   -1.840292914371698E-1   -2.697300397239366E-6    3.237099457361282E-6   -7.172889936217646E-7    6.928725510336549E-7    9.971560480666182E-1   -5.787037644210476E-4
 4.311131113111311E8     9.783262000824832E-1   -1.842021138619171E-1    1.880254322866484E-6    1.272846982990873E-6    4.609286496048010E-6   -2.629560643533807E-6    9.969652965663069E-1   -7.410356424388603E-4
 4.316831683168317E8     9.783137035801999E-1   -1.845479164481461E-1    6.127453589554192E-6   -1.717153077129783E-6   -6.009767372233850E-7   -9.194286958270221E-7    9.968684164170309E-1   -9.393706877913490E-4
 4.322532253225322E8     9.782422391677023E-1   -1.848102515170646E-1    1.467507827476777E-6    4.796759598221149E-7    2.456285535450172E-6   -6.219751371599314E-6    9.967200801280224E-1   -9.757547230188583E-4
 4.328232823282328E8     9.782144443219629E-1   -1.850980012750386E-1   -1.540557166980695E-6    1.848096378505353E-6    2.200197273926088E-6    4.052139684729965E-6    9.966179365032493E-1   -1.173451562726101E-3
 4.333933393339334E8     9.781308553295393E-1   -1.853544607294231E-1   -5.702196295259917E-7    6.901782155856109E-7   -3.237766393613842E-6   -7.119713931574320E-6    9.965276586682714E-1   -1.339141599570826E-3
 4.339633963396339E8     9.781218487598905E-1   -1.855236374434191E-1   -2.150343983165704E-7    6.291914440566773E-7    2.256123693362668E-6    1.036137423291895E-6    9.963904859939885E-1   -1.473062030704704E-3
 4.345334533453345E8     9.780657172078570E-1   -1.857508905343739E-1   -1.422417537287530E-6   -2.068584656233106E-6    5.791520965441231E-7   -3.302054303676394E-6    9.962691704594889E-1   -1.621999679180558E-3
 4.351035103510351E8     9.779677150964513E-1   -1.860489725736768E-1    7.369674316254429E-7   -1.631323443009589E-6   -2.822118195546009E-6    3.764261308977325E-6    9.961493880032988E-1   -1.725926254228480E-3
 4.356735673567357E8     9.779147210463601E-1   -1.862920475517152E-1   -3.098926867078880E-7   -8.335457237856160E-6    8.016833077846027E-6   -5.295859824619549E-6    9.961232726065635E-1   -1.899690382746866E-3
 4.362436243624362E8     9.779183535185464E-1   -1.865244186111487E-1   -1.919975278372828E-6   -4.447492143087193E-6    5.795310072519230E-7   -3.854579141068123E-6    9.959441269001551E-1   -1.995870207866163E-3
 4.368136813681368E8     9.777878237627980E-1   -1.867674396315373E-1    2.314095193043361E-6    2.506174330045576E-6    2.864989253473802E-6    1.378639802612079E-6    9.958180843659153E-1   -2.177744743915835E-3
 4.373837383738374E8     9.777035276977422E-1   -1.870247434504345E-1   -3.227479185791356E-6   -1.046641636617786E-6    5.961333473069656E-6    5.102621279555479E-6    9.958689373499601E-1   -2.328177618419080E-3
 4.379537953795379E8     9.776346343012713E-1   -1.872586551070479E-1   -1.338255610253972E-6    2.776407760486483E-6    3.603762006170036E-6   -2.396371657867885E-7    9.957049344455515E-1   -2.425097713514896E-3
 4.385238523852385E8     9.775016704295953E-1   -1.875094131286185E-1   -3.192245051153672E-6    2.865306091594120E-6    1.475729035500442E-6    5.412393112302057E-6    9.957845215739601E-1   -2.591425551576871E-3
 4.390939093909391E8     9.774789476690227E-1   -1.877241964723060E-1   -7.490601528233180E-6   -4.302100919763471E-6    1.939031428055113E-6   -2.312264292447970E-6    9.955643175541260E-1   -2.687665407379452E-3
 4.396639663966397E8     9.774455312855314E-1   -1.880129056641261E-1   -9.862458768494652E-7   -1.437618437807191E-6   -4.067714995682965E-6    1.277628527269845E-7    9.956496765814435E-1   -2.847386786465265E-3
 4.402340234023402E8     9.773721831015771E-1   -1.882356932578908E-1    7.464681634093845E-7   -1.473422871337608E-6   -6.593556303214355E-6   -4.122587088073126E-6    9.955675570293214E-1   -2.831877272137213E-3
 4.408040804080408E8     9.772791195864348E-1   -1.884951746901381E-1   -4.113391046745029E-6   -1.375581708169007E-6    4.546814733121162E-6    4.767140814770917E-6    9.953456287795643E-1   -3.027633837907984E-3
 4.413741374137414E8     9.772528909725151E-1   -1.886973110126613E-1    2.972476614833287E-6   -5.677857912453313E-6    1.925507888466644E-6   -3.140170532685944E-6    9.953596369763950E-1   -3.162383607547002E-3
 4.419441944194419E8     9.771816082301241E-1   -1.889613193898611E-1   -1.428964012703667E-7   -2.794681539748807E-6   -2.642833368338855E-6   -2.054242937302392E-6    9.953045985991678E-1   -3.312140167555306E-3
 4.425142514251425E8     9.771219265581406E-1   -1.891863030509421E-1   -3.460192219479430E-7    2.149218137856022E-6    3.484475159981109E-6    2.118255829661849E-7    9.953239835119742E-1   -3.348226942923552E-3
 4.430843084308431E8     9.770317565836295E-1   -1.894706475358045E-1    4.506634611772599E-6    8.920019797305662E-8    5.306016918944644E-6    1.498343542418541E-6    9.952023785436706E-1   -3.476595479232470E-3
 4.436543654365436E8     9.769948804591347E-1   -1.897046066420478E-1    2.003311748168028E-6    2.745876607400868E-6   -3.101332366961878E-6    1.624539873685610E-6    9.951404050936582E-1   -3.696258191258084E-3
 4.442244224422442E8     9.769208861590981E-1   -1.899756108547065E-1   -1.440381643697488E-6   -1.064001339116772E-6    2.181439313285860E-6   -1.505481024036454E-6    9.949936507923888E-1   -3.631315463187001E-3
 4.447944794479448E8     9.768402781093957E-1   -1.901794659494275E-1   -4.509857828604799E-6   -2.418554821302269E-7   -1.158859620852143E-5   -2.317143322705597E-6    9.950790006437962E-1   -3.845095092718580E-3
 4.453645364536453E8     9.767918303127903E-1   -1.904489072845585E-1    3.444357362140203E-6    5.040402418250026E-6    7.367973069084843E-7    2.601656983338331E-7    9.948002019810216E-1   -3.799356097980301E-3
 4.459345934593459E8     9.766488491759364E-1   -1.907260071797616E-1   -4.809321885799900E-6   -5.903515168686883E-7    3.872397572304578E-6    4.804617216301901E-6    9.949474025355048E-1   -3.918393582215421E-3
 4.465046504650465E8     9.766895141062529E-1   -1.909482052773562E-1    5.673217686464016E-7    3.084118478359128E-6   -1.358015014772696E-6   -1.993191801170793E-6    9.949243338976037E-1   -4.023374568730455E-3
 4.470747074707471E8     9.766384678712545E-1   -1.911935253048691E-1   -4.847098909401143E-6    4.182689774591604E-6    6.278918875690286E-6    3.160782121074795E-6    9.947602881156864E-1   -4.075358254996061E-3
 4.476447644764476E8     9.765383861815518E-1   -1.914024005620267E-1    1.633503094847179E-6    1.900906205686206E-6    2.725361241685695E-6   -3.110589424770028E-7    9.948477730229962E-1   -4.247635429784303E-3
 4.482148214821482E8     9.765001835328375E-1   -1.917114822940186E-1    6.314582969306224E-6    2.531482330779479E-6    1.815207895722059E-6   -2.134431345738557E-6    9.949654853194491E-1   -4.173144414413854E-3
 4.487848784878488E8     9.764682155521192E-1   -1.918869845166038E-1    2.545337246269559E-6    2.524629814786243E-6    6.931401284171141E-7    7.294795372661420E-8    9.948891693190567E-1   -4.267573411430672E-3
 4.493549354935493E8     9.763701392396215E-1   -1.921455145627689E-1    2.709374768622067E-6   -2.017910263811933E-6    3.987047011226044E-6   -3.011273099933857E-6    9.947492342147083E-1   -4.402142740277185E-3
 4.499249924992499E8     9.762921585258170E-1   -1.924396818966774E-1    1.763395782006818E-7   -7.558949317467522E-7   -8.562516638803638E-7    2.864699031409587E-6    9.947585927841210E-1   -4.392974046693511E-3
 4.504950495049505E8     9.762827819950798E-1   -1.926978422256326E-1    1.962785779804213E-6    1.788553394271221E-6    2.595956871410461E-6    5.144225402808685E-6    9.948388206516542E-1   -4.462066423523772E-3
 4.510651065106511E8     9.761229091556023E-1   -1.929110202214992E-1   -1.836962490505216E-6   -3.621428635310806E-6   -5.619668709991551E-6   -3.964933181148017E-6    9.949365538799273E-1   -4.529096640419599E-3
 4.516351635163516E8     9.760689331662744E-1   -1.931999508998135E-1    3.287471993790166E-6   -4.470125372317675E-6   -1.039133217263105E-7   -1.071583310729099E-6    9.949130390594105E-1   -4.573109464159771E-3
 4.522052205220522E8     9.760820565432701E-1   -1.933850579529085E-1    2.014575238351506E-6    4.392609616930092E-6   -8.952063773223044E-7   -3.571368576879222E-6    9.949708290095617E-1   -4.615804834237938E-3
 4.527752775277528E8     9.760518228826969E-1   -1.937061485357122E-1    1.131201014726912E-6    7.446072659576691E-7    5.927308594605539E-6   -3.137765253238506E-6    9.950230017755706E-1   -4.725751184297394E-3
 4.533453345334533E8     9.760407742545466E-1   -1.939565145534900E-1    3.486912469164925E-6   -6.851013344158778E-6    2.828947776608557E-6   -2.414617051542216E-6    9.951601757536586E-1   -4.655432589843618E-3
 4.539153915391539E8     9.759029239585610E-1   -1.941081749020912E-1   -7.555972814854661E-6   -3.858466658167094E-6    4.356616589297033E-6   -4.902466436490194E-6    9.951831977172444E-1   -4.689434191658947E-3
 4.544854485448545E8     9.759666768199954E-1   -1.943555974995297E-1    4.639434127342520E-6   -5.512365891639659E-6   -5.307042386763819E-6    1.650364023225599E-6    9.952899654225041E-1   -4.754200788310876E-3
 4.550555055505551E8     9.758755179981695E-1   -1.945740178378917E-1   -1.959992939468444E-6    3.659196983398251E-6   -1.102312321391132E-7   -5.794785069215911E-8    9.953840601661726E-1   -4.757730171761484E-3
 4.556255625562556E8     9.756795794681180E-1   -1.949950191231070E-1   -1.257339262739421E-6    3.509700933433589E-6   -3.267382179868418E-6    7.872690804321699E-7    9.953357453042521E-1   -4.714709978366921E-3
 4.561956195619562E8     9.757168481269771E-1   -1.951712613757617E-1    5.899039658176595E-6    1.389986577695122E-6    1.769518146843459E-6   -2.896869416857777E-6    9.954332538810753E-1   -4.741234111115072E-3
 4.567656765676568E8     9.755856027931906E-1   -1.953661341722456E-1   -8.407368908663965E-7   -7.975920522485661E-7    3.854947541993009E-6    3.075554926773072E-7    9.955272875586217E-1   -4.734684283026755E-3
 4.573357335733573E8     9.755204717793048E-1   -1.955709249855981E-1    1.735253430397313E-7    3.138448804041593E-6    2.718538523641892E-7    1.006379742682919E-6    9.956179269736345E-1   -4.739390136710989E-3
 4.579057905790579E8     9.755750710588103E-1   -1.958370834161515E-1    6.536137457393530E-7    3.947622487102981E-6    1.841859101377800E-6   -4.887729887125131E-6    9.956598395784857E-1   -4.740494251559425E-3
 4.584758475847585E8     9.754815290221646E-1   -1.961118568312308E-1    4.300965845286219E-6   -6.329055759881245E-6    1.190029197837152E-5    6.086298301847197E-6    9.957489984150618E-1   -4.739409653843746E-3
 4.590459045904590E8     9.754012273760326E-1   -1.963863638791283E-1    4.283917430731945E-6    6.409985140765645E-6   -1.834529829430564E-6    4.217315691572408E-6    9.958562473653780E-1   -4.735128450187723E-3
 4.596159615961596E8     9.754423349645907E-1   -1.965077508210667E-1    4.279634158790942E-6    1.628584671909390E-6   -4.645015175891002E-6   -1.697814706896735E-6    9.959798298679983E-1   -4.659466544604613E-3
 4.601860186018602E8     9.753037943791679E-1   -1.968619722376402E-1    1.817961809780074E-6   -6.893888074470146E-7   -7.567881209140691E-7    5.544477778661218E-8    9.960643352465738E-1   -4.685629553104675E-3
 4.607560756075608E8     9.752106378221180E-1   -1.971212266014704E-1   -1.248068472333569E-6    4.625685537358087E-7    5.846818847160305E-6   -8.458469272025499E-6    9.961033748760963E-1   -4.652906295401930E-3
 4.613261326132613E8     9.752224889082544E-1   -1.974240133039633E-1    5.385842629447187E-6   -3.799602628594877E-6   -2.939656932892987E-6    2.832234786463826E-6    9.961685005890565E-1   -4.631066146682848E-3
 4.618961896189619E8     9.751949750891555E-1   -1.975647609325348E-1   -2.063051722969153E-6    1.090155445952610E-6    4.439476379772212E-7    1.652203011567047E-6    9.962502441128420E-1   -4.615361832889110E-3
 4.624662466246625E8     9.751975127687835E-1   -1.977374130961123E-1   -3.415523912435591E-6    2.117423883934693E-6   -3.402504536061529E-6   -2.546146346389250E-6    9.963630626682157E-1   -4.613469675213693E-3
 4.630363036303630E8     9.749985263822998E-1   -1.979879235298182E-1    5.498063267465930E-6   -8.491962356444092E-7    2.238648420159005E-6   -8.812901124764749E-6    9.964472913677563E-1   -4.540540345730986E-3
 4.636063606360636E8     9.750709660740737E-1   -1.982722371931994E-1    4.157670061161445E-6    2.566145191501421E-6   -3.343737486414812E-6   -6.838883959658237E-7    9.965176613035561E-1   -4.441211551574759E-3
 4.641764176417642E8     9.750194784408799E-1   -1.985493281602398E-1    5.234893376290748E-6   -1.414698102573708E-6    5.112512787139376E-6    2.491334264207929E-6    9.966462080704902E-1   -4.473746167609229E-3
 4.647464746474648E8     9.749464104951086E-1   -1.987442422541245E-1   -1.713158680889718E-6    7.318130908787080E-7    3.608102705821064E-6   -5.124585498967169E-7    9.966891512138217E-1   -4.451420015839505E-3
 4.653165316531653E8     9.748660160715141E-1   -1.989916010790382E-1    1.694734537344182E-6    1.924699290303323E-6    1.067728346640829E-6    1.114167875235887E-7    9.967768823254161E-1   -4.358239611876547E-3
 4.658865886588659E8     9.747479758161854E-1   -1.993785076850879E-1    3.702917236183621E-6    6.623052271759330E-6    4.220249056679533E-7    1.937225379596540E-6    9.969011889949705E-1   -4.326831689834119E-3
 4.664566456645665E8     9.747187835298085E-1   -1.995256317210374E-1   -5.794409523802440E-7   -1.007528140161631E-7   -2.579609347945075E-6   -8.778142229389946E-7    9.970227321244656E-1   -4.253114591720065E-3
 4.670267026702670E8     9.746377098140101E-1   -1.996483168840454E-1    4.686868021034926E-7    2.165737151940277E-6   -2.894023834947940E-6    2.541178592378696E-6    9.970642220586852E-1   -4.166722933266222E-3
 4.675967596759676E8     9.745552677713366E-1   -1.999421964118987E-1    1.428020908971014E-7    1.471904609856051E-6    6.541446421782929E-6    1.829151182548809E-7    9.971512732434891E-1   -4.096273199762672E-3
 4.681668166816682E8     9.745105798345762E-1   -2.000919035476589E-1   -4.082722364886276E-7   -5.007249404280077E-6    1.457386101549323E-6   -4.846597873646858E-6    9.973207725430798E-1   -4.045490858215657E-3
 4.687368736873688E8     9.744324512071052E-1   -2.003453062677964E-1    2.064620914162200E-6   -6.191127514399155E-8    3.159646193833154E-6    1.378243156755753E-6    9.973998197437433E-1   -4.021400515274109E-3
 4.693069306930693E8     9.743139869043086E-1   -2.006957690873531E-1    3.547580136935463E-6    5.384875374813599E-6    4.903174265660825E-6    5.878333629399446E-6    9.975016269070408E-1   -3.904800915404732E-3
 4.698769876987699E8     9.742671843869924E-1   -2.007822101573307E-1    1.880345156670582E-6    2.019596483660790E-6    1.935967814863112E-6    1.009002409980321E-6    9.975739623237028E-1   -3.776975808145136E-3
 4.704470447044705E8     9.742209601065266E-1   -2.010927732666371E-1   -1.215378110600286E-6   -2.733019222194212E-6    4.211118751026616E-6    5.715826792037819E-6    9.977862705094563E-1   -3.745725587698115E-3
 4.710171017101710E8     9.740603618021996E-1   -2.013250857897913E-1    7.360767611226632E-6    1.099970722476121E-7   -2.429586037580158E-6    2.572873312444853E-6    9.978735617075520E-1   -3.639032494251241E-3
 4.715871587158716E8     9.740445478990202E-1   -2.014985816734905E-1   -2.325182340786977E-6    4.058434066784914E-6   -5.786230432808034E-7    3.647540900402602E-6    9.979268763070949E-1   -3.615796240880760E-3
 4.721572157215722E8     9.740008345877322E-1   -2.018281970692851E-1    2.597576066917236E-6    1.056431298129631E-6    4.782279712343113E-6    5.152348447870886E-7    9.980343091561747E-1   -3.425110370268835E-3
 4.727272727272727E8     9.739021614464227E-1   -2.020520523350838E-1    1.180165246272868E-6    2.286525197272791E-6    2.875815029398043E-6    2.589625699318158E-6    9.982262656791352E-1   -3.435979753371694E-3
 4.732973297329733E8     9.739557472844114E-1   -2.022380803569177E-1    3.905757952424336E-6    1.721963978025886E-6    2.611305506445884E-6    3.964535850031417E-7    9.982240088455239E-1   -3.376546444786189E-3
 4.738673867386739E8     9.738693701916550E-1   -2.024058282212241E-1    2.135901626442445E-6    1.287327325859374E-6    6.659149648952974E-6   -2.380406350823211E-6    9.984666729645695E-1   -3.289807037547748E-3
 4.744374437443745E8     9.737771575505726E-1   -2.027279924146519E-1    9.377038016784818E-8    1.046839162669770E-6    7.194111077342049E-6    5.282186452658326E-6    9.985625563383181E-1   -3.111041030729681E-3
 4.750075007500750E8     9.737042471684707E-1   -2.029129153561882E-1   -8.147081115216129E-7    1.951149647884896E-6   -2.977955243441792E-6   -1.208624692238859E-6    9.987423313481932E-1   -3.016541098523589E-3
 4.755775577557756E8     9.737103804074682E-1   -2.031468185513734E-1   -5.881452737765657E-7    2.468305784476466E-6    4.750439629081620E-6    2.541922869932820E-6    9.988384534218200E-1   -3.018713349265418E-3
 4.761476147614762E8     9.735432315989136E-1   -2.034190342331994E-1    4.888326209550021E-6   -3.070028823670478E-6    7.563366307878256E-6   -2.197170631336950E-6    9.989804453997836E-1   -2.885071917621552E-3
 4.767176717671767E8     9.735904161111850E-1   -2.036092240248660E-1    1.128661975490264E-6   -3.244256999594119E-6    1.700066438720326E-6    5.806020395487607E-6    9.990126412616355E-1   -2.807846097397240E-3
 4.772877287728773E8     9.735108310390901E-1   -2.038596675099389E-1   -4.161149543171718E-7    5.743764726217705E-6   -6.867367654692857E-6   -3.263977349055379E-6    9.990974572009177E-1   -2.720851080153132E-3
 4.778577857785779E8     9.733778212827959E-1   -2.040862702528787E-1    2.961240079609164E-6   -1.971455524489928E-6   -2.332844507975651E-6    5.164075313547499E-6    9.991889124963058E-1   -2.616195064440306E-3
 4.784278427842784E8     9.733666680974735E-1   -2.043709126668199E-1   -3.855553119670818E-6    7.313380232799528E-7    8.988034891730595E-7    4.792280752163986E-7    9.994497443123189E-1   -2.511199266277801E-3
 4.789978997899790E8     9.732512668149083E-1   -2.046016869235805E-1   -2.020494836196249E-6    1.284387223886576E-6    7.766121924838771E-6   -3.364191092281854E-8    9.995424216295529E-1   -2.441631944511189E-3
 4.795679567956796E8     9.732883361269911E-1   -2.048133419668323E-1    1.127882602035835E-6    4.758589171680326E-7   -3.160243825769401E-7    5.514449726758650E-6    9.995973264326301E-1   -2.293342263989716E-3
 4.801380138013802E8     9.731808496586971E-1   -2.050274024119546E-1    4.730274270531586E-6    2.381820229867695E-6   -4.081265399936093E-6   -5.535117908281084E-7    9.997088588935226E-1   -2.238858738307874E-3
 4.807080708070807E8     9.731325312854001E-1   -2.052681430156740E-1    5.114241220464159E-6   -3.621896921567582E-7    3.101614912861070E-6    3.057207742938239E-6    9.998611100700332E-1   -2.157717904346007E-3
 4.812781278127813E8     9.730267512783032E-1   -2.054866237970192E-1    2.003871527869427E-6    1.998856428649249E-6    5.324780096018962E-6   -2.457437251622544E-6    9.999549849868262E-1   -2.057195918210553E-3
 4.818481848184819E8     9.730262822681991E-1   -2.057472758037538E-1    7.015367399855831E-8   -1.185989075871901E-6   -2.728129168265545E-6    3.964890592903989E-7    1.000059157962726      -1.849579925154280E-3
 4.824182418241824E8     9.729379910715528E-1   -2.059679516266644E-1    2.711439801697486E-6   -1.076650655677405E-6   -2.069741448646674E-6    4.944413406382559E-7    1.000270519023222      -1.914024047699249E-3
 4.829882988298830E8     9.728409677946893E-1   -2.061714748567040E-1    5.033808593162195E-7   -3.743105275615312E-6    7.860812885012741E-6   -2.349949834717393E-6    1.000405191311046      -1.648474660800146E-3
 4.835583558355836E8     9.728201475692793E-1   -2.064085909111391E-1   -1.009169642360973E-6    4.809457399663264E-6   -3.892923541917067E-6    5.554059009367576E-6    1.000429464525801      -1.529068576950826E-3
 4.841284128412842E8     9.727352415649372E-1   -2.066567276096795E-1    2.722859787521120E-6    1.952176105539960E-6    5.135674100876316E-6   -1.707179653705622E-7    1.000470575666865      -1.467183053782830E-3
 4.846984698469847E8     9.726378221575822E-1   -2.068717965179422E-1   -1.933268415362462E-7   -2.506897805107148E-6    3.592288533504469E-6    2.193015788183420E-6    1.000601868615119      -1.391004401362507E-3
 4.852685268526853E8     9.726263017615644E-1   -2.071450983615789E-1    5.281214502219976E-6    6.338034121456823E-7    7.840761782868441E-6    1.911168712173495E-6    1.000783587513989      -1.395747872980031E-3
 4.858385838583858E8     9.725895315519413E-1   -2.073285900771423E-1   -6.539842805780779E-7    3.210664270825529E-6    1.036800195415830E-7    3.135662281330835E-6    1.000819270141309      -1.259217236763075E-3
 4.864086408640864E8     9.725266371731442E-1   -2.075809040937578E-1    1.667189786752867E-6   -2.118910769734215E-6    5.916662045598866E-6   -3.952927817137929E-6    1.000945826153429      -1.123473008210821E-3
 4.869786978697870E8     9.723981902110492E-1   -2.077743978331039E-1   -1.278669646621298E-6   -3.356197801992307E-6    7.384957949449806E-6    3.916762265050249E-6    1.001008432991567      -1.045614285707827E-3
 4.875487548754876E8     9.723966823331986E-1   -2.080413986361823E-1    3.925600228816589E-6   -1.771887631216558E-6   -8.161314771495608E-7    9.851493517675934E-7    1.001034248209618      -9.234113832693067E-4
 4.881188118811882E8     9.723290459649527E-1   -2.082685024832911E-1   -1.494427568905541E-6    3.856747124346181E-7    3.166120739683464E-6   -2.198032318818574E-6    1.001126926524071      -8.440606714920832E-4
 4.886888688868887E8     9.722370146061262E-1   -2.084793573902626E-1   -3.584697320922116E-7   -5.963359253635394E-6   -5.416429014483694E-7   -1.413960728138977E-6    1.001150693966997      -6.853044287632160E-4
 4.892589258925893E8     9.721323071556738E-1   -2.086797627260885E-1    1.656500851341870E-6    1.243462281005088E-6   -2.946695242401730E-6    3.555127145744508E-6    1.001183724026652      -6.539827197002274E-4
 4.898289828982898E8     9.721299086784606E-1   -2.089453168965430E-1    2.750670407009284E-6   -7.606077805961351E-7   -8.265277687786395E-6    8.418451225581569E-7    1.001331064203161      -5.634222936015692E-4
 4.903990399039904E8     9.720101911392061E-1   -2.091898463579903E-1    9.511618475188702E-7    3.139607081857821E-6    4.476083942092151E-6   -6.518317397477813E-6    1.001312495011531      -5.052105700257593E-4
 4.909690969096910E8     9.719938953388355E-1   -2.093953369172918E-1    2.036308074978855E-6    1.578431427713253E-6    4.167684479018047E-6    1.024004580476276E-6    1.001415939605620      -3.827154169473520E-4
 4.915391539153916E8     9.719235478792619E-1   -2.096224322076282E-1   -2.451203203786259E-6    4.193241828066413E-6    4.129006033925926E-6    7.264546016205050E-7    1.001389877111238      -2.398857470569361E-4
 4.921092109210922E8     9.718664576145759E-1   -2.098678241100367E-1   -1.179903835902324E-6    5.738828908592849E-6    7.602168432696935E-6   -3.850737046737619E-8    1.001493987168547      -1.457404061329126E-4
 4.926792679267927E8     9.717638494977460E-1   -2.102172142902922E-1    5.777203274931264E-6    4.625517318461105E-6   -1.688077338394925E-6   -3.916138618852627E-6    1.001526281906619      -4.984625819501352E-5
 4.932493249324932E8     9.717043771038186E-1   -2.103084862824948E-1   -9.172328015677008E-7    2.831323928672969E-6    1.884699514848792E-6   -2.827052407732022E-6    1.001555932717108      -3.990801509780860E-6
 4.938193819381938E8     9.717014412143876E-1   -2.105882349387472E-1    6.317393223976459E-7    3.240147529344926E-6   -1.637940873572332E-6    3.879720642126989E-6    1.001593224414829       7.252623624791429E-5
 4.943894389438944E8     9.715096218953523E-1   -2.107974023744213E-1    2.641291789582437E-6    6.137803150493163E-6    1.328413875057077E-8    5.448695905980327E-9    1.001702644815140       1.148122870457905E-4
 4.949594959495950E8     9.715348097442328E-1   -2.110089652146994E-1   -2.814367579917387E-7   -4.463056075691758E-6    2.870609698468967E-6    6.836635566265540E-7    1.001694368469410       1.832856769948055E-4
 4.955295529552956E8     9.713855699793909E-1   -2.112745564303461E-1    2.348851313785026E-6   -2.149450833081048E-6   -1.232365697971224E-6    4.768037332050466E-6    1.001756052460799       3.112799996159139E-4
 4.960996099609961E8     9.713556143012473E-1   -2.115157059250501E-1    1.948219453386742E-6   -3.721882872092121E-6    2.228670550169633E-6    1.271327834497698E-7    1.001797610588396       3.350744574205454E-4
 4.966696669666967E8     9.713570296322772E-1   -2.117718005282044E-1    1.650734415884274E-6    1.752711826333083E-7   -1.005618826809856E-6    2.268752254615809E-7    1.001870195078691       3.834325905020153E-4
 4.972397239723972E8     9.712244355234705E-1   -2.118851545124668E-1    2.282456547682540E-6    7.556157479875337E-6   -2.886371972893988E-6    6.510013854354920E-6    1.001976818831966       4.715778230799208E-4
 4.978097809780978E8     9.711856018732761E-1   -2.120932761035312E-1    4.647590924585795E-6   -3.875201148272751E-6    4.209032698743313E-6   -1.113467890678682E-6    1.002076980577096       5.015033064227933E-4
 4.983798379837984E8     9.710599044104424E-1   -2.124147519678914E-1    3.368338079079512E-8    4.334458378459428E-6   -1.053801048136218E-6    4.375166985094720E-6    1.002133622615735       5.379584594209969E-4
 4.989498949894990E8     9.709731248389369E-1   -2.126252251826929E-1    7.668048885478190E-6   -2.475098699276526E-6    4.365453984124159E-6    2.261985751218118E-6    1.002117934500478       6.425090744147882E-4
 4.995199519951996E8     9.709486127241252E-1   -2.128874253423030E-1    4.800193754289634E-6   -1.294214743200482E-6    4.566486689333437E-7    1.746953306854694E-6    1.002095600173442       6.930430965933827E-4
 5.000900090009001E8     9.709017810957286E-1   -2.131104277157549E-1    1.478449562114392E-6   -2.226999386330731E-6    5.393462401147612E-6    3.010166995023104E-6    1.002204230253487       7.059275983942597E-4
 5.006600660066007E8     9.708657058278495E-1   -2.133213349043760E-1    5.172256131327509E-6    4.086670742687688E-6    4.966582582849660E-6    5.578177635911225E-6    1.002223539437422       7.540596601396546E-4
 5.012301230123012E8     9.707928964868596E-1   -2.135035791340937E-1    5.451910949622229E-7    2.552012814317103E-6   -4.954113837154143E-6   -2.551435510236173E-6    1.002186966100176       8.647112750664482E-4
 5.018001800180018E8     9.707915770515883E-1   -2.138141574686625E-1    2.414126155232973E-6   -3.258244262452069E-6    4.207320893217910E-6    3.105517484647140E-6    1.002184802957011       8.833839838609962E-4
 5.023702370237024E8     9.707582419477290E-1   -2.139992425889866E-1   -3.053272667197624E-8   -4.589901014556110E-7    2.288462059352703E-6   -9.623867599475290E-7    1.002242886780456       9.100604698081988E-4
 5.029402940294030E8     9.706228787126668E-1   -2.143712620703561E-1   -3.470506013292294E-6    2.232599112134343E-6   -9.790845690496026E-7    7.847884500344670E-8    1.002244903076829       9.878381251371396E-4
 5.035103510351035E8     9.705633378861483E-1   -2.145137083510014E-1    8.341394749434097E-6    8.137308445897150E-8   -3.885493550667243E-6    5.328374655486950E-6    1.002261427701639       1.022198294725281E-3
 5.040804080408041E8     9.705357276162816E-1   -2.147177537766778E-1    2.027836496922466E-7   -2.117976257937225E-6    1.363930405602233E-6   -4.810322091683998E-6    1.002288482077199       1.053702904290455E-3
 5.046504650465046E8     9.704202595854292E-1   -2.150196531120742E-1   -1.054426803300762E-6   -6.680964309962180E-7   -6.024331154273887E-6    1.413493448781010E-6    1.002337302705602       1.102057041968442E-3
 5.052205220522052E8     9.704539958548630E-1   -2.151918179172633E-1    5.595346099451731E-6    3.362533858856643E-6    4.066956686344973E-6   -4.100940801145537E-6    1.002217047431971       1.064400566637157E-3
 5.057905790579058E8     9.703642946964901E-1   -2.155141777213922E-1   -6.769642353989611E-7    2.629615275095587E-6    7.896500449772565E-6   -4.637788109002884E-7    1.002297772339631       1.135447041660080E-3
 5.063606360636064E8     9.703214653143920E-1   -2.157377914774011E-1    5.135015276939640E-6    4.489040685986325E-6    2.661198218045022E-6    2.378475590440197E-6    1.002273096667859       1.163429540340926E-3
 5.069306930693070E8     9.701500967916430E-1   -2.159294486884118E-1   -2.903761638805198E-6   -1.765188566580666E-6   -1.458980392330122E-6    4.367186226782927E-6    1.002212416642259       1.115520992262698E-3
 5.075007500750075E8     9.701529791720908E-1   -2.162011302859388E-1    3.187393350984726E-6    8.597936856842384E-7    1.093608770194994E-6   -1.674240607809858E-6    1.002255821598848       1.095144347076267E-3
 5.080708070807081E8     9.701069747041413E-1   -2.164816795307073E-1    1.525434565372348E-6    1.022043567239881E-7    2.541340654523388E-6   -1.309462112583482E-7    1.002218988018336       1.259331492207774E-3
 5.086408640864086E8     9.700614172458805E-1   -2.166275230426135E-1    4.877726042048082E-6    2.264955112400542E-6    2.070254281763155E-6    1.795941048879792E-6    1.002279640539291       1.266482029907252E-3
 5.092109210921092E8     9.699843135507605E-1   -2.168932734303612E-1    3.230284094247862E-6   -2.607443997326009E-6    1.802438064508650E-6   -7.821255085121562E-6    1.002255599385184       1.226108707140806E-3
 5.097809780978098E8     9.699032501701027E-1   -2.171228114046923E-1    3.811442698392024E-6    4.526898081972850E-6   -4.817629238615561E-6    4.660646124721936E-6    1.002137470154262       1.338696486996126E-3
 5.103510351035104E8     9.698787888214284E-1   -2.173539237300851E-1   -8.882694803763208E-7   -1.516026517017009E-6    1.291008121080561E-6    1.825151270248590E-6    1.002263526266142       1.421836116340671E-3
 5.109210921092110E8     9.697268779206054E-1   -2.174947480663659E-1   -9.583975239545360E-8    2.026144095141025E-6    4.169954262997142E-6    3.894683884924836E-6    1.002095638337946       1.415650109984614E-3
 5.114911491149115E8     9.696657170545275E-1   -2.177912388693295E-1    7.989873640322912E-6   -2.804143993733554E-6    2.792120613054419E-6    1.034913480182943E-6    1.002230147794212       1.463719483902548E-3
 5.120612061206120E8     9.696689338873574E-1   -2.179709005789535E-1   -3.010511213262537E-6   -2.137646316253212E-6    5.237657404868468E-6   -6.097480331853246E-6    1.002120382038830       1.227964395049615E-3
 5.126312631263126E8     9.695279708550341E-1   -2.182853730767631E-1    5.559689415213389E-6    3.163130491675892E-6    2.586962426329858E-7    1.115836775806241E-6    1.002023706057257       1.343777103549398E-3
 5.132013201320132E8     9.693546324758967E-1   -2.185257889513467E-1    5.664931033098892E-6   -3.953602328690155E-6    7.314347538086052E-6    1.455278254565046E-6    1.002037279700043       1.328632632567379E-3
 5.137713771377138E8     9.692936246601955E-1   -2.187057631094608E-1    5.855631641223619E-6    7.394288300556520E-7    8.377637997702960E-6   -2.445221618342747E-6    1.002078124377901       1.447652919727054E-3
 5.143414341434144E8     9.693044758332149E-1   -2.189396199455902E-1    2.151818449489783E-6   -5.751528508074693E-6    2.970705475871294E-6    1.399861189869308E-5    1.002051287815249       1.421334531660126E-3
 5.149114911491149E8     9.692157516027319E-1   -2.191691385077911E-1   -1.614340741517774E-6   -2.391618602188509E-6    3.629302851898383E-6   -1.139471786685390E-6    1.001998530346544       1.480143140370940E-3
 5.154815481548155E8     9.691926748591331E-1   -2.194266838790519E-1    2.609726116066632E-7    6.623467091763795E-8    2.937422926277839E-6   -1.333720715977866E-7    1.002148603984118       1.336791493613567E-3
 5.160516051605160E8     9.691487413048487E-1   -2.196659418118159E-1    2.743252756328570E-6   -1.761477303849934E-6   -2.630852924653068E-7    7.851592708659850E-7    1.002058911469575       1.344988037583543E-3
 5.166216621662166E8     9.690312989847621E-1   -2.199304487539159E-1    8.684732285106003E-7    2.316703636972461E-6   -2.031467032667504E-6   -2.570327199364633E-6    1.002126958148672       1.354030549024775E-3
 5.171917191719172E8     9.689334160261509E-1   -2.201341057994193E-1   -2.220096180189394E-7    4.065158871359603E-6   -2.739554859198430E-6    1.744313057977069E-6    1.002051824524669       1.434991698632063E-3
 5.177617761776178E8     9.689331924978457E-1   -2.203854772861682E-1    2.768983032696765E-6    6.425396065390386E-7    5.359692429335105E-6   -3.464638822055683E-7    1.001968430980590       1.285773774258371E-3
 5.183318331833184E8     9.688566527466569E-1   -2.205898463767159E-1    7.269881933636383E-6   -1.337537305443175E-6    9.549039395511986E-7   -1.454623101434777E-6    1.001965977791624       1.400475233643207E-3
 5.189018901890189E8     9.688358427362296E-1   -2.208694565457843E-1    3.371239453274550E-6    6.069971904240493E-6    8.797700944514795E-7   -7.031112312582226E-6    1.001927313881283       1.321475416425104E-3
 5.194719471947194E8     9.687324905823637E-1   -2.210921131487102E-1    1.858636105777480E-6    2.987148126276836E-6   -9.294158796623359E-7   -1.741873276902921E-6    1.001876418304555       1.372308038150898E-3
 5.200420042004200E8     9.687049309791540E-1   -2.213268982786920E-1    1.378123788189338E-6    1.196227820096629E-6    1.597790219437908E-6    2.271570740597221E-6    1.001856812901847       1.395610064792988E-3
 5.206120612061206E8     9.686164497632807E-1   -2.214845021329953E-1    7.250258407621170E-6    4.054725339074534E-6   -2.746512799600549E-7    6.410960724178374E-6    1.001729479368465       1.428907664520100E-3
 5.211821182118212E8     9.685429431441895E-1   -2.217874696278773E-1    7.105407637126408E-6   -1.284890906844095E-6    5.110783062649833E-6   -3.184887965472945E-6    1.001683152339313       1.362957421186941E-3
 5.217521752175218E8     9.685020718611222E-1   -2.220460681470832E-1    8.718080464797073E-7    3.443365438084653E-8   -3.272702103326736E-6   -3.511851290471295E-6    1.001664932804325       1.351813770845169E-3
 5.223222322232223E8     9.684190919063590E-1   -2.222442932472601E-1    1.500595349278065E-6    1.597497050946454E-6    1.085932318399943E-6    2.262461994494027E-6    1.001607163334445       1.327883513720320E-3
 5.228922892289229E8     9.684005521125221E-1   -2.224383008919976E-1   -8.518166869002444E-6   -5.641836653115768E-6    5.479469840728488E-6   -6.506743910971837E-6    1.001610509529710       1.313353763126133E-3
 5.234623462346234E8     9.683102293260228E-1   -2.226928459391210E-1    5.053344261736397E-6    2.568953066068794E-6    2.114673080804251E-6   -1.118638142154076E-6    1.001516045744881       1.325107869379886E-3
 5.240324032403240E8     9.682410516987880E-1   -2.229500465756184E-1    2.122212930355785E-6    6.407717018394231E-6    7.111184371770812E-6    2.026683153108146E-6    1.001597713117961       1.284133202179030E-3
 5.246024602460246E8     9.681692748208458E-1   -2.232047501962394E-1   -2.725489594265532E-6   -1.796477636668638E-6    3.444447233405675E-6   -6.593870680278136E-6    1.001528838814462       1.311956516767038E-3
 5.251725172517252E8     9.681430970098006E-1   -2.234352299942595E-1    5.200802479767822E-6    2.463227452412691E-6   -7.492800646029969E-6   -2.975249722234839E-6    1.001469632517756       1.333379262501467E-3
 5.257425742574258E8     9.680732545628029E-1   -2.236848837340648E-1    3.815485646205473E-6    4.300048720834320E-6   -1.094893789487849E-6   -2.499213032850923E-6    1.001412800562986       1.288164247907368E-3
 5.263126312631263E8     9.680308340622341E-1   -2.239284329475248E-1    1.340648747713377E-6   -3.634675751260368E-6    5.450643109980858E-6   -5.508465382547397E-6    1.001416978875463       1.288074051112247E-3
 5.268826882688268E8     9.679510746052968E-1   -2.241466340086239E-1    3.132172315722347E-6   -1.890463189544879E-6    5.003174651079421E-6    2.400522067323433E-6    1.001407466968338       1.318492206461283E-3
 5.274527452745274E8     9.678866231269616E-1   -2.243761734365759E-1    3.572441544451593E-6   -1.955645545646964E-6   -5.147201806505216E-7   -1.927140162933004E-6    1.001420516084716       1.272418724878520E-3
 5.280228022802280E8     9.678333649037544E-1   -2.245879287786057E-1   -2.712028841404728E-6   -4.391049824526405E-7   -2.138698031178017E-6    5.638942840221544E-7    1.001420866095623       1.288756648782035E-3
 5.285928592859286E8     9.677961935922740E-1   -2.248032668830654E-1   -2.577065132277190E-6   -3.099490369123006E-6    1.620361560681114E-6    4.892446103250959E-6    1.001342450386902       1.254177510809361E-3
 5.291629162916292E8     9.676369070616663E-1   -2.250697146576389E-1   -1.294449161411935E-6   -4.902131597962608E-7    3.582835400189432E-6   -5.060817032098335E-6    1.001335805160933       1.250569226076030E-3
 5.297329732973297E8     9.675589162903018E-1   -2.252841050880919E-1    6.502730861853066E-6   -5.564544498106995E-7    7.667740918209018E-6   -2.600860077280778E-6    1.001277821461645       1.254512678099932E-3
 5.303030303030303E8     9.675230691063795E-1   -2.255296337041331E-1    4.311776179329238E-6   -4.133990196924899E-6    2.514933841061059E-6   -1.257115906197150E-6    1.001235903770278       1.254062342026750E-3
 5.308730873087308E8     9.674464706868217E-1   -2.257633672912981E-1   -1.673092314866707E-6    3.504502872634954E-6   -1.143797990920353E-6   -2.896123547365295E-6    1.001216966826709       1.219197911866795E-3
 5.314431443144314E8     9.674027578479418E-1   -2.260017097547842E-1   -3.838306071655642E-6   -2.467707650839307E-7    2.676987870438090E-6   -3.002095363421854E-6    1.001200891316054       1.253019580620363E-3
 5.320132013201320E8     9.673041190391309E-1   -2.261884182055908E-1    1.852806484644895E-6   -1.598438619197386E-6   -7.235455082151839E-7   -5.093714022092666E-6    1.001239674608576       1.194650051602719E-3
 5.325832583258326E8     9.672083771109670E-1   -2.264488858076072E-1    1.159129924179486E-6   -3.996257311810845E-6   -4.638332725279590E-7   -3.081027701505494E-6    1.001250974676257       1.249573843630135E-3
 5.331533153315332E8     9.670790304665856E-1   -2.266697279779606E-1   -2.801830650003818E-6   -3.287786497952198E-6   -2.268034911320573E-6    3.599307314623192E-6    1.001162556997631       1.271116822847978E-3
 5.337233723372337E8     9.671007957378868E-1   -2.268801808710959E-1    3.746172281586914E-6    2.465748892856576E-6    7.083012936408024E-7   -8.215449553980440E-7    1.001245027701823       1.271438955815815E-3
 5.342934293429343E8     9.670213974553197E-1   -2.271566699654818E-1    2.981968939722850E-6   -5.843643030368767E-6    2.853537816579478E-6   -2.771117838673003E-7    1.001241765808115       1.258412816321544E-3
 5.348634863486348E8     9.670226030012091E-1   -2.274168981726344E-1    1.358755644195938E-7   -5.274994180610395E-6   -2.278256918036089E-6   -1.976189357807963E-7    1.001134016709230       1.205225871735445E-3
 5.354335433543354E8     9.669428410042976E-1   -2.276839956241953E-1    2.801720038664692E-6    4.658217715465078E-6    2.531910161121391E-6   -2.197074570732699E-6    1.001202971686608       1.287793563998333E-3
 5.360036003600360E8     9.668504664121844E-1   -2.277662471550078E-1    3.238386659428574E-6    4.509998929463387E-6    6.302076135304593E-8   -4.966796255167262E-6    1.001204054313727       1.408012435386487E-3
 5.365736573657366E8     9.667008709521157E-1   -2.280789214206038E-1   -1.548922898962201E-6    7.869097822895664E-7    5.460119087761415E-6   -4.153622997566739E-6    1.001149232227039       1.321656445096205E-3
 5.371437143714371E8     9.667239368748853E-1   -2.282884105676332E-1   -8.050592997056523E-8   -3.381078109586075E-7    4.281909641154637E-6   -1.797323812500511E-6    1.001131626394608       1.346975653875720E-3
 5.377137713771377E8     9.666260422524964E-1   -2.285553165350478E-1    6.750197346410768E-7   -4.180907498727381E-6    4.199367374634052E-6   -6.099369831458860E-6    1.001190730881222       1.340268438603849E-3
 5.382838283828382E8     9.665495130603019E-1   -2.287180347180027E-1    1.145116275252260E-6    5.911398141779972E-7    5.237830429596403E-6   -4.674176875414866E-6    1.001192318102259       1.354300697899261E-3
 5.388538853885388E8     9.664813463348901E-1   -2.290228907204594E-1   -2.543953640838819E-7   -3.332287065264092E-6   -9.479195321517604E-7   -1.087977788912157E-6    1.001112759449471       1.375808757486580E-3
 5.394239423942394E8     9.664284629260629E-1   -2.292935843098571E-1    7.697741340282406E-7    3.146023485930959E-6    3.380747797538077E-6   -3.276904698225010E-6    1.001228159353439       1.422001341821956E-3
 5.399939993999400E8     9.663208537466079E-1   -2.293896758258819E-1   -3.675460668039261E-6   -2.091749641509395E-6    1.010290855624798E-6   -5.326832293890839E-6    1.001173532444533       1.393354858876196E-3
 5.405640564056406E8     9.662312979512465E-1   -2.297350959357483E-1    4.669837731383841E-6   -2.374462889598347E-6    5.029794057660454E-6   -7.837834332712608E-6    1.001169163490746       1.462005937774038E-3
 5.411341134113412E8     9.661577638037120E-1   -2.299605354212588E-1    6.746295482486273E-7   -2.938332831757157E-6    6.967110706589064E-6    1.883108964187911E-6    1.001235122044130       1.452215643837646E-3
 5.417041704170418E8     9.661462140823500E-1   -2.301116247910227E-1   -2.901308569843044E-6   -8.126563642622920E-7   -6.431001752767416E-6    4.807642608787892E-7    1.001331689487823       1.520163704696751E-3
 5.422742274227422E8     9.659406299791949E-1   -2.304019898707507E-1    1.654339978906586E-6   -1.576900495920360E-6   -2.317315200972113E-6   -3.312739641151619E-6    1.001157378428553       1.552975841653479E-3
 5.428442844284428E8     9.660257081819621E-1   -2.305783260273705E-1   -4.296690450091984E-6   -2.386676977639310E-6    4.541907279401667E-7   -3.906395239687115E-6    1.001212627596959       1.544669703048022E-3
 5.434143414341434E8     9.659554524777245E-1   -2.308523987253989E-1    4.009885404371198E-6    1.628851896436553E-7    1.124857317458827E-7    1.416526788229968E-6    1.001213689666397       1.632206017373209E-3
 5.439843984398440E8     9.658824360232915E-1   -2.311526768272599E-1    1.765971203173498E-6    1.849035580643735E-6    1.158900926122266E-6    4.292959036895888E-7    1.001285998163187       1.629397544647164E-3
 5.445544554455446E8     9.657795876818521E-1   -2.313631271332762E-1    2.876442141208679E-6   -3.874965963006263E-6    4.191694652013452E-6    1.296033663389355E-6    1.001232471269336       1.708150722240721E-3
 5.451245124512451E8     9.657554137278246E-1   -2.315809843704378E-1    2.206270256604967E-6   -3.088527168482850E-6    1.176262362359724E-6    5.093611655497283E-6    1.001307415039294       1.734045242961808E-3
 5.456945694569457E8     9.657305748851225E-1   -2.318288769262338E-1   -5.681296919195937E-7   -1.373019098507832E-6   -2.451187941407991E-6    7.688551441623138E-7    1.001200851485540       1.762773903779414E-3
 5.462646264626462E8     9.655501198269426E-1   -2.319816867817753E-1    4.350710010528284E-6   -1.343446268146369E-6    6.731662390781202E-8   -1.346495484332330E-6    1.001332870651539       1.876024033671856E-3
 5.468346834683468E8     9.655722283367868E-1   -2.323351565936583E-1   -1.983134173532232E-7   -3.879509555781370E-6   -1.142291913579649E-6    1.615847790488969E-7    1.001306108046358       1.952806316698759E-3
 5.474047404740474E8     9.654192902670959E-1   -2.325475803864933E-1   -4.712616581455362E-7   -2.532776936337313E-6    4.302764776723411E-6   -4.985048752035642E-6    1.001242084606892       1.995704938045917E-3
 5.479747974797480E8     9.653133934094430E-1   -2.327855774551060E-1    2.775942793674450E-6    1.078665397352135E-6   -5.661053668265905E-6    2.796238458019176E-6    1.001377890349588       1.988011529230422E-3
 5.485448544854486E8     9.653317664800939E-1   -2.329094682069532E-1    7.046691247645829E-7   -9.929516477429657E-7   -2.084884072184362E-7   -3.593784576896428E-6    1.001316148805546       1.998465397516760E-3
 5.491149114911492E8     9.653540520551539E-1   -2.332209671902392E-1    1.925040134500740E-6   -3.222111197483205E-6   -3.447065918762420E-6   -3.194175986931730E-6    1.001386464219256       2.073157600234870E-3
 5.496849684968497E8     9.653453332656872E-1   -2.334438867589709E-1    6.434998740894940E-6    2.149141246683483E-6    1.456069530458562E-6    3.000088575851811E-6    1.001445221084335       2.112386342070531E-3
 5.502550255025502E8     9.651607729550497E-1   -2.336624208402960E-1    1.304204702038220E-6   -4.506919348458643E-6    2.462324137281452E-6   -2.527184445183271E-7    1.001438927657632       2.232064878507966E-3
 5.508250825082508E8     9.651342515952586E-1   -2.339266047304136E-1    2.928546133569549E-8   -1.093806337995467E-6   -2.222578486323361E-6    3.785896548871819E-6    1.001480507280080       2.332863574985374E-3
 5.513951395139514E8     9.650487271388194E-1   -2.340798761084024E-1    2.231854727287226E-6    8.675369558965934E-9    4.118083777105591E-6   -5.214389760752438E-6    1.001591105327261       2.351760354003586E-3
 5.519651965196520E8     9.649651553118515E-1   -2.343545867278033E-1    3.726727811225329E-6   -2.869675491664601E-6    3.769785161017733E-6   -1.232289997247405E-6    1.001587849711736       2.483407590032250E-3
 5.525352535253525E8     9.649716252001890E-1   -2.346682743724187E-1   -1.001011528387009E-6    1.871376008282557E-6    1.726123651803710E-6   -2.884507718284765E-6    1.001756756243996       2.482758128842861E-3
 5.531053105310531E8     9.649255852218676E-1   -2.348582414150175E-1   -1.718674746781694E-6   -1.775476136233460E-6   -7.407537825414822E-6   -1.602367489506291E-6    1.001690872299037       2.607737265184919E-3
 5.536753675367537E8     9.648429206620289E-1   -2.350137969623122E-1   -3.401164667808185E-6   -1.308548030403657E-6   -3.400027351679258E-7   -2.534597291268555E-6    1.001769219507734       2.614122916976460E-3
 5.542454245424542E8     9.648441726288830E-1   -2.352760548176013E-1   -9.347320915552132E-7   -8.947834884043493E-7    1.441600316125321E-6    1.888340862655376E-6    1.001802083101393       2.749032059724734E-3
 5.548154815481548E8     9.646968843164242E-1   -2.355704598358984E-1    2.416138173582793E-6    5.799541924637730E-6   -2.962640290206519E-6   -2.333529501054573E-6    1.001855943530055       2.758204720774560E-3
 5.553855385538554E8     9.646541577208471E-1   -2.357254392617999E-1    7.411333569099705E-6    7.454495978839227E-7   -2.109745955054922E-6   -5.769330816510740E-7    1.001899343545341       2.843146638773210E-3
 5.559555955595560E8     9.645459093883785E-1   -2.359680798542903E-1    8.129595885646068E-6   -5.106166589146962E-6   -4.017938294684552E-6   -7.033362466730920E-6    1.001926657968189       2.908068170741962E-3
 5.565256525652566E8     9.645040987132897E-1   -2.361635907391904E-1    6.676814084320565E-6   -9.592782493504468E-7    2.810829842066824E-6   -8.176270085984025E-7    1.001957621290789       2.980082901450803E-3
 5.570957095709571E8     9.644648928902100E-1   -2.364092020000564E-1   -1.495101168411240E-6    2.855781358088839E-7    3.201234877043361E-6   -1.988063497601842E-6    1.002027606841819       3.116434567437177E-3
 5.576657665766577E8     9.643444204339081E-1   -2.367556646225774E-1    6.294624553158720E-6   -6.699921525022371E-6   -2.721153763374124E-6   -5.683447141216866E-6    1.002101571403630       3.220050450113300E-3
 5.582358235823582E8     9.642310307546517E-1   -2.369238204803568E-1   -2.156657534813361E-6   -2.843740863650518E-6    3.197193996917368E-6   -2.451863957064602E-6    1.002112172671827       3.248227893667941E-3
 5.588058805880588E8     9.641895023533874E-1   -2.370893925858578E-1    2.723300432962363E-6   -4.058450123430722E-6   -4.267972166786500E-6    3.843251552853970E-6    1.002269276229763       3.365173671630809E-3
 5.593759375937594E8     9.641120078875216E-1   -2.373117423177226E-1    2.044303426619335E-6    5.416308922265509E-7    5.642283073266591E-6    1.728012266720477E-6    1.002278355986990       3.420089634386576E-3
 5.599459945994599E8     9.639978347387035E-1   -2.375061088673191E-1    3.423219072397623E-6    7.078358281208899E-6    2.425137296153519E-6   -3.235686367653228E-6    1.002319192921021       3.510458126875913E-3
 5.605160516051605E8     9.638681164466557E-1   -2.376820910776803E-1    3.020681456418534E-6    2.173452496352463E-7   -5.214388524938707E-6    1.525266025153997E-6    1.002420847034099       3.595958506922816E-3
 5.610861086108611E8     9.638135087612606E-1   -2.379956227271535E-1    2.596237364036318E-7   -2.625613664359228E-6   -2.101560490647194E-6    9.186534401035376E-7    1.002509217105177       3.716830999605136E-3
 5.616561656165617E8     9.637837719680590E-1   -2.381736443113131E-1   -8.880669843460086E-6    3.546476904148301E-6   -6.778982663868910E-6    1.185205216567735E-6    1.002544167497548       3.813808221430055E-3
 5.622262226222622E8     9.636128527901873E-1   -2.383736618623258E-1   -2.683086046631373E-6    2.158980455531074E-6    2.646047090124436E-6    6.243657719907346E-7    1.002630094830748       3.894113989637213E-3
 5.627962796279628E8     9.635643301313409E-1   -2.385391579398494E-1   -5.897715584343872E-6   -2.175839134089415E-6    4.933209553258815E-6    1.986418985950482E-7    1.002683468385918       3.978708719356253E-3
 5.633663366336634E8     9.634859534719890E-1   -2.388033040641148E-1   -1.013012108063642E-6    2.051702319339434E-7   -9.943935991600997E-7   -3.280005313009383E-6    1.002734072222887       4.078666385010865E-3
 5.639363936393640E8     9.633796398538361E-1   -2.390225230208647E-1   -1.705647030369317E-6   -5.964158452217079E-6   -8.553304434903154E-6    5.850714931796539E-7    1.002758058103662       4.192376779544559E-3
 5.645064506450645E8     9.633462549516892E-1   -2.392413943645899E-1   -3.438536721815980E-6   -3.985984723212013E-6   -7.152981505236120E-7    2.895850959687567E-6    1.002792928512603       4.281572059233003E-3
 5.650765076507651E8     9.633283846793026E-1   -2.394164183652987E-1    2.829304742628052E-6   -3.611316959036595E-6   -5.490839907906892E-7    1.123705804658636E-6    1.002836007006845       4.331599747186875E-3
 5.656465646564656E8     9.632250651360605E-1   -2.396765204412310E-1   -8.143645948274519E-6   -8.740632235874281E-7   -4.578267537139875E-6   -2.225001520323355E-7    1.002844105208621       4.503357875895906E-3
 5.662166216621662E8     9.631911328308753E-1   -2.398683164690859E-1    1.046322617310690E-7   -2.499051632465572E-6   -9.181216417200040E-6   -2.328667486301165E-6    1.002949215627304       4.543999029780671E-3
 5.667866786678668E8     9.630770814111799E-1   -2.400902176749090E-1    3.126626237328831E-6   -4.527310483427569E-6    3.730102055305751E-6   -9.782232109414705E-6    1.002989913075601       4.700940787648567E-3
 5.673567356735673E8     9.630312373704911E-1   -2.403510349803002E-1   -1.028658759619657E-5   -1.388494493007171E-7    8.471064214527893E-6    1.714387884942657E-6    1.003074452173949       4.765341690360923E-3
 5.679267926792679E8     9.629364069322180E-1   -2.405714303384373E-1    2.535946097900777E-6   -3.482249731007175E-6   -4.299642118578260E-7    5.730832706216049E-6    1.003098798139731       4.833112775569049E-3
 5.684968496849685E8     9.629075595174642E-1   -2.407431628709867E-1    1.875754588125515E-6   -3.701445715958386E-6   -3.334311623866045E-6   -2.184258659075971E-6    1.003059486866098       4.951167176305499E-3
 5.690669066906691E8     9.628169861358420E-1   -2.409560045693552E-1   -2.948602310850891E-6   -2.502048257890848E-6    3.450365368742986E-6    3.312606848731969E-6    1.003185195370897       4.996874971868801E-3
 5.696369636963696E8     9.627593586803149E-1   -2.412159651879161E-1   -2.552512188726123E-6   -4.058733340327499E-6   -2.420771582190905E-6    4.492130942383200E-7    1.003236293440489       5.184128723028115E-3
 5.702070207020702E8     9.626404525230625E-1   -2.414113072755683E-1    1.096364238415119E-6   -2.072650329603688E-6   -8.477963009953756E-7   -3.880490449791564E-6    1.003254212748793       5.351543237606509E-3
 5.707770777077708E8     9.625866393311826E-1   -2.416217998143616E-1    2.871749179515827E-6   -2.083258838525899E-6   -2.538036147343130E-6    1.833847558476606E-6    1.003337002933900       5.395294102748799E-3
 5.713471347134714E8     9.625382888736899E-1   -2.418323716172974E-1   -2.749461870586537E-6    2.994861982694114E-7    9.995070654296392E-6   -3.837057078403615E-6    1.003403262080505       5.481071574355972E-3
 5.719171917191720E8     9.624538962006308E-1   -2.420373783857960E-1   -3.866586541240879E-6   -8.418910253964182E-6    5.128645693876126E-6   -5.592894508873007E-6    1.003383913861362       5.536262233663495E-3
 5.724872487248725E8     9.623384205170774E-1   -2.423152493241310E-1    7.452302580849094E-6   -6.706952197725466E-6   -1.782348464208917E-6   -3.733955795272050E-6    1.003388305926506       5.653843370532969E-3
 5.730573057305731E8     9.622547351132074E-1   -2.424804099623504E-1    9.020981279478508E-6    2.145560717604748E-6   -3.584189236835176E-6   -3.125659735789240E-6    1.003641980240534       5.752361741472798E-3
 5.736273627362736E8     9.622424917868140E-1   -2.427451039852724E-1    4.502554214995927E-6   -5.357850030962507E-6    5.317134431998166E-7    6.163294871152547E-8    1.003550326166619       5.916495198858758E-3
 5.741974197419741E8     9.621617800814205E-1   -2.429769685596670E-1    3.795190539134825E-6   -1.126738667033264E-6    1.066586650694394E-5    2.386829536335524E-6    1.003548017465575       5.938415718116534E-3
 5.747674767476747E8     9.620938321655994E-1   -2.431855435536524E-1   -2.551810054113406E-6    8.657205118683836E-7    1.372211245510095E-6    1.017621022833340E-6    1.003797896765865       5.957856291521041E-3
 5.753375337533753E8     9.620153441948776E-1   -2.434381747410321E-1    4.128942394593421E-6    5.461477167154779E-7   -2.944113979830609E-6    5.976067234354251E-6    1.003576548816241       6.224674288848529E-3
 5.759075907590759E8     9.618772405744931E-1   -2.435524020551151E-1    7.479740611722239E-7   -3.349163448953298E-7    7.398040164837145E-6   -3.707110633023821E-6    1.003790413451662       6.197555345978366E-3
 5.764776477647765E8     9.618728500760052E-1   -2.437934736225370E-1    3.963702531197929E-6    3.215368224759768E-6   -3.962947388751997E-7    4.757334310485797E-6    1.003813263343231       6.310425409483295E-3
 5.770477047704771E8     9.617836246314045E-1   -2.440278779789648E-1   -4.375290865317411E-6   -2.228410418663274E-6    2.783005603669684E-7    2.262589180545216E-6    1.003917350323289       6.281154034564847E-3
 5.776177617761776E8     9.617283607636862E-1   -2.442656444568422E-1    3.093566598539611E-6   -2.400988305065899E-8   -3.407193472771759E-6    3.137647085332012E-6    1.003910820385086       6.452487617484226E-3
 5.781878187818782E8     9.616375529733775E-1   -2.444918284686644E-1   -1.707191848907618E-6   -6.732196276538476E-6    4.431269812607590E-6   -3.057420061720749E-6    1.004206578615791       6.407499993965496E-3
 5.787578757875788E8     9.615836862558877E-1   -2.447559582941947E-1   -8.289989979289636E-7   -4.170017965983246E-6   -1.835850308982538E-6   -6.545375361551678E-6    1.004137259683437       6.498262475230681E-3
 5.793279327932794E8     9.615126353906736E-1   -2.449568952128744E-1    1.741560518079844E-6   -8.863127029516241E-7   -7.145153051254094E-6    2.362042232501483E-6    1.004180993555912       6.676364445588875E-3
 5.798979897989799E8     9.613434866999716E-1   -2.451031172955642E-1    7.654539723599911E-6   -3.531939729170468E-6    3.586531166952562E-6    4.122197652681906E-6    1.004180299235488       6.770384443851018E-3
 5.804680468046805E8     9.613727078353055E-1   -2.453263848082281E-1   -2.297709601364413E-6   -6.912587300992871E-6    7.643106419235494E-6    2.045670761511668E-7    1.004191690960105       6.849368972577963E-3
 5.810381038103811E8     9.613589740089589E-1   -2.455941877240952E-1   -6.347613635379026E-7    8.396708349608716E-6    8.922931560875911E-6    2.468074967357488E-6    1.004189680417768       6.837828448667350E-3
 5.816081608160815E8     9.612306356306916E-1   -2.457364536547605E-1    2.809200977207317E-6    9.930189987688566E-7   -4.856667773137193E-7    1.555809145770831E-6    1.004169512337637       6.980857395704742E-3
 5.821782178217821E8     9.611361467408197E-1   -2.459131603489657E-1    1.439792197019917E-6   -9.779532528248394E-7   -2.463798416728661E-6   -1.471784406873655E-7    1.004252477142629       7.036933538545721E-3
 5.827482748274827E8     9.612115651758273E-1   -2.462997224480989E-1    4.827612784506979E-6    3.525376336957890E-6   -2.586793911304464E-7   -1.993429975381191E-7    1.004273631407191       7.106310385676161E-3
 5.833183318331833E8     9.609520326313670E-1   -2.463743506863994E-1   -3.329919135506802E-7    3.101415815089165E-6    6.060802836288743E-6    6.097330020663368E-6    1.004309952862436       7.217959961415485E-3
 5.838883888388839E8     9.610217236152936E-1   -2.465839653801956E-1    2.972897389713174E-6    3.566996343710429E-7    8.693114459969463E-6    4.981570448601745E-6    1.004184629994088       7.229616987356648E-3
 5.844584458445845E8     9.608240952997584E-1   -2.468258809782298E-1    2.827987778797184E-6   -4.779611236961085E-7    6.073298010435514E-7   -5.223952925287346E-7    1.004280930022441       7.303434002090943E-3
 5.850285028502851E8     9.608721597209696E-1   -2.470439941110874E-1   -3.658813008793689E-6    1.427785347919769E-6   -2.096681081127712E-6   -6.670778389467856E-6    1.004385790894156       7.354822879781502E-3
 5.855985598559856E8     9.606940888812542E-1   -2.472295143722928E-1   -2.981766569273594E-7    2.456892895148508E-6   -3.114836322851348E-6   -5.587642653517763E-6    1.004245110871794       7.300747360672290E-3
 5.861686168616862E8     9.606274106920281E-1   -2.474735002605982E-1    1.711087084816576E-6   -8.628797960488167E-6   -2.116547232266592E-7   -7.765027167274904E-7    1.004303023911933       7.392818341872030E-3
 5.867386738673868E8     9.605718402644396E-1   -2.477136173273526E-1   -8.897976183058537E-6    5.613399261169650E-6   -1.701269041578923E-6   -3.134167865991162E-6    1.004239307909008       7.427843031905104E-3
 5.873087308730873E8     9.606087060883610E-1   -2.478673421232898E-1   -4.810223419916026E-6   -2.921274117884493E-6   -5.821802505138514E-6    6.550530291997153E-7    1.004237677816737       7.509930675460604E-3
 5.878787878787879E8     9.604269452887562E-1   -2.481608366579721E-1   -6.065059236700034E-7    4.893190384701585E-6   -6.337739365778843E-7    2.150215698812348E-7    1.004266139863404       7.573555307160923E-3
 5.884488448844885E8     9.603753173480493E-1   -2.484126993909600E-1   -3.592999488112097E-6   -3.784179255800770E-6    5.216759331066455E-6    1.034428025197026E-6    1.004341569047455       7.628691951298611E-3
 5.890189018901891E8     9.602409313036609E-1   -2.487167315282388E-1   -2.825141496812823E-6    3.060920679632879E-6    2.738728332268592E-6    2.745797635034700E-6    1.004288021806424       7.664662949780414E-3
 5.895889588958895E8     9.602739667556164E-1   -2.488961292138904E-1   -2.525358537201521E-6   -7.900751501608005E-6   -4.096322192294613E-7    7.664204012322852E-6    1.004266931313628       7.660039092231577E-3
 5.901590159015901E8     9.601903909246214E-1   -2.490312935356229E-1   -1.336458137860855E-6    2.815407119417996E-6    1.535887509068557E-6   -1.164330527178747E-6    1.004290732436945       7.714494778766291E-3
 5.907290729072907E8     9.601510512832554E-1   -2.492845420735369E-1   -7.083746099215004E-7   -4.566364426696897E-6    2.972932224072657E-7   -2.422542681766332E-6    1.004290635220796       7.677331533264563E-3
 5.912991299129913E8     9.600154749359948E-1   -2.493952324869185E-1    5.930793769249535E-6    3.948891865641899E-6    2.918991515075877E-7   -2.040093890930366E-7    1.004354907364836       7.797287283250056E-3
 5.918691869186919E8     9.599675269083081E-1   -2.497103351227076E-1   -7.756808360241862E-6   -1.274286373568117E-6    2.940766513583007E-7   -1.623009382503411E-7    1.004345626870226       7.779111361414739E-3
 5.924392439243925E8     9.599204034571904E-1   -2.498702737347602E-1   -4.178040692218486E-6    5.252745653358706E-7   -3.870571540285068E-6    6.766064869565461E-6    1.004276161462752       7.771165417562026E-3
 5.930093009300931E8     9.597189195392202E-1   -2.499641681089419E-1   -3.409193751995009E-6    3.341956694427549E-6   -6.291127050310937E-7    6.308346515229951E-7    1.004293133258767       7.819653734707426E-3
 5.935793579357936E8     9.596830922971938E-1   -2.502730869333441E-1    1.887257593227130E-7    1.446480406682570E-6    4.969223791106681E-6    1.059603430260582E-6    1.004299596179252       7.809398406354411E-3
 5.941494149414942E8     9.595406710071901E-1   -2.505193485940566E-1    1.128369455661503E-6    1.993791154515739E-6   -4.793128791162302E-6    6.444588723433510E-7    1.004294963455636       7.795543319220243E-3
 5.947194719471947E8     9.595112648060368E-1   -2.507623844739997E-1    7.889199762502450E-6   -4.667479134127826E-7    8.600804664048280E-7   -1.528235115797499E-6    1.004276461449940       7.809942502891563E-3
 5.952895289528953E8     9.593833276851920E-1   -2.510432078783844E-1   -2.508070842953837E-7   -7.955050855772793E-6   -5.350551286121890E-6    7.131759060354871E-7    1.004260839969400       7.822091926170192E-3
 5.958595859585959E8     9.593486566011938E-1   -2.512062627273694E-1   -2.972804837009730E-6   -4.607277008539582E-6    3.373473662259236E-6    1.327372682317644E-6    1.004251538005239       7.820637772166013E-3
 5.964296429642965E8     9.593377736753201E-1   -2.515123276794803E-1   -2.304220169753038E-6   -2.107131496175484E-6    3.589638758780751E-6   -9.813208600211651E-8    1.004237110776982       7.824393635689883E-3
 5.969996999699969E8     9.592296011118154E-1   -2.517116070844668E-1    1.966053230137269E-6    4.162641474872016E-7    6.842604183462228E-6    5.352196817963320E-8    1.004221598801426       7.792109446050301E-3
 5.975697569756975E8     9.590791849117165E-1   -2.518773648833030E-1   -2.798952915283872E-6   -2.272301696967203E-7   -3.660596055338831E-6    2.083039387456064E-6    1.004203251808779       7.781140505592498E-3
 5.981398139813981E8     9.590516857399563E-1   -2.521190713531706E-1    3.897783522748606E-6    2.148955237872326E-6    3.917131217880571E-6   -1.399102556617781E-6    1.004223244556947       7.788732528723867E-3
 5.987098709870987E8     9.590867803547267E-1   -2.522934788822023E-1    1.906393677768577E-6   -2.993674521506504E-7    4.377071391188875E-6    9.594131270996621E-6    1.004135260117611       7.740909314607307E-3
 5.992799279927993E8     9.589223493809880E-1   -2.524981716495378E-1   -1.747648364891162E-6    1.509880973440245E-6    7.350747205648422E-7    4.876520338962083E-6    1.004104554542944       7.720786845025181E-3
 5.998499849984999E8     9.588496740965949E-1   -2.526683740496845E-1   -2.020439437486414E-7    4.944133820112337E-6   -4.851537983128815E-6   -1.669128393956430E-6    1.004061376600411       7.693248311673168E-3
 6.004200420042005E8     9.588163536084527E-1   -2.529669154530548E-1    1.016683796104559E-8   -2.829650840414560E-6    1.620715354833115E-6   -2.217598671061732E-6    1.003955634858692       7.683471615546206E-3
 6.009900990099010E8     9.587060181700513E-1   -2.531544884986273E-1   -2.373526088422971E-6    3.313170719888119E-8    3.214297060584263E-6    8.696343557408532E-7    1.004024718754157       7.566605531074191E-3
 6.015601560156016E8     9.586467616216525E-1   -2.534126481074097E-1    6.789237447614223E-6   -4.425150003672069E-6   -6.711085938179593E-6   -5.363991305226432E-6    1.003947577214986       7.599609650416310E-3
 6.021302130213022E8     9.586840086030470E-1   -2.537188547850139E-1    4.661014632615460E-6   -2.372117517780496E-6    7.914652168700794E-7    3.657327121768155E-7    1.003966642923992       7.530774066973697E-3
 6.027002700270027E8     9.585067262317536E-1   -2.538054389992333E-1   -2.519775493137775E-7   -1.718744281304127E-6    2.123471892379400E-6    6.128083002603971E-6    1.003886421789511       7.457494276636256E-3
 6.032703270327033E8     9.584321588080418E-1   -2.540823857709614E-1   -5.972630299047056E-6   -4.176732326551333E-6   -3.862410960969139E-6    4.240997901269845E-6    1.003786956910149       7.519158194893840E-3
 6.038403840384039E8     9.583637081123296E-1   -2.542816828055284E-1   -4.556647531047287E-6    1.284914988520843E-6   -1.461386483778915E-6    2.572636147558602E-6    1.003808290130984       7.391569884178799E-3
 6.044104410441043E8     9.582628951006541E-1   -2.545523852905452E-1   -1.967053499629109E-6   -2.381994303289314E-6   -6.454157395594946E-6   -3.331331342951137E-7    1.003723243501782       7.423944748949503E-3
 6.049804980498049E8     9.582954526866917E-1   -2.547944609898265E-1   -3.935852744447198E-7   -1.179311679350383E-6    6.740395224277697E-6    2.576680776491001E-6    1.003757536653809       7.426459053052240E-3
 6.055505550555055E8     9.581648111949224E-1   -2.549852800052366E-1    4.702163483485768E-6   -8.388795234546436E-7   -2.275655892106462E-6   -1.710146533791795E-6    1.003644817084598       7.408076122982543E-3
 6.061206120612061E8     9.581240217299752E-1   -2.551998393526369E-1    3.678440305907900E-6   -1.200089295928792E-7   -5.193773967031826E-7   -7.095095496424601E-6    1.003663355479896       7.245119106068620E-3
 6.066906690669067E8     9.579858177234942E-1   -2.554414148501247E-1   -4.413502612464183E-6    7.343863659881227E-8   -3.121806602971166E-6    4.160572844356142E-6    1.003621899169010       7.221275597984527E-3
 6.072607260726073E8     9.579791661419484E-1   -2.557620963425167E-1   -2.649359328978878E-6   -6.571274752834609E-7   -2.982957018577031E-6    2.753258263868711E-6    1.003490352460016       7.146357796611910E-3
 6.078307830783079E8     9.579269406601447E-1   -2.559716723277286E-1    2.800140935169872E-6   -2.383940439864836E-7   -6.695923752673347E-7    4.568024492403228E-6    1.003595890329815       7.122436460482982E-3
 6.084008400840085E8     9.578178433469103E-1   -2.561327850727408E-1    1.639211592284125E-6    8.229741669338297E-6    5.953911424974128E-6   -4.993519113100589E-7    1.003581149669208       7.162400564342578E-3
 6.089708970897090E8     9.577119987615255E-1   -2.563778389871351E-1    1.857764394304240E-6   -1.585697131885222E-6   -9.099501993305317E-7    1.278342246882341E-6    1.003477386172872       7.012689221157341E-3
 6.095409540954096E8     9.577505336007031E-1   -2.566346553985979E-1    2.083641392181421E-6   -1.469588949456635E-6   -1.252397943115400E-6    3.025084988069906E-7    1.003527181144905       6.954980531795122E-3
 6.101110111011101E8     9.575776332328111E-1   -2.568476657993863E-1   -1.875111580880179E-6   -1.268060394166155E-6    5.314905133668021E-6    3.865642929117378E-6    1.003483224620189       6.905255235017873E-3
 6.106810681068107E8     9.575854866646891E-1   -2.570914593808455E-1   -7.109985718698921E-6    1.888283987176112E-6   -6.282973396294204E-6   -3.005937962222978E-7    1.003459908538646       6.814794816665170E-3
 6.112511251125113E8     9.574995822140900E-1   -2.573731717152527E-1    3.853547241608124E-7    2.997240147832688E-6    2.695117068717488E-6    1.510090161657142E-6    1.003451125956015       6.783536604075989E-3
 6.118211821182117E8     9.574254046678213E-1   -2.575460160769975E-1    1.708629846510231E-6    2.533181495407986E-6    3.939998707879203E-6    9.097141028610366E-7    1.003330092694388       6.675517095609984E-3
 6.123912391239123E8     9.573182118676766E-1   -2.577662479330634E-1   -2.886956443756541E-6    1.716277191351318E-6    7.502712809271053E-7   -4.634754346588671E-6    1.003321370864117       6.738291058823935E-3
 6.129612961296129E8     9.572846137469382E-1   -2.580187420321255E-1    6.114651978490938E-6   -1.346139535724501E-6    9.057432531059444E-7    7.662757665046650E-7    1.003256903896079       6.535541700730169E-3
 6.135313531353135E8     9.572330428443284E-1   -2.582216578401765E-1    2.162494213250286E-6    4.948073791032461E-6   -3.643793523900333E-6    4.862757210767898E-6    1.003295338587708       6.551672651937165E-3
 6.141014101410141E8     9.571160430786811E-1   -2.584670458078042E-1    1.620513172404609E-6   -2.938718097201825E-6    3.979212538670086E-6    3.622431932105301E-6    1.003302168683481       6.414594267415556E-3
 6.146714671467147E8     9.570529920150678E-1   -2.586993483075051E-1    3.868651161411890E-6    2.310151172827010E-6   -9.646683065273261E-7    1.473397455918803E-6    1.003096028593352       6.345148090158378E-3
 6.152415241524153E8     9.569114591011003E-1   -2.589209432401728E-1   -2.884956220644466E-7   -7.758183323805737E-8    1.230482761995855E-6    5.106714552579723E-6    1.003105299471721       6.237842695649645E-3
 6.158115811581159E8     9.568445805234705E-1   -2.591551087276036E-1   -1.497357381874539E-6   -1.090584954573058E-7   -3.298160691013145E-6   -7.509413961998386E-6    1.003083776963045       6.142291307123221E-3
 6.163816381638165E8     9.568035728116132E-1   -2.593620401674310E-1   -6.398553070213557E-6    8.303273947707131E-7   -2.198748469038774E-6    6.261603515099303E-6    1.002996960422661       6.247648593233028E-3
 6.169516951695170E8     9.567071003186144E-1   -2.596220083976785E-1    5.006540238045355E-7   -1.657043130420514E-6    3.746127411544194E-6   -3.946514332003537E-7    1.002955447915838       6.062093145214373E-3
 6.175217521752175E8     9.566370874044375E-1   -2.598444365313878E-1   -5.958354043497352E-7   -4.929721106931408E-6   -3.133482234122879E-6   -1.793171774766691E-6    1.002868812221367       6.032232829297457E-3
 6.180918091809181E8     9.565519627669558E-1   -2.600529019239438E-1    2.058899824555800E-6   -2.643882630900471E-6    1.817916171825670E-6    4.332172331470326E-6    1.002876855262999       5.935400329467495E-3
 6.186618661866187E8     9.564709813654325E-1   -2.603051456862390E-1    2.301336886230723E-6    6.687449442252546E-6    1.670285942682254E-6   -7.046279128892463E-8    1.002815250323220       5.931261866316043E-3
 6.192319231923192E8     9.563925503995789E-1   -2.606060603121942E-1    2.974937296564614E-6    4.841857398980816E-6    9.623971779024053E-8    7.573909176011448E-6    1.002730095763388       5.774950388168134E-3
 6.198019801980197E8     9.562989148088875E-1   -2.607513234792384E-1    6.417272418083276E-6    8.688515105071617E-7    3.695860593228576E-6    6.080942647967190E-6    1.002698528100854       5.771237089240756E-3
 6.203720372037203E8     9.561926469933903E-1   -2.610481205000301E-1    1.820358145543119E-6    4.187481003021081E-6   -3.581795803880250E-6    3.189081693170804E-7    1.002637220967498       5.653384013031995E-3
 6.209420942094209E8     9.561390156782983E-1   -2.612329114682815E-1    1.562282873645410E-6    4.981364496145604E-6    7.510479881303960E-7   -2.029907908704887E-6    1.002606315972411       5.530865060853064E-3
 6.215121512151215E8     9.559826193550197E-1   -2.614888024331505E-1   -3.725416425137596E-6    4.414566595744619E-6    4.038351037169375E-6    5.209561222553827E-6    1.002582756161516       5.479895072295413E-3
 6.220822082208221E8     9.559520120192583E-1   -2.617756850934155E-1   -4.993640394933113E-7    3.720709453640926E-7   -6.383603985250793E-6    7.527236421915908E-6    1.002446035220024       5.375132717962261E-3
 6.226522652265227E8     9.558513943923170E-1   -2.619570992837684E-1   -2.523945350160835E-6    4.366968481987203E-6    5.096073446321946E-6   -3.273821356149797E-6    1.002463529277586       5.371236495383930E-3
 6.232223222322233E8     9.557333684250735E-1   -2.622056962970445E-1   -2.271697870247452E-6    5.544135478878359E-6    4.644188535613592E-6    7.623112791698811E-6    1.002342983820771       5.271935435319738E-3
 6.237923792379239E8     9.556428460388300E-1   -2.624182433417055E-1    9.933546899348829E-7    5.221769062216207E-6    6.879592569730749E-6    4.462168478887604E-6    1.002346773905363       5.188208280777291E-3
 6.243624362436244E8     9.556009098239358E-1   -2.625651137493372E-1    2.428029350431995E-6   -5.671602518359936E-7    4.209556230756514E-6    2.711050645217895E-6    1.002221644613834       5.148160069474482E-3
 6.249324932493249E8     9.555144842463242E-1   -2.629184396186718E-1   -2.400935241323364E-6    6.091901784896964E-7    5.544302760047274E-6    5.595007765203292E-6    1.002199582124963       5.093584110457201E-3
 6.255025502550255E8     9.554392259551778E-1   -2.631020972438827E-1   -4.039689954144330E-6    6.925585316642959E-6    3.297174164033493E-6    4.138799227345380E-6    1.002095209413769       4.979406489934295E-3
 6.260726072607261E8     9.554253798791045E-1   -2.633623320869977E-1    7.670378946343657E-7    2.219815573067240E-7    5.281384500418661E-6    1.103710480310805E-5    1.002023115629756       4.874549972079982E-3
 6.266426642664266E8     9.553303468767058E-1   -2.636315359609953E-1    6.458678783514678E-6    1.601801876608776E-6   -3.551852033157986E-7   -1.430634258986230E-6    1.002000613035144       4.842691730252771E-3
 6.272127212721272E8     9.551851885361228E-1   -2.638598525302351E-1    4.437779955554809E-6    4.035022258504333E-6    1.308393505465236E-6    3.508106560774632E-6    1.001921510701437       4.797743284172853E-3
 6.277827782778277E8     9.551261722382246E-1   -2.641086276415435E-1   -2.533819928025387E-6   -2.264765564466885E-6    3.441205074807843E-6    4.792072602658143E-6    1.001889246854967       4.739541027610681E-3
 6.283528352835283E8     9.550474788264904E-1   -2.644036894316235E-1   -2.163352956180313E-6   -4.718586676537812E-6    2.128284796950813E-7   -7.503740840434866E-7    1.001817495024136       4.615129740026183E-3
 6.289228922892289E8     9.549653186862868E-1   -2.645957540846361E-1   -1.355617035900788E-6    1.056181927662818E-6    2.497928471669030E-6    7.396431617696214E-8    1.001794373115454       4.576504017037216E-3
 6.294929492949295E8     9.549064714347827E-1   -2.647916992786624E-1   -2.930798073187294E-6    3.261388750976690E-6    2.268924808176424E-6   -1.005434036933106E-6    1.001680620415355       4.511699290758718E-3
 6.300630063006301E8     9.548017505712606E-1   -2.650262076112489E-1   -1.740305248174910E-6    2.412964413510796E-8    2.416501399894149E-6   -2.391324350265748E-6    1.001658344730799       4.423056467410628E-3
 6.306330633063307E8     9.547423951642949E-1   -2.652429489775980E-1   -3.561787628580697E-7    2.958930024356934E-6    1.809305887981875E-6    2.892756193618973E-6    1.001647537074314       4.369471387639857E-3
 6.312031203120313E8     9.546921591675382E-1   -2.654595710064987E-1   -1.244319482168339E-6    6.835313203858733E-7    8.626610987800797E-7    4.637257871265516E-6    1.001617670088190       4.317746022955440E-3
 6.317731773177319E8     9.545005048572965E-1   -2.657954714754161E-1    3.120415174425267E-6    2.438614521383147E-6   -3.096996695103059E-6    2.175422242888078E-6    1.001539353417234       4.198526431850467E-3
 6.323432343234323E8     9.544696392323971E-1   -2.660719377688672E-1   -1.267025470479739E-6   -4.065406059791505E-6    2.235344288223314E-6    4.002891057389020E-6    1.001531954333846       4.200486784930864E-3
 6.329132913291329E8     9.544124536105428E-1   -2.662876194722145E-1    3.700420202933425E-6    4.348780379553279E-7    1.314806309541099E-6   -1.420146109878458E-7    1.001515458442847       4.151859319593791E-3
 6.334833483348335E8     9.542627051848509E-1   -2.665378054644694E-1   -2.121937876420399E-6    5.162431759906399E-6   -8.302825771311426E-7    1.611786099152528E-6    1.001462826495277       4.038302160072672E-3
 6.340534053405340E8     9.542698536638425E-1   -2.667632671716686E-1   -3.217542619072940E-6    2.930464087624335E-7    2.620213049514809E-6    1.506911200232631E-6    1.001400756120194       4.040004453868577E-3
 6.346234623462346E8     9.540791668338742E-1   -2.671637550236602E-1   -2.602210865711754E-6    7.743232308952992E-7    2.533758324841176E-6   -2.554741395252409E-6    1.001323909415979       3.961635518942993E-3
 6.351935193519351E8     9.541098022582648E-1   -2.672889775460150E-1   -2.303596996674829E-6    9.293649054394172E-7    4.584852892186569E-6   -6.980098781782153E-7    1.001384479299099       3.953440115105560E-3
 6.357635763576357E8     9.539649577533302E-1   -2.675551968129957E-1    2.587015079473932E-6    1.670435692242849E-7   -2.397263163574760E-6    1.659577116519504E-6    1.001330428971507       3.881943504397379E-3
 6.363336333633363E8     9.539036623651600E-1   -2.678561236024016E-1    3.501400590214898E-6   -9.107289454478018E-7    3.653557733274960E-6   -2.808424516189184E-6    1.001343970193839       3.863823668229772E-3
 6.369036903690369E8     9.537253774083175E-1   -2.679879574450829E-1    3.184141635679956E-6    1.683712625731795E-6   -1.171833881146577E-6    2.177966279072865E-6    1.001347372525420       3.777719094122425E-3
 6.374737473747375E8     9.538888893888575E-1   -2.682582181548575E-1    1.163751623233727E-5    5.470240282100937E-6   -8.478617977146533E-7    1.536280274234458E-6    1.001306792683677       3.680528195065879E-3
 6.380438043804381E8     9.536679650385608E-1   -2.684582994480828E-1   -1.214854642934552E-6    7.662939276680433E-6    3.303556672287369E-6    1.976216797642467E-6    1.001210805076844       3.694295887936481E-3
 6.386138613861387E8     9.536350294652651E-1   -2.687429023245593E-1    6.578590442201251E-6    6.511012991411258E-7    7.756890164426098E-6   -1.245899681942679E-6    1.001269202632944       3.553700861389999E-3
 6.391839183918393E8     9.534449168370458E-1   -2.690258429932650E-1    5.334908875783962E-6   -1.011112280234345E-6    3.268833800079621E-6   -2.750542815392302E-6    1.001383749009238       3.559258560258561E-3
 6.397539753975397E8     9.533785684188345E-1   -2.693247090624237E-1    3.301637896958932E-6    1.173657613499977E-6   -1.003845765266062E-6    7.649923376719076E-6    1.001378821742735       3.562004458935501E-3
 6.403240324032403E8     9.532908434419964E-1   -2.694472859741649E-1    5.431933568294167E-6    2.629249656035067E-6   -8.783432340653790E-7    2.751319407396683E-6    1.001410713222179       3.426313040364711E-3
 6.408940894089409E8     9.532414691894635E-1   -2.696657250712538E-1    1.073694613378310E-6   -5.522239402877271E-7    3.029568343600765E-6   -2.472078568360292E-6    1.001506586688158       3.430800489315011E-3
 6.414641464146414E8     9.531035797594063E-1   -2.699895211559981E-1    2.892279968481134E-6    2.838562328809265E-6    5.726694796023879E-6    2.490720132445816E-7    1.001402048399194       3.247739272835169E-3
 6.420342034203420E8     9.530673683753168E-1   -2.702060860724384E-1    2.636361855612179E-6    5.053122910384780E-6    4.390853374924606E-6   -4.979675604681096E-7    1.001444215657284       3.316743787148467E-3
 6.426042604260426E8     9.528993668790039E-1   -2.706235498404232E-1    7.346075279202943E-6    2.543238666433430E-6    2.638981305231417E-7    1.211405343768387E-6    1.001338075683833       3.256485777760949E-3
 6.431743174317431E8     9.528831054837776E-1   -2.706731197482668E-1    3.600452926155027E-7    7.345960795007738E-6    4.952201619729281E-6    1.557118811317938E-6    1.001427820967063       3.240495553261667E-3
 6.437443744374437E8     9.527829571454486E-1   -2.710637016464363E-1    1.755419999382552E-6   -1.114163792893886E-6    5.441108732671872E-6   -4.403709673759694E-6    1.001315785907057       3.271215897959642E-3
 6.443144314431443E8     9.527743405118082E-1   -2.712107513576279E-1    6.619052981276283E-6    3.673815654830297E-6    1.695445000031756E-6    5.734832795675466E-6    1.001330648870094       3.209737319723331E-3
 6.448844884488449E8     9.526924555715385E-1   -2.714647587758997E-1    3.710485452239841E-6    1.039540297700541E-6   -1.887634933838536E-6    5.936421698159266E-6    1.001365767755381       3.292477620703995E-3
 6.454545454545455E8     9.524772946784680E-1   -2.717006875499567E-1    3.971737689740355E-6   -8.007344691964687E-6   -7.433579986191504E-6   -5.834850623086379E-6    1.001150795290026       3.257128933655755E-3
 6.460246024602461E8     9.524681216009019E-1   -2.718646139345601E-1    4.497114953707913E-6    2.717541253116808E-6   -1.192111297564568E-6    2.648934034299589E-6    1.001147336489185       3.201235030647967E-3
 6.465946594659467E8     9.523762503947925E-1   -2.721988808967948E-1    4.161144019107865E-6   -7.199109189587868E-7    4.281872516296186E-7    2.777607550627104E-6    1.000995797243874       3.158190810397898E-3
 6.471647164716471E8     9.523642455950390E-1   -2.724251069841356E-1    2.163976758768095E-7    6.756134908683615E-6    5.388214655823805E-6   -2.864813785146362E-6    1.001049747400003       3.265534316480614E-3
 6.477347734773477E8     9.521075030923272E-1   -2.726334175331133E-1   -2.518253819645306E-6    4.313641131612116E-7   -2.773887004333426E-6    2.240687743408654E-7    1.001003560997178       3.180087219371346E-3
 6.483048304830483E8     9.521682369304194E-1   -2.729305395550889E-1    4.015804826036052E-7   -9.361744826976323E-7    3.478210404446098E-7    2.225196458091787E-6    1.000891326310477       3.218857983403734E-3
 6.488748874887489E8     9.520423333330884E-1   -2.731425705320707E-1   -4.669647057139067E-6    9.471096609584196E-7    1.007145482723918E-5    3.974014177320218E-6    1.000951312309029       3.144933494985499E-3
 6.494449444944494E8     9.519414905427339E-1   -2.733350964618094E-1   -2.254069206165058E-6   -1.220906045119108E-6   -1.483997007546499E-6   -1.014307197036138E-7    1.000922785677680       3.186234412638454E-3
 6.500150015001500E8     9.518979681887301E-1   -2.735893561389935E-1    1.821662993604329E-6    5.514653552965221E-7   -1.036064317153826E-6   -1.195275945157776E-6    1.000913843493857       3.111343040824787E-3
 6.505850585058506E8     9.518627586385943E-1   -2.738660803777768E-1    3.366768047288006E-6    2.019434447196835E-6    7.500778864515278E-7   -9.840815709053447E-7    1.000915638438258       3.122015950179205E-3
 6.511551155115511E8     9.517188260914679E-1   -2.740737132179981E-1    4.606310848353618E-6    5.391487247504341E-6    3.368507497191036E-6   -1.673241767969383E-6    1.000961502034371       3.202188207537631E-3
 6.517251725172517E8     9.516580747940040E-1   -2.743244408314253E-1   -2.690427420548864E-6   -2.912717707234997E-6   -1.250290134422425E-6   -4.928618414493425E-6    1.001093604814452       3.272464796830091E-3
 6.522952295229523E8     9.516249416849444E-1   -2.744831414492542E-1    3.603823966248933E-6    3.827139299448885E-7   -2.184939013334038E-6    1.407281901614816E-7    1.000982545891692       3.167501620458542E-3
 6.528652865286529E8     9.514584536340503E-1   -2.748119337619828E-1    5.740678460862751E-6    2.072764888317979E-6   -4.256579558581130E-6   -8.354841542679951E-6    1.001092659826883       3.136454598435834E-3
 6.534353435343535E8     9.512913029429807E-1   -2.750316200607391E-1    1.645820236837350E-6    3.942859497615580E-6    7.870694545341456E-6    5.147546790323726E-6    1.001039949857487       3.190298269984460E-3
 6.540054005400541E8     9.512294384360659E-1   -2.752169108311669E-1    6.582488564367659E-6    1.140254509070787E-6    2.551001366501872E-6   -4.927172483629236E-7    1.001072670358652       3.252375031022841E-3
 6.545754575457546E8     9.511143466013117E-1   -2.755008845629277E-1   -2.693361846849324E-6   -2.795063067297295E-6   -3.440134141586559E-6   -6.244950483990694E-6    1.001084357787651       3.240423385487135E-3
 6.551455145514551E8     9.510657005021492E-1   -2.756907973203170E-1    5.651054678113090E-7    5.625511260689230E-6   -6.179304898309403E-7   -5.654518387246517E-6    1.001061920735833       3.205842309140045E-3
 6.557155715571557E8     9.509781285047118E-1   -2.759134965912169E-1    6.656343854484890E-6   -6.933065747577957E-8    7.948731148345382E-6   -9.608320612821515E-8    1.001133735235453       3.279319705001624E-3
 6.562856285628563E8     9.509177074333874E-1   -2.761729209477035E-1    1.713649073391006E-6   -4.130501653152199E-6   -1.579566559513451E-7    3.365437108817660E-6    1.001198651296153       3.227543044974839E-3
 6.568556855685568E8     9.508015384810604E-1   -2.764011029849107E-1    4.468210330044197E-6   -2.763401981293655E-6    9.947869561697500E-7   -4.114474065061606E-6    1.001199462553321       3.255280666273286E-3
 6.574257425742574E8     9.506375847546190E-1   -2.766430674027068E-1   -1.972691101559951E-6   -9.297114557064121E-6   -3.005505145394020E-6    1.963542844152542E-6    1.001223519804098       3.307311895988678E-3
 6.579957995799580E8     9.505665948748743E-1   -2.768694342878918E-1   -2.061095617344962E-6    1.041851636551878E-6   -7.879140282601407E-7    3.238685109598535E-6    1.001294138155775       3.328168753753843E-3
 6.585658565856586E8     9.504937229480201E-1   -2.770961802766712E-1    5.046126543187898E-7   -4.633687561303371E-7    2.433026632227485E-6    1.161002046970751E-6    1.001259685423769       3.349566896473337E-3
 6.591359135913591E8     9.504337354965448E-1   -2.772795088181257E-1   -9.074137962602231E-8    2.607440943132743E-6    6.768765978628203E-6   -2.938975323463609E-6    1.001344220836934       3.339758687836529E-3
 6.597059705970597E8     9.503443983825294E-1   -2.775355684513921E-1   -1.363867991304938E-6    4.946438690460823E-7    1.620003016626567E-6   -4.967552109371286E-6    1.001371261235913       3.361152185144914E-3
 6.602760276027603E8     9.501835979517321E-1   -2.777847249740563E-1   -4.225104321793812E-6   -6.098595646250435E-6   -9.020890063133018E-7   -2.987217906052451E-6    1.001348244171359       3.439052132301649E-3
 6.608460846084609E8     9.500832969544099E-1   -2.779426268055041E-1    3.085557914043545E-6   -4.738730509708531E-6   -3.127532730755961E-6   -8.756092771661381E-6    1.001401177241721       3.483052838826479E-3
 6.614161416141615E8     9.500623813040364E-1   -2.781914160117352E-1    1.072842326131401E-6   -1.640893703997593E-7    1.375419407980601E-6   -7.953482792280550E-7    1.001448234790578       3.472047482219603E-3
 6.619861986198621E8     9.499322164357762E-1   -2.784185823746211E-1    4.300742491490277E-6    5.742793811673687E-7    5.028781829761035E-6   -2.036911680196970E-6    1.001404594770802       3.497699641272580E-3
 6.625562556255625E8     9.498262835421964E-1   -2.787024510396119E-1   -1.366317764375350E-6   -1.470738514768001E-6    4.720323015435888E-6   -8.823371279131212E-6    1.001423194345041       3.514004169800496E-3
 6.631263126312631E8     9.497973094810046E-1   -2.788994974840694E-1   -1.376041538488684E-7   -5.019647687421169E-6   -6.145034021560312E-6   -3.457908263237890E-6    1.001434171660953       3.608949154310590E-3
 6.636963696369637E8     9.497012091629058E-1   -2.790940900184465E-1   -1.094452914497362E-6    4.673944498434425E-6    2.363242059117364E-6    3.464908529888752E-6    1.001485051621896       3.655912695224618E-3
 6.642664266426642E8     9.495730548972297E-1   -2.793086359952049E-1    5.254332292029688E-6   -2.663292060124978E-6    4.940699311378243E-6   -7.597159267920547E-6    1.001512343055450       3.703357072580613E-3
 6.648364836483648E8     9.494946452227193E-1   -2.795617836354521E-1    8.884515513610038E-7   -2.073887385724077E-6   -8.975591436552588E-7   -3.073342650682932E-6    1.001540389595318       3.751665848782670E-3
 6.654065406540654E8     9.494634764163425E-1   -2.798152526701276E-1   -2.592859302960922E-6    4.083667748464049E-6   -4.757291169110325E-6   -5.066528133925031E-6    1.001560741158319       3.730711003226811E-3
 6.659765976597660E8     9.493569505989128E-1   -2.800898093245396E-1    6.275968455496396E-6   -1.158592781453861E-6   -1.009452322257565E-6    3.697216497323047E-7    1.001537040509891       3.753388800576722E-3
 6.665466546654665E8     9.492748309483225E-1   -2.803569245900335E-1   -2.295535463295597E-6    4.190769458383025E-6    5.945264059707013E-6   -6.438004129348688E-6    1.001630968796235       3.847346569814975E-3
 6.671167116711671E8     9.492983091368966E-1   -2.804874725993055E-1    2.904100390640684E-6   -1.742980539400633E-7    2.761675833266632E-6   -6.855895285282053E-6    1.001622741836949       3.837133070377605E-3
 6.676867686768677E8     9.491720345365978E-1   -2.806904488769836E-1   -2.514227317772488E-6    1.471212618096829E-6    2.814403731780851E-6   -2.145782052432528E-6    1.001680893667973       3.897333163523692E-3
 6.682568256825683E8     9.489870605909608E-1   -2.809728967170976E-1   -1.882031670754331E-6    2.525484999461467E-6   -1.933998443180553E-6   -1.488146075917543E-6    1.001622590742844       3.931736764511749E-3
 6.688268826882689E8     9.489900403718952E-1   -2.811558016656648E-1   -3.035891872771808E-6   -3.209110932860863E-6   -5.776627546025173E-6   -5.804653071324289E-6    1.001735960545621       4.040295184943455E-3
 6.693969396939695E8     9.488865905333637E-1   -2.814374025549733E-1   -3.500369019244149E-8   -3.193398270771130E-6   -4.216703257196719E-6    1.378918715272277E-6    1.001720657382316       4.062100932789949E-3
 6.699669966996700E8     9.488340141622308E-1   -2.816669229909884E-1   -2.720425909999914E-6   -5.113903194538240E-6   -6.613134928257943E-6   -1.728236200234025E-6    1.001800113545009       4.150728119759362E-3
 6.705370537053705E8     9.487988292007375E-1   -2.818801114261638E-1    2.226595485229374E-6    3.514666286153347E-7    3.783104242767652E-6    2.147165098559492E-7    1.001759176338205       4.123835354707743E-3
 6.711071107110711E8     9.487154500345647E-1   -2.821197539110241E-1    1.179283832696255E-6   -2.125563430386965E-6   -3.660137900632130E-6    2.143164392425070E-6    1.001827739286039       4.295817391811123E-3
 6.716771677167716E8     9.486217182757934E-1   -2.823207989864223E-1    3.868141766010289E-6    5.437973227925536E-7   -3.679543135957279E-6   -3.126492768030572E-6    1.001919012044825       4.323388061381859E-3
 6.722472247224722E8     9.485222643200515E-1   -2.825503284474330E-1    4.825033725857189E-6   -3.150597487568051E-6   -1.662881600195371E-6   -3.136926742805171E-6    1.001925511023374       4.228911213529231E-3
 6.728172817281728E8     9.485370566939202E-1   -2.828135296332355E-1    2.009723829214133E-6    1.770780434529361E-6    1.053111508128241E-7   -3.403288387495013E-6    1.001974098759493       4.439765688045401E-3
 6.733873387338734E8     9.483944525579692E-1   -2.828088325845813E-1   -2.474537859966960E-6   -3.493937698193800E-6    5.625098436004731E-6   -1.227208573542699E-6    1.002002896102126       4.444706458857904E-3
 6.739573957395740E8     9.483236251961098E-1   -2.832078086765711E-1   -4.603344098012945E-7   -2.298217753247172E-6    5.439492903823938E-7    6.076262712454977E-6    1.002139008845519       4.521943284105752E-3
 6.745274527452745E8     9.481899001894846E-1   -2.833615925739788E-1   -2.239444242913472E-6   -2.997535185623673E-6   -8.831198096322100E-7   -4.170883660744931E-6    1.002157855877566       4.573489049016727E-3
 6.750975097509751E8     9.480232576521970E-1   -2.835528742488282E-1    5.001630178847333E-6   -2.074712973506880E-6    9.512227741436457E-7   -4.416931367452061E-6    1.002108842964216       4.588839218575181E-3
 6.756675667566757E8     9.480185073927517E-1   -2.838290176325937E-1   -3.653588487249984E-6   -1.201447327341311E-6   -1.360975629654405E-6   -5.512374948645674E-6    1.001969726182838       4.615420690837284E-3
 6.762376237623763E8     9.479933023256326E-1   -2.840457040742603E-1   -7.818426600208590E-7    2.180003635510026E-6    3.874885012957102E-7   -3.527601487537498E-6    1.002192752856185       4.712994557702897E-3
 6.768076807680769E8     9.478307835468314E-1   -2.843462379128197E-1    3.785430074322585E-7   -4.964825241686390E-6    3.531889440871548E-6   -5.073687026644452E-6    1.002160294667801       4.771912651750062E-3
 6.773777377737774E8     9.478566083627746E-1   -2.845458873335165E-1    3.154844715224153E-6   -3.474285968737698E-6    3.626956150197012E-6   -2.535978328112910E-6    1.002251818250596       4.895553880213316E-3
 6.779477947794780E8     9.477032766734584E-1   -2.848379232847014E-1    2.105661236452083E-6    1.271526317008543E-6   -3.156151544348425E-6    6.022828104941312E-6    1.002194311910150       4.809642911804867E-3
 6.785178517851785E8     9.476708753715695E-1   -2.850037695162180E-1   -1.606169191299427E-6   -4.012428334527466E-6   -2.837767650565351E-6    6.882088922101231E-6    1.002181132552242       4.907488121243857E-3
 6.790879087908790E8     9.476084212227109E-1   -2.852180471934688E-1    1.975006516740311E-6   -1.917404582265195E-6   -7.359554341822280E-7    2.336525658189568E-7    1.002345742161954       5.023633825905973E-3
 6.796579657965796E8     9.476038612589645E-1   -2.854035119114799E-1   -2.844296117562429E-7   -4.965001281063227E-6   -1.341432168980479E-5   -6.820426438397141E-7    1.002316752945778       4.981885129168313E-3
 6.802280228022802E8     9.475497973912688E-1   -2.856449375570453E-1   -1.276773230504861E-6   -4.944202542584917E-6   -4.176748467976593E-7   -1.008233221624153E-6    1.002428447624216       4.980124653211124E-3
 6.807980798079808E8     9.474682699587645E-1   -2.858663090361834E-1    5.512605271964882E-6   -2.104158104638033E-6    7.687082660782617E-6    3.073070483841801E-6    1.002417688563093       5.106919483961694E-3
 6.813681368136814E8     9.473115547502844E-1   -2.860441260810009E-1   -6.350693456466070E-6   -2.153453248076528E-7   -2.222447966926552E-6   -2.584975167193982E-6    1.002434496360185       5.119514679732836E-3
 6.819381938193820E8     9.472546377449624E-1   -2.863066080755569E-1   -1.439843074365296E-6    1.113668312807246E-6    1.437901531461662E-6   -4.558266760077635E-7    1.002485692846807       5.212356205045985E-3
 6.825082508250825E8     9.472134123665567E-1   -2.865289558251010E-1    1.369432681311337E-6   -4.415777912526813E-6   -1.997764570641061E-6   -3.206609198979769E-6    1.002534373514461       5.269925195521803E-3
 6.830783078307831E8     9.470520243618450E-1   -2.866394418164666E-1    4.564085672070103E-6    1.633239735904624E-6   -1.050965263269182E-5   -1.316143621238128E-6    1.002539917040080       5.287458518367648E-3
 6.836483648364837E8     9.470518089187918E-1   -2.869433773474881E-1   -1.131192841888839E-6    6.301711207716594E-7   -2.491724119106966E-6   -2.600690486594241E-6    1.002707917877806       5.286650197014397E-3
 6.842184218421843E8     9.469062787515587E-1   -2.871776130771059E-1    1.993127987817961E-6   -5.887915056843445E-6    2.605920966427868E-6   -1.017220881832704E-6    1.002618447366189       5.332825328950050E-3
 6.847884788478848E8     9.467685927006437E-1   -2.873611213718096E-1   -4.227624792293103E-6   -1.718641810125060E-6   -1.704388310699239E-8   -7.193506576875990E-6    1.002656773432739       5.434270139898778E-3
 6.853585358535854E8     9.467212276894825E-1   -2.874999005150461E-1    6.537435657205048E-7   -2.553905534418563E-6    5.389960220612797E-6   -1.072150937077045E-5    1.002742976617396       5.470998418027645E-3
 6.859285928592860E8     9.466720829608205E-1   -2.877695999372560E-1   -4.866766582889341E-7   -2.354664414451030E-6   -1.440035050771961E-6   -1.812774342362007E-7    1.002747405101541       5.487717165356855E-3
 6.864986498649864E8     9.464944323475134E-1   -2.879283554324449E-1    8.120587562521249E-6    2.382919366728875E-6    2.024391054505115E-6    2.705788972643812E-6    1.002790328785589       5.540834603437027E-3
 6.870687068706870E8     9.464013926891124E-1   -2.882208649111347E-1   -3.126499898601999E-6    1.720719980280110E-6   -3.129003079997187E-7   -1.157792688070439E-6    1.002762470219544       5.591252585855000E-3
 6.876387638763876E8     9.463221399297163E-1   -2.882693640626030E-1   -2.366041492908099E-6    6.912488204575231E-7   -2.941318267795785E-6   -4.781501298550881E-6    1.002854392831053       5.625637351289293E-3
 6.882088208820882E8     9.462521512645321E-1   -2.885448385540438E-1   -3.282905234535112E-6   -4.262335415093483E-6   -7.743328406746277E-6    3.538893802409508E-6    1.002820563979763       5.736109249223386E-3
 6.887788778877888E8     9.462555614577212E-1   -2.887505650534138E-1   -4.944073371527356E-6   -2.295493767288562E-6   -2.130633142108815E-6    6.268294833275682E-6    1.002857796097122       5.730986571379187E-3
 6.893489348934894E8     9.461748138233733E-1   -2.890701703094893E-1    3.114041869525637E-6    3.093905331134574E-6   -2.137063373947281E-6   -4.265747850233933E-6    1.002857136076502       5.666574261678337E-3
 6.899189918991899E8     9.459770362339583E-1   -2.891523760687646E-1    3.525080540432746E-6   -1.544573984774683E-6    5.854167902946431E-6   -5.041540630677278E-6    1.002835393280566       5.728147281494814E-3
 6.904890489048905E8     9.459291730960394E-1   -2.893509488280401E-1    9.147663351239993E-7    1.037670640219181E-6    2.604555900070228E-7   -9.242311326296308E-7    1.002838391883732       5.777741444209132E-3
 6.910591059105911E8     9.458653147563634E-1   -2.895916498285443E-1   -7.090095978533737E-7    7.424898912667622E-7   -4.821710236542414E-7   -1.988591531620265E-6    1.002876977923916       5.865190537234379E-3
 6.916291629162917E8     9.457408553143465E-1   -2.897926851232931E-1   -5.194999218084540E-6   -1.665934878289572E-6    2.363906740631881E-6   -6.563054202314749E-6    1.002918295928751       5.828122818639238E-3
 6.921992199219922E8     9.457387872716546E-1   -2.900781293189823E-1    1.313426573482378E-6    5.691343338879947E-7    5.896807722494539E-7   -1.886083873389263E-6    1.002945187074219       5.895398901880958E-3
 6.927692769276928E8     9.456912962305644E-1   -2.901981037390697E-1    4.635748505810450E-6   -6.006452478068872E-6    1.893832264746311E-7    2.069226557449864E-6    1.002896747245264       5.921092278803428E-3
 6.933393339333934E8     9.456637950168196E-1   -2.904647065562129E-1    5.622495099850247E-7   -5.202891497186959E-6   -3.255386061457391E-6   -8.114774071477685E-6    1.002978008805864       5.936758178093721E-3
 6.939093909390938E8     9.455249442944352E-1   -2.907271740310258E-1    6.408509556180156E-6   -1.848232356109549E-6   -6.006738003939411E-7   -1.842816035459956E-6    1.002960658333232       6.006041248026342E-3
 6.944794479447944E8     9.453907836922163E-1   -2.908388412473963E-1    1.524868184782234E-6    2.485417418937060E-6   -4.598124527347579E-6   -5.129681382149349E-6    1.002928235151840       6.029744965815646E-3
 6.950495049504950E8     9.452958235506288E-1   -2.911552086858858E-1    3.383304476555289E-6   -3.735667411404418E-6   -6.955247633770872E-6   -3.074942101743511E-6    1.002998093394075       6.047003152830722E-3
 6.956195619561956E8     9.452455269989116E-1   -2.913586920686886E-1    2.997464831820801E-6    2.286604504713646E-6   -2.245596733095443E-6   -1.769932719101900E-6    1.002975295058712       6.091748295499182E-3
 6.961896189618962E8     9.452023846246256E-1   -2.916469293950114E-1   -1.258219935702903E-6   -2.770041840011015E-6    1.889957592164509E-6    1.012297913802533E-6    1.003062567099356       6.050071555542628E-3
 6.967596759675968E8     9.450732206525101E-1   -2.917196919248607E-1    2.494157610810614E-7    1.338681135208937E-6   -7.786790598153850E-6   -3.269846839687149E-7    1.003122378146492       6.094550451375049E-3
 6.973297329732974E8     9.449891802194079E-1   -2.919515131610892E-1    5.512163450315624E-6    3.931826261847226E-6   -4.703731886980421E-6   -1.724614624096248E-6    1.003178423126439       6.136621864075007E-3
 6.978997899789979E8     9.449297626517786E-1   -2.921796572392906E-1    1.469028433407820E-6    1.519261204591703E-6   -9.897407373513324E-7    5.320696902843265E-6    1.003160007760871       6.138186290464196E-3
 6.984698469846985E8     9.447772818397866E-1   -2.923704282469580E-1   -3.516116509492433E-6   -3.243511321864366E-6   -9.640197340769481E-7    2.836723617921708E-6    1.003247595809362       6.100445495363454E-3
 6.990399039903991E8     9.447001357964235E-1   -2.926307873710737E-1   -4.430685781847460E-6    7.676494367378762E-6    1.189660913243976E-6   -7.423783717312609E-6    1.003193748764587       6.145882935764091E-3
 6.996099609960996E8     9.446422164247165E-1   -2.928058791654709E-1    1.057162233934407E-6   -8.922821151289097E-7   -6.344518716976951E-6    7.739048870398047E-7    1.003318562112603       6.104018710095600E-3
 7.001800180018002E8     9.445023846667447E-1   -2.930499668488602E-1    3.433621504249575E-6    6.875065199923507E-6   -3.925367371978064E-6   -1.746907758197984E-7    1.003343599096296       6.060730265979392E-3
 7.007500750075008E8     9.444039827627594E-1   -2.932493664871078E-1    5.859979813475313E-6   -4.969848221480591E-7   -1.606673026071355E-6    1.013861255698058E-7    1.003409787272493       6.118207841517074E-3
 7.013201320132014E8     9.443509746029728E-1   -2.934831960186167E-1    5.482691018101493E-6   -2.030002355214610E-6    2.215454729086015E-6   -1.953562283485436E-6    1.003458588129318       6.079901677060967E-3
 7.018901890189018E8     9.442386230136881E-1   -2.936575722616637E-1   -2.455475248125695E-6   -1.151093202353799E-6    1.615584558841384E-6   -2.544464426966619E-6    1.003575095868960       6.105961141267898E-3
 7.024602460246024E8     9.441513510824870E-1   -2.938438093297526E-1   -1.561248237848157E-6   -3.068666572421098E-6    2.316661480299592E-6   -1.392022419860715E-6    1.003553242095357       6.017954498570452E-3
 7.030303030303030E8     9.440796357065782E-1   -2.941137186586502E-1    9.965006626752709E-7   -9.833553164635164E-7   -1.616584956207850E-6    1.196334007839583E-6    1.003635541277230       5.991676332103300E-3
 7.036003600360036E8     9.439915173933141E-1   -2.943162108283975E-1   -1.115680836346420E-7    4.187401591749528E-6    2.098883761326773E-6   -6.293940452838695E-6    1.003555593840725       6.001529517693832E-3
 7.041704170417042E8     9.439175172958525E-1   -2.946024508688682E-1    3.161066039234922E-6    2.936488476001615E-6   -1.209857250873890E-6    3.482165836669288E-7    1.003615240889534       5.991601993968465E-3
 7.047404740474048E8     9.438064541517874E-1   -2.947519819015733E-1   -4.112062594674473E-6   -1.958252348793407E-7   -5.897724550553086E-6   -4.951766723246732E-6    1.003525911629196       6.045447199139153E-3
 7.053105310531054E8     9.437012519343514E-1   -2.949376480937161E-1   -1.483202818073642E-6    9.572824387111870E-7    5.704592021958588E-6   -4.029042397248205E-6    1.003705796280233       6.003531983473471E-3
 7.058805880588059E8     9.436398082929823E-1   -2.951670192723903E-1    5.582564150458703E-6    2.626825922483461E-7   -6.465014794568363E-7    3.088170350725071E-6    1.003670599928689       5.976147517746448E-3
 7.064506450645065E8     9.435622331073084E-1   -2.954290870773328E-1   -2.091014223011785E-6    8.359641834422620E-7    5.647111569806158E-6    2.190599197013954E-6    1.003665765306746       6.016708811238624E-3
 7.070207020702070E8     9.434366470064582E-1   -2.955395003662193E-1   -8.821792305972357E-8   -1.565945667995404E-6    1.197503724850950E-6   -1.535086811821012E-6    1.003647336263553       6.042591799139304E-3
 7.075907590759076E8     9.433631070001303E-1   -2.957656482715602E-1    1.778447315385949E-6    1.783644565222545E-6    4.383160039884973E-6   -2.253332159377473E-6    1.003587555083772       6.038309626544385E-3
 7.081608160816082E8     9.433274567209956E-1   -2.960146520494299E-1    1.418984472593011E-6   -3.417700712668218E-6   -7.836954597986458E-7    5.218982848506910E-6    1.003535869922378       5.988087981533064E-3
 7.087308730873088E8     9.431684013628704E-1   -2.962146481581794E-1    1.042437014854331E-6   -1.508442554667746E-6    5.051645093442804E-6   -3.314374918582768E-6    1.003453695787522       5.922521535865151E-3
 7.093009300930092E8     9.431228447222504E-1   -2.964330422330219E-1    1.649429867922042E-6    8.729590710954342E-7    1.451197008254371E-6    9.662746233038117E-8    1.003601306733020       6.020019763171546E-3
 7.098709870987098E8     9.430504699169883E-1   -2.966837287826961E-1   -1.067738446577509E-6   -2.184944211440683E-6    3.164142772410750E-6    2.521469838875543E-6    1.003627985216768       5.881007165541901E-3
 7.104410441044104E8     9.429959856162351E-1   -2.968640671184380E-1   -1.882834000169312E-6    1.996654718633325E-6    2.331694773561551E-6   -9.298022759765115E-6    1.003484549793696       5.961222621747442E-3
 7.110111011101110E8     9.429102661814586E-1   -2.970994005816250E-1   -4.775541026464500E-6   -5.486140067354701E-6   -7.014310954470155E-8   -2.147951264623372E-6    1.003569407787033       5.874906718058147E-3
 7.115811581158116E8     9.428237093347607E-1   -2.973065798907186E-1   -2.030435621515265E-6   -4.155925253661515E-6    1.715330534401264E-6    8.923807963278746E-6    1.003496727161775       5.920652009467219E-3
 7.121512151215122E8     9.427582224022931E-1   -2.975731684055253E-1   -9.642743526681849E-7    1.245602070873293E-6   -2.295260404341145E-6    3.294319878465815E-7    1.003480130948424       5.973370794132311E-3
 7.127212721272128E8     9.425930464819678E-1   -2.977664526571972E-1   -5.487724835799420E-7   -2.122826693153585E-6    3.064089413155280E-6    5.449608182546603E-6    1.003476272872872       5.896398837254867E-3
 7.132913291329134E8     9.424663332624784E-1   -2.980368346527683E-1   -5.082361122712415E-6    5.281948914278870E-6   -3.041575233357276E-6    2.146854701719984E-6    1.003316626772164       5.887593522473850E-3
 7.138613861386139E8     9.423639519387395E-1   -2.982286954129890E-1    2.503315660755816E-6   -2.691461752281367E-6   -2.948140682293322E-7    2.193638373712790E-6    1.003386315273773       5.780474105329512E-3
 7.144314431443144E8     9.423448070214639E-1   -2.984347634844483E-1   -2.004899009675883E-6   -2.882842433479961E-6    1.906832979391193E-6    1.057320574885828E-6    1.003291755790280       5.804328649791923E-3
 7.150015001500150E8     9.422195278720010E-1   -2.986210418027174E-1    3.239594779751392E-6    8.041876182702288E-7   -6.117605047015538E-7    5.021544139079160E-7    1.003260408445411       5.879348374158772E-3
 7.155715571557156E8     9.421657976388631E-1   -2.988511393030421E-1   -6.021727415537095E-7   -3.105980998270435E-7    4.935708612999636E-6   -7.132786238820760E-8    1.003290931218909       5.797370388650939E-3
 7.161416141614162E8     9.420285421574260E-1   -2.990838359922318E-1    4.414645460172244E-6   -1.063557197019862E-6   -3.568509820423443E-7    3.013917291476396E-8    1.003311295048010       5.711656756825438E-3
 7.167116711671166E8     9.420715468486468E-1   -2.993242764165094E-1   -1.585602723880808E-6   -1.081807556799650E-6    3.957925580926886E-6   -1.087710226957252E-6    1.003267421507644       5.626087922180599E-3
 7.172817281728172E8     9.419245160551144E-1   -2.994958457509331E-1    5.311819564930559E-7    9.746043264228920E-7    6.570260089991052E-7   -1.108461239329479E-6    1.003292396345188       5.668199900057238E-3
 7.178517851785178E8     9.418389858931366E-1   -2.997850265790660E-1    1.153435806540302E-6    1.324899985665596E-6   -1.525446125249909E-6    3.326804254971114E-6    1.003229098881598       5.669079788728317E-3
 7.184218421842184E8     9.416353218610413E-1   -2.999331130008963E-1   -1.241409998454203E-6    6.824187074562335E-6   -2.205324421901864E-6   -5.830669071971047E-6    1.003201312862675       5.669967762606598E-3
 7.189918991899190E8     9.417004372613745E-1   -3.001692355422606E-1   -2.527247560481920E-6    1.776189446622007E-6    2.783573172966683E-6   -2.035644711628832E-6    1.003258673783514       5.604451197376784E-3
 7.195619561956196E8     9.414828125812620E-1   -3.004501492885540E-1   -1.534503014265969E-6   -7.015287401058205E-7   -2.144119586656654E-6    4.338501632758732E-6    1.003175173245898       5.585984230590342E-3
 7.201320132013202E8     9.414807805792088E-1   -3.005619145526637E-1   -2.443268965565010E-6   -1.639904972512060E-6   -3.092828540806438E-6   -9.070594691128358E-7    1.003203186104306       5.608671222564160E-3
 7.207020702070208E8     9.413031341901275E-1   -3.007587789071640E-1   -2.697923435388237E-6   -1.096222968456618E-6    7.710495038381238E-7    4.431547010136760E-6    1.003106015566105       5.486606224509510E-3
 7.212721272127213E8     9.412579979736491E-1   -3.009995288751247E-1   -3.347207258690216E-6   -4.243120009896306E-7   -2.921003070386877E-6   -2.561375324892109E-6    1.003131961739512       5.462317170012571E-3
 7.218421842184219E8     9.411877303655839E-1   -3.012879325189732E-1   -4.842525743721319E-6   -6.517613331272693E-7    1.162957798456907E-7   -5.823417189412792E-6    1.003065367338999       5.463566989410071E-3
 7.224122412241224E8     9.411462397374740E-1   -3.015230905928967E-1   -1.323737577458123E-6   -6.511316997190937E-7    2.939283124439129E-7    5.651894734308478E-7    1.003036593749018       5.458723848084468E-3
 7.229822982298230E8     9.410181333328117E-1   -3.016633058456322E-1   -3.037633674534194E-6   -2.785726392776743E-6   -1.363398517359889E-6    1.462005487213027E-6    1.003036323122628       5.445814486033131E-3
 7.235523552355236E8     9.411093854484763E-1   -3.019766947329451E-1    3.031357299292907E-6   -3.803778148985610E-6   -4.714009233305410E-6   -5.247005919765579E-6    1.003016819097093       5.369432682894276E-3
 7.241224122412241E8     9.408524093169209E-1   -3.022928375031804E-1    1.703912160734366E-6   -4.317727660965224E-6    3.217856788293718E-6   -6.073660800935695E-6    1.002988968576857       5.326889610820296E-3
 7.246924692469246E8     9.407802753172381E-1   -3.024622321079254E-1    3.961987559283122E-7   -3.084533822462518E-6   -3.154852832343388E-6    2.606858542316968E-6    1.003054222140180       5.249892420622256E-3
 7.252625262526252E8     9.406755327689131E-1   -3.026389123563550E-1   -6.571640133602496E-7    3.989609318337658E-6   -8.607172896850875E-7   -8.831888392011062E-8    1.003030128547182       5.260135863714361E-3
 7.258325832583258E8     9.406605540555223E-1   -3.028383143720758E-1   -7.576489664293895E-7   -4.048003378644116E-6   -9.248614771968823E-6   -1.403497143533256E-6    1.002934380377458       5.225425514427965E-3
 7.264026402640264E8     9.404556414965167E-1   -3.030514941299368E-1   -3.182408106424752E-6   -1.633286727967452E-6   -3.963500855095022E-6   -2.912360899285309E-6    1.002928889282053       5.203600273268949E-3
 7.269726972697270E8     9.404677155394275E-1   -3.033333106308947E-1   -4.102461852769890E-6    1.927713966244288E-6   -5.194556652063659E-6   -6.411146309689552E-6    1.002897923489150       5.191633379112509E-3
 7.275427542754276E8     9.402995687245718E-1   -3.035905221334568E-1   -3.536207656495322E-7    8.979698530147275E-7    2.168701208355143E-6   -4.423305264092017E-6    1.002915992083138       5.132577496870072E-3
 7.281128112811282E8     9.402162259760870E-1   -3.037430067668662E-1    5.777788561920773E-7    4.053600649609919E-6    5.681875343075421E-6   -1.583723261576438E-6    1.002872580874279       5.054165719818626E-3
 7.286828682868288E8     9.401403126840726E-1   -3.039441836585676E-1    3.302961466966320E-6   -1.789050062489103E-6    1.787255295399346E-6   -9.722149657699203E-7    1.002887177180817       5.078951675909904E-3
 7.292529252925293E8     9.400027081619764E-1   -3.042428532451547E-1   -5.780476391164454E-6   -2.191629625222185E-6    2.323292232854367E-6   -2.529558359424741E-6    1.002842307056290       5.029657347145810E-3
 7.298229822982298E8     9.399652103180427E-1   -3.044415794168799E-1    3.499822771576237E-7   -5.950268182047559E-6   -3.707383448738554E-6    1.243030467805671E-6    1.002799163538683       4.972478253880830E-3
 7.303930393039304E8     9.398395371966611E-1   -3.047245143189938E-1    2.067399242510415E-7    2.824613197865493E-6    7.008357395449999E-7   -9.547445387705166E-7    1.002778813634998       4.985221331926999E-3
 7.309630963096310E8     9.397849357727456E-1   -3.048346030629905E-1    2.223190370413780E-6    2.650912264027338E-6    2.977770822419079E-6   -7.815959614133596E-7    1.002811657794358       4.897075670129843E-3
 7.315331533153315E8     9.396731987649771E-1   -3.050600428823280E-1   -5.842010523317181E-7   -3.946578190860007E-6   -3.397893581790166E-6    2.463405915036628E-6    1.002793802504976       4.901859781672709E-3
 7.321032103210320E8     9.395143351107589E-1   -3.053078774983704E-1   -3.787589227216001E-6   -3.463922990264341E-6    1.903831950289332E-6    1.548771477302894E-6    1.002723218985052       4.911562866756101E-3
 7.326732673267326E8     9.395600971122577E-1   -3.055541475069327E-1   -6.520250870818554E-7   -5.870115992282206E-6   -5.079048047434930E-7    6.841906906987328E-6    1.002739113212746       4.816625325512718E-3
 7.332433243324332E8     9.394119005534599E-1   -3.058225885222859E-1   -4.330870942579316E-6    7.503113418544803E-6   -7.884537697546488E-7   -3.412011353767087E-6    1.002727627329057       4.823920703192956E-3
 7.338133813381338E8     9.393386740722233E-1   -3.060293442834850E-1    1.442178780375563E-6    1.465729242609963E-6    2.444027098516799E-6    1.217869630973403E-7    1.002692068683996       4.779668348077919E-3
 7.343834383438344E8     9.392273525824922E-1   -3.062031649611328E-1   -2.433985925765734E-6    4.200054846203382E-6    3.899151933022190E-6   -9.261411245021739E-7    1.002728119036004       4.759641137029934E-3
 7.349534953495350E8     9.391146590717711E-1   -3.065380875041124E-1    8.250359504778353E-7   -3.180510956927756E-6    7.395551796200021E-6    2.062045679412800E-6    1.002678740887656       4.777832710048754E-3
 7.355235523552356E8     9.390263784996812E-1   -3.067750814485881E-1   -4.005282323760307E-6    7.003565269597018E-7   -3.384575839583740E-7   -4.851787090787302E-6    1.002707529647152       4.747362957135036E-3
 7.360936093609362E8     9.389367155993140E-1   -3.069839384522765E-1   -3.150590879017924E-7    4.086418347094181E-7    1.246777358714280E-6   -5.297478794995805E-6    1.002644733287051       4.733636198656492E-3
 7.366636663666368E8     9.388388418426905E-1   -3.071560308351282E-1   -1.878864767258827E-6   -4.401142489410291E-6   -2.576416316848248E-6   -3.571544343614169E-6    1.002694477826887       4.673843502892923E-3
 7.372337233723372E8     9.387608629352395E-1   -3.074444180427946E-1   -4.993439541472639E-6   -4.254592937773738E-8    1.664448101665652E-6    7.698086401907262E-6    1.002623828589025       4.605587013278932E-3
 7.378037803780378E8     9.386424126897475E-1   -3.076361222663986E-1    1.908404295218714E-6   -2.995373776297637E-6   -5.405831668264850E-6   -1.047090221111432E-6    1.002685239165377       4.640523626592864E-3
 7.383738373837384E8     9.385237296694763E-1   -3.078462327841804E-1   -2.885045292870379E-6   -4.263100324023737E-6   -2.660887526192364E-6   -3.268659134837409E-6    1.002590280795239       4.563236716183719E-3
 7.389438943894389E8     9.384096914165009E-1   -3.081055801350880E-1    3.893089158449663E-6   -1.442253902246908E-6    4.202251280172373E-6    1.366788288531099E-6    1.002498188603372       4.664382991781481E-3
 7.395139513951395E8     9.382825670617519E-1   -3.083018264918166E-1    8.903860472858672E-7   -2.613850101034920E-7    1.398568594429175E-6   -3.812584280382383E-7    1.002506916730855       4.546424886047781E-3
 7.400840084008400E8     9.382244211106585E-1   -3.085497339213267E-1    1.373669901482817E-6   -3.089491095263219E-7    2.584554729580032E-6    7.555076137912314E-7    1.002499745160053       4.577759461446881E-3
 7.406540654065406E8     9.382079107897690E-1   -3.087841890539647E-1   -4.094841731571372E-6    2.466035652740171E-6    1.554109334233853E-6    2.855684584741933E-6    1.002437099763922       4.560091038132633E-3
 7.412241224122412E8     9.380449594008199E-1   -3.090157197436195E-1   -2.734613990868369E-6   -3.641756636336797E-6   -4.936245066628562E-6   -3.063290638811513E-7    1.002440004642074       4.531394994731716E-3
 7.417941794179418E8     9.379782203449776E-1   -3.092889953010231E-1    2.241816006691093E-6   -1.988869893420833E-6   -4.389106882427715E-6    3.272057787854075E-6    1.002443798118300       4.556191964136871E-3
 7.423642364236424E8     9.379068935975510E-1   -3.094926044417124E-1    1.306834608778706E-6    1.354651879507840E-8    3.496114944672399E-6   -4.096254939862737E-6    1.002444203311846       4.456762731171821E-3
 7.429342934293430E8     9.378344420245430E-1   -3.097408514704926E-1   -3.242019599943306E-7   -4.854519662720500E-6   -1.794571701480388E-6    4.401229548223879E-6    1.002411349619488       4.432145335696742E-3
 7.435043504350436E8     9.377570985911194E-1   -3.099662599996715E-1   -1.114355082707838E-6    2.855458710758820E-6    1.279910495021369E-6   -2.216210027100728E-6    1.002461357207908       4.378683486426125E-3
 7.440744074407442E8     9.376313789399874E-1   -3.102487091314304E-1    2.414822610065928E-6    8.924899087770979E-7    4.831781057809382E-7    5.725576932823622E-6    1.002401388368097       4.374683490052145E-3
 7.446444644464446E8     9.375468724430824E-1   -3.104432498948311E-1   -2.086924802417538E-6    2.031096078714032E-6    5.884109560304919E-7   -8.934676232118605E-6    1.002426584341355       4.543956150942547E-3
 7.452145214521452E8     9.374802716980050E-1   -3.107252695706971E-1   -5.899481790252851E-6   -7.755086563010956E-7    7.291718380521608E-7    9.303223053726791E-7    1.002390779864142       4.382321900807432E-3
 7.457845784578458E8     9.373620503371363E-1   -3.109487623326730E-1   -5.872553994261432E-6   -2.638043430346248E-6    5.247392115047815E-6   -1.405049091035636E-6    1.002364541715891       4.453548036272612E-3
 7.463546354635463E8     9.373044078064043E-1   -3.111129907776554E-1    3.942385277989057E-6   -6.811662770928649E-6   -3.781800853253470E-6   -2.507549877388487E-6    1.002292610507132       4.315818782310053E-3
 7.469246924692469E8     9.371977429361108E-1   -3.113871873762913E-1   -6.634746207627656E-7   -1.714884917408727E-6    5.487222331524232E-6   -1.858406112031076E-6    1.002306994169787       4.375175379475598E-3
 7.474947494749475E8     9.370986274336430E-1   -3.116179867359177E-1   -2.013276589261348E-6   -4.336162935046170E-6    8.149095637162478E-6    2.342888319064805E-6    1.002328031121424       4.385128774612886E-3
 7.480648064806480E8     9.369992512912446E-1   -3.118452149980825E-1   -1.204059709143073E-6    2.614975747854265E-7    2.085533439713262E-6   -2.629649461691103E-6    1.002252281926904       4.351404725104347E-3
 7.486348634863486E8     9.368212872169882E-1   -3.120367048113223E-1    2.688815312796322E-6   -2.428542246047135E-6    1.168082068895555E-6    3.346013471643522E-6    1.002406601953431       4.415731987703036E-3
 7.492049204920492E8     9.368037669463749E-1   -3.122060171446728E-1   -2.793675677550163E-6    7.461662879166399E-7    4.342055589603535E-6    6.374049451374260E-6    1.002473158377015       4.417664917332112E-3
 7.497749774977498E8     9.366914361969417E-1   -3.125518750412934E-1    2.610526843351905E-6   -1.435633000475381E-6    1.915850361347469E-6    1.291218860376901E-6    1.002458276743706       4.398377496978099E-3
 7.503450345034504E8     9.365556935904681E-1   -3.127657103931037E-1    3.439963837542978E-6   -8.882113706714160E-7    1.169605013317349E-6   -4.963037919363926E-6    1.002557051573576       4.344171494425681E-3
 7.509150915091510E8     9.364363679698596E-1   -3.128838167710012E-1   -1.420907049367714E-6    3.844668070786134E-6    1.486927522196467E-6   -4.659900973979604E-6    1.002591912726165       4.425595021862736E-3
 7.514851485148516E8     9.363376189622515E-1   -3.131210765385548E-1    4.141120117565868E-6    3.372507774407548E-6    8.758312971214921E-7   -2.692865494750468E-6    1.002562963741311       4.315986455089102E-3
 7.520552055205520E8     9.361988276664839E-1   -3.133116440421350E-1   -3.193654826583860E-6    4.076823145027823E-6   -5.406576333261831E-7    4.119034272242681E-6    1.002647262504827       4.304823220652972E-3
 7.526252625262526E8     9.361087251840458E-1   -3.135665596424305E-1   -7.237972729969067E-7   -5.974871360345415E-7   -4.006552033299093E-6   -5.897885402885909E-6    1.002664817048931       4.350139373544290E-3
 7.531953195319532E8     9.359791787100421E-1   -3.138481285589497E-1    2.037104399356206E-6   -3.345933440542316E-6    7.538026777897063E-7    6.209447751405887E-6    1.002705898725749       4.371905411202977E-3
 7.537653765376537E8     9.358797847410817E-1   -3.139559194356145E-1    4.564080195315617E-6   -5.096604755551490E-6    7.472840120356784E-6    5.586904654673204E-6    1.002805761727487       4.307846145886823E-3
 7.543354335433543E8     9.358172780323867E-1   -3.142390713312750E-1    2.075205711870363E-6   -2.480189630994726E-6    1.972221936775478E-6   -1.019674497779848E-5    1.002783788729751       4.339873863084072E-3
 7.549054905490549E8     9.357130893763702E-1   -3.145205160352030E-1   -1.275051239998230E-6    1.349661907183233E-6   -6.157011402473657E-7   -1.861921669044612E-6    1.002777817801771       4.382820980123046E-3
 7.554755475547554E8     9.356878587400801E-1   -3.146209227699496E-1   -2.192228242094386E-6   -2.884646087178958E-6    9.985087887050895E-7   -1.710503867881657E-6    1.002805711294861       4.375875825916880E-3
 7.560456045604560E8     9.356313216911093E-1   -3.150164016366001E-1    3.153460550053348E-6   -1.286893899033824E-6   -4.927513577741506E-6    1.326291295710727E-6    1.002837000464058       4.387526919735480E-3
 7.566156615661566E8     9.355672825847748E-1   -3.151939315622473E-1    3.449465149933618E-6   -2.552243765206990E-6    3.135185036151448E-7   -5.726474898134568E-6    1.002829695752060       4.377767500251292E-3
 7.571857185718572E8     9.354025379363782E-1   -3.153934884784971E-1   -1.311574712931130E-6   -1.776273803242264E-6   -3.408431124260095E-6    2.834924041148885E-7    1.002847408296087       4.391205465870611E-3
 7.577557755775578E8     9.352587123014706E-1   -3.157711370786966E-1   -5.095581323562951E-6    1.676079419740324E-6   -6.740802636950144E-6   -1.287132710333591E-6    1.002856049409343       4.404932435668332E-3
 7.583258325832584E8     9.353248459787781E-1   -3.158297277821102E-1   -1.999851192847582E-6   -2.532988347047652E-6   -9.942001020869164E-6   -2.659161946610967E-6    1.002875326110439       4.408860058648043E-3
 7.588958895889590E8     9.352600497143931E-1   -3.161934769069286E-1   -1.994231019184012E-6   -9.089935898501013E-8   -1.786058948178698E-6   -2.696328812858793E-6    1.002919231822257       4.434045093344935E-3
 7.594659465946594E8     9.350476385286495E-1   -3.163081865396132E-1    2.418336516700252E-6   -2.404747917142143E-6   -6.128566758460868E-6   -1.558997991292514E-6    1.002859289665688       4.412457353710928E-3
 7.600360036003600E8     9.349779016982681E-1   -3.164853690483647E-1   -4.411977498556980E-6   -1.423613498379442E-6    1.748541242803507E-6   -3.933344711390439E-6    1.002929148378273       4.469224137852282E-3
 7.606060606060606E8     9.348972930287200E-1   -3.167110519132963E-1   -2.949148007104850E-7   -5.915990018183843E-6    2.325781592933032E-6    5.042152059382184E-6    1.002889857651006       4.479345663964043E-3
 7.611761176117612E8     9.347926693476397E-1   -3.169648842959976E-1    3.615538681985348E-6   -8.986145275295596E-6   -1.116564089126931E-6    1.825893129913133E-6    1.002965533479878       4.476524536629740E-3
 7.617461746174617E8     9.346664996126722E-1   -3.171656743299873E-1    1.748467004139800E-6    2.836597331485818E-6   -1.726639651414959E-6   -5.028496902457194E-6    1.002972353946423       4.534069216095522E-3
 7.623162316231623E8     9.345757057155968E-1   -3.173537976774781E-1   -2.675796000333887E-6    1.584842772211084E-7    4.206087845838180E-6    8.778942804543738E-7    1.002980555512841       4.579454550035199E-3
 7.628862886288629E8     9.344534927895896E-1   -3.176120673762189E-1   -3.017514957717219E-6   -2.645642568271977E-6   -5.427385195220277E-7    1.696565061054691E-6    1.002962832084177       4.575015052600116E-3
 7.634563456345634E8     9.344237886351749E-1   -3.178454485746212E-1    2.593808988247099E-7    2.025513741595770E-6   -1.030158140302330E-6    5.194200701239381E-6    1.002916893121893       4.587456960196761E-3
 7.640264026402640E8     9.343690218085184E-1   -3.180111500737847E-1    1.905905323895672E-6   -2.035294912908260E-6    4.784566019555340E-6   -5.450038230845006E-6    1.003004804449644       4.589765580913042E-3
 7.645964596459646E8     9.342588738524283E-1   -3.183136810935820E-1    3.775486098217521E-8   -1.038487240272763E-7   -3.944170942083974E-6    3.759112362154387E-6    1.003015375251106       4.585971883078230E-3
 7.651665166516652E8     9.342067103833140E-1   -3.185349250993655E-1   -2.731248792574917E-6    1.612698820051494E-6    2.926722784605760E-6   -2.496472369526441E-6    1.003034489147304       4.614762350484631E-3
 7.657365736573658E8     9.340916254648387E-1   -3.186710764473327E-1    1.096848684142050E-6    1.990164817690626E-6   -1.142074199879656E-6    5.228304433228859E-6    1.003109157816998       4.715202103323256E-3
 7.663066306630664E8     9.339373461687708E-1   -3.189797822708010E-1    3.932233826633105E-6   -6.411560723363188E-6   -3.694648557458329E-6    2.062587355300077E-6    1.003120142057659       4.632817595150042E-3
 7.668766876687669E8     9.337846454312311E-1   -3.191375590591198E-1    3.778039111517946E-6    4.071231917913684E-6   -2.694388975211103E-6    3.357908305743782E-6    1.003136785406420       4.720954016642463E-3
 7.674467446744674E8     9.338185196795995E-1   -3.193655009135328E-1    1.529246848325997E-6    1.814168880034215E-6   -9.894686368426620E-7    2.762822312845876E-6    1.003091106276965       4.712517758869586E-3
 7.680168016801680E8     9.336318498989379E-1   -3.195796755667289E-1    2.631655925217596E-6   -1.763086401604557E-6   -1.053463941573837E-6   -1.934101823354547E-6    1.003151532899447       4.745911935237671E-3
 7.685868586858686E8     9.336286501163650E-1   -3.198615390728533E-1   -1.418907723314007E-6   -2.299498540699582E-6    6.485465531300538E-6    4.007338151839143E-6    1.003165150389563       4.762625320166513E-3
 7.691569156915691E8     9.334694185963229E-1   -3.200255154591546E-1    2.041648970486152E-7   -4.289602642378131E-6    4.584821501221123E-6    3.417813076295053E-6    1.003210375672402       4.867574239260741E-3
 7.697269726972697E8     9.334422371987010E-1   -3.203079994570653E-1   -2.650427710268951E-6    1.034242060512831E-6   -1.196076623666394E-7    6.666910777193928E-7    1.003208461807029       4.722396773597445E-3
 7.702970297029703E8     9.333239016945070E-1   -3.205378496905830E-1   -1.307810226008112E-6   -4.076655038077445E-6   -6.273684591271211E-6    2.095094883718420E-7    1.003244467323889       4.822135521788616E-3
 7.708670867086709E8     9.332421311259083E-1   -3.206851132161775E-1    4.792812637970195E-6    1.926578488973313E-7    4.922383186544764E-6   -3.830920586706655E-6    1.003256590431741       4.876172576699669E-3
 7.714371437143714E8     9.332180264141157E-1   -3.208173810011883E-1    3.619830637387067E-6   -3.505287945695629E-6   -3.501517565676776E-6   -1.150613214886259E-7    1.003263557788800       4.759182116248440E-3
 7.720072007200720E8     9.331080219677045E-1   -3.211187610581151E-1   -4.081241355214849E-7    5.043434336392385E-6    7.517303733898608E-6    6.163778848492584E-7    1.003254278259367       4.871923819978374E-3
 7.725772577257726E8     9.329220367677549E-1   -3.213991509528345E-1    1.027419712992843E-6    1.152453501570575E-6    1.881491000807295E-6    4.602775730119114E-6    1.003346192977775       4.950294502804604E-3
 7.731473147314732E8     9.329333615774495E-1   -3.216051535444253E-1    1.120555502785901E-6    2.638873192346735E-6    1.283014929118894E-7   -4.225510244967656E-6    1.003307332704485       4.948403731510327E-3
 7.737173717371738E8     9.328320303571410E-1   -3.218447107783490E-1   -1.947099207866734E-7    8.042104516987654E-7    2.577015423862215E-6   -1.184407243752964E-6    1.003433641703981       4.946079715848166E-3
 7.742874287428743E8     9.327699192857809E-1   -3.220026446920451E-1   -3.217132520475617E-6    1.689780500126723E-6   -4.548670897839750E-6    1.790406659108354E-6    1.003386264305058       4.978391498576857E-3
 7.748574857485749E8     9.325605764710406E-1   -3.222297455194315E-1    3.111173377468672E-6   -1.639430246905795E-6    1.466365128061392E-6    2.074660910106432E-6    1.003482230637224       4.868071832743253E-3
 7.754275427542754E8     9.326237706976157E-1   -3.224712260904410E-1   -3.065994870535999E-6   -1.123093054288617E-6   -4.034158121252677E-6   -3.097059214721648E-6    1.003393377349587       5.072842360194401E-3
 7.759975997599760E8     9.324669688971581E-1   -3.226823824061916E-1    5.990292638222352E-7    1.968636286730244E-6    8.030217511413237E-7   -3.541741098078378E-7    1.003390299415211       4.946685994772609E-3
 7.765676567656765E8     9.323730380562321E-1   -3.229107350549871E-1   -9.203851829352189E-7   -9.971624274344219E-7    1.044777383676569E-6    2.658441833804920E-6    1.003508917987445       4.973382921301110E-3
 7.771377137713771E8     9.322633344138865E-1   -3.230231914719187E-1   -1.636137573341495E-6    2.938769147355839E-6   -6.269927163196241E-6    2.003277964411205E-6    1.003382919494797       5.047681686361750E-3
 7.777077707770777E8     9.320623190751731E-1   -3.232223538682603E-1    3.435301789981891E-6    1.580490574729828E-6   -1.564940505602518E-6   -6.244944825505634E-6    1.003412170194938       5.088621808024862E-3
 7.782778277827783E8     9.320782937036446E-1   -3.234480950457135E-1   -4.209769335948791E-6    4.572375655406821E-6    2.985265176526770E-6    2.936273760082461E-6    1.003476077599916       5.079172848328395E-3
 7.788478847884789E8     9.319365268719132E-1   -3.236547668354718E-1    4.291366178201581E-6   -1.722434763374967E-6   -6.188557514322220E-7   -3.127453597720375E-6    1.003387387531226       5.150223075090791E-3
 7.794179417941794E8     9.318900251767911E-1   -3.238104835548337E-1    1.621343001460664E-6   -1.754653099008677E-6   -3.638430462751622E-8    1.771928420614603E-6    1.003563780505764       5.087974549563759E-3
 7.799879987998800E8     9.318305555343104E-1   -3.240470944863758E-1   -4.168315983999080E-6   -3.928203071375012E-6    7.800423875823513E-7   -5.444029959460284E-6    1.003454575458348       5.093619122949004E-3
 7.805580558055806E8     9.316677350307943E-1   -3.242133069971457E-1   -2.460102311886134E-6    7.127399520321689E-7   -8.805112890548451E-6    3.905689699380174E-6    1.003565860019749       5.101629590706909E-3
 7.811281128112812E8     9.315810992741032E-1   -3.244588296822339E-1    9.423466416313630E-7   -7.475781847263530E-7   -8.872619470304518E-7    8.357486670751630E-7    1.003536557142559       5.153274277435276E-3
 7.816981698169818E8     9.314107961394781E-1   -3.246520916052937E-1   -3.070339059470014E-6    3.470918906526173E-7   -9.447482684353325E-8   -2.373417617330246E-6    1.003509178278195       5.180821612840619E-3
 7.822682268226823E8     9.313822752657239E-1   -3.248394222869159E-1    3.078842871137927E-6   -1.572163530279067E-6    2.286603694181286E-6    2.538413060519822E-6    1.003458283496141       5.239375249287999E-3
 7.828382838283828E8     9.312967975880967E-1   -3.250630770779803E-1   -2.711218841785035E-6   -4.575036867424101E-6   -3.453072448623110E-6   -2.963867583065697E-6    1.003528133051805       5.175936594120197E-3
 7.834083408340834E8     9.312004214078192E-1   -3.252133653497414E-1    5.284232469790151E-7    3.101837739281379E-7    3.760358082429343E-6    2.091607806067792E-7    1.003483010618022       5.187106825688853E-3
 7.839783978397839E8     9.310247315175924E-1   -3.255373081439419E-1    3.712037749279601E-6    2.192983529738702E-7    1.240644809165618E-6   -8.583093218648352E-6    1.003457151161017       5.234262506186799E-3
 7.845484548454845E8     9.309840958788739E-1   -3.257113914745191E-1    5.618365091158886E-6   -4.131781490060257E-6    3.011531836510590E-7   -1.841170826805035E-6    1.003639351835603       5.221214920808656E-3
 7.851185118511851E8     9.308873460367616E-1   -3.259408702118525E-1    1.260985369959915E-6    1.624266536612426E-6    7.000864835692766E-8   -5.478224869203975E-6    1.003487935377056       5.248272554993553E-3
 7.856885688568857E8     9.307557513366632E-1   -3.261236973552663E-1    9.644312588520930E-7   -3.224451872612199E-6   -5.761438400306760E-6   -9.163828144531391E-7    1.003576751962732       5.289714424838144E-3
 7.862586258625863E8     9.306636404439628E-1   -3.263113690413563E-1    1.714645571684828E-6   -1.849728243844700E-6   -5.402141177403427E-6   -4.317491845893963E-6    1.003514181172628       5.292800975433232E-3
 7.868286828682868E8     9.305644180128815E-1   -3.265330365782272E-1    4.905159090242529E-8   -4.137581157436726E-6   -9.444972333319791E-7   -6.564672805758302E-6    1.003503439929580       5.293900636695265E-3
 7.873987398739874E8     9.304969036225825E-1   -3.267303189956550E-1    5.112459786996510E-6   -2.655829060726283E-6    1.355345993012809E-6   -7.786431577404405E-7    1.003626169073931       5.295432801839100E-3
 7.879687968796880E8     9.304086922950598E-1   -3.269693074224573E-1   -2.610593419025300E-6    1.769228450738633E-6   -5.040432005512065E-6   -7.277837609679981E-6    1.003543672059982       5.337909006382953E-3
 7.885388538853886E8     9.302316220508964E-1   -3.271477327323458E-1   -6.524686898048930E-7   -1.336253266571869E-6    7.753199268676086E-7   -3.234017122470269E-7    1.003551020764555       5.266830123739231E-3
 7.891089108910892E8     9.301497552398384E-1   -3.273413003179626E-1    4.341242055952594E-6   -7.211175314667665E-6    2.788190577576775E-6   -5.216854541242757E-6    1.003594589669674       5.298919233115926E-3
 7.896789678967897E8     9.300370121985894E-1   -3.275737316228304E-1   -1.713404058467085E-7   -2.443499728181934E-7    3.922132145755663E-6    8.068901875300370E-7    1.003608748933507       5.291073986569081E-3
 7.902490249024903E8     9.299532354119276E-1   -3.277778765199313E-1   -9.183665991763779E-6    1.181542572896278E-8    1.156651528186193E-6   -2.408288916205271E-6    1.003652834836531       5.350985676227899E-3
 7.908190819081908E8     9.298163249857851E-1   -3.279803260764760E-1    2.821155594748569E-7    3.127162449587746E-6   -4.443303696926115E-7    3.790666982472469E-6    1.003618634835182       5.294055422750109E-3
 7.913891389138913E8     9.297244694822469E-1   -3.282083663880302E-1   -4.899805293562686E-7   -3.156345555307301E-6   -2.179465126980081E-6    2.479309720960656E-6    1.003623733156127       5.333034950315827E-3
 7.919591959195919E8     9.295906152876134E-1   -3.283950881326649E-1   -1.800340816447944E-6    4.057473537480799E-6    2.310363631695957E-6   -8.212630620420277E-6    1.003591665445948       5.395720099145419E-3
 7.925292529252925E8     9.294727830266798E-1   -3.286083940254820E-1   -3.806767608046511E-7   -5.451001639016651E-6    8.146619143110441E-6   -5.920172093886854E-6    1.003615443003196       5.320009838036659E-3
 7.930993099309931E8     9.294273835070176E-1   -3.287686115361411E-1   -3.583432839491811E-6   -4.243835991649937E-6    3.373655903278725E-6   -3.478140286299536E-6    1.003613362536971       5.292900157142176E-3
 7.936693669366937E8     9.293053123632534E-1   -3.290188675523041E-1    2.214222612512221E-6    4.441338557643328E-6   -1.442312971357320E-6    9.233079350940278E-7    1.003629243253514       5.353881288170833E-3
 7.942394239423943E8     9.292402345066990E-1   -3.292434255619280E-1    2.807949839420199E-6   -1.328064001490247E-6   -2.885974014152564E-6   -7.630838077578327E-6    1.003640373269014       5.324680425903576E-3
 7.948094809480948E8     9.291320260122660E-1   -3.294713478279249E-1    4.062598073863537E-6   -3.287170829679138E-7    2.913547530730658E-6   -1.067306814486294E-6    1.003643971759519       5.330177133128802E-3
 7.953795379537954E8     9.290135029111720E-1   -3.296455439041837E-1    5.798572937692899E-6    1.557177155170116E-6    3.187285286755860E-8    1.050776889212271E-6    1.003611854936015       5.336086668965008E-3
 7.959495949594960E8     9.288666390969722E-1   -3.298896756652255E-1   -3.614448502952611E-6   -2.908463650970913E-6   -3.614746402486849E-6    3.130007358210087E-6    1.003590890016419       5.371584682557058E-3
 7.965196519651966E8     9.288708566046302E-1   -3.301373737782403E-1   -2.511170309445252E-6   -1.314955088841623E-6    4.882329634619940E-6    4.247905733267116E-7    1.003547441801344       5.265553311725620E-3
 7.970897089708971E8     9.287282342284856E-1   -3.303092410550609E-1    3.903363782708657E-6   -4.225657647179992E-6    1.261832381352618E-6    4.015802961860195E-6    1.003607239227744       5.309657450751373E-3
 7.976597659765977E8     9.286903127974371E-1   -3.304731569707136E-1   -4.992255431354480E-8    2.027332438565290E-6    1.216650341471672E-6   -5.666488800794764E-6    1.003629553201419       5.282387044780720E-3
 7.982298229822983E8     9.285155908872292E-1   -3.307044332666613E-1   -6.159119925427381E-6    5.221459097762741E-6   -2.916239864573279E-6   -4.232937884587055E-6    1.003517240745260       5.377247704455118E-3
 7.987998799879987E8     9.284636864243925E-1   -3.309661031921666E-1    2.058199895756189E-6   -2.483033866457119E-7   -2.977516114088129E-6   -6.739633844689759E-6    1.003506167350212       5.279254262195877E-3
 7.993699369936993E8     9.283782991270334E-1   -3.311311890652332E-1   -1.304292871475656E-7   -3.717940523393031E-6    7.074622574097494E-6    4.267339415396452E-7    1.003510258153563       5.309064598172987E-3
 7.999399939993999E8     9.282828629934611E-1   -3.313342958326386E-1    2.351997542762832E-7   -5.692046936099889E-6    8.989723215395027E-7   -3.223884230605969E-6    1.003463427614800       5.278348274288040E-3
 8.005100510051005E8     9.282150609580460E-1   -3.315550127827311E-1    1.295512571661027E-6    2.670813729065580E-6   -1.359817283833446E-6    2.835526097081013E-6    1.003362401045260       5.303732965778817E-3
 8.010801080108011E8     9.281568586106894E-1   -3.317745770054909E-1    3.159866079725950E-6   -3.292931839680531E-6   -3.112092087338330E-6   -5.199251555763537E-6    1.003388225015149       5.279911756220527E-3
 8.016501650165017E8     9.279996400612419E-1   -3.319571038518689E-1   -1.191481286727089E-6   -1.889559535283661E-7    2.354609474648154E-6   -2.228624484912377E-6    1.003347028472268       5.293525906439433E-3
 8.022202220222023E8     9.279647200032757E-1   -3.321707470343486E-1    1.580464583852671E-6   -5.638377271768880E-6    3.872523791268621E-6    3.332920610884546E-6    1.003345809038981       5.247284766882326E-3
 8.027902790279028E8     9.278117064291356E-1   -3.323874705199774E-1   -3.287927403846309E-6    2.539772510514162E-6    5.050356052554860E-6    7.569085465065375E-6    1.003205004883339       5.224164895310167E-3
 8.033603360336034E8     9.277041626318119E-1   -3.326664192919017E-1    4.007505673126616E-6   -8.823034106779313E-7   -4.009926652715884E-6   -1.071752291127452E-6    1.003153910195934       5.167614603322917E-3
 8.039303930393040E8     9.276836252540941E-1   -3.328409021392896E-1    1.090689999370148E-6    1.249705016331723E-6   -1.855685424347351E-7    3.894132376305837E-6    1.003207412060568       5.220802438127972E-3
 8.045004500450045E8     9.274438022633972E-1   -3.331237706497180E-1   -2.515305059752843E-6   -4.050601049262316E-6    5.216427682184736E-6   -2.967353768122653E-6    1.003086686207490       5.211111918730815E-3
 8.050705070507051E8     9.275278293582943E-1   -3.332297035164754E-1   -7.267030945997903E-7    1.729082107724518E-7   -2.758556611759598E-6   -2.457304359009770E-6    1.003107494138654       5.185423246141629E-3
 8.056405640564057E8     9.274177927464867E-1   -3.335279917434383E-1    4.767848699640459E-7   -2.790501341210349E-6    1.017319282195023E-6    1.467421622539526E-6    1.002995391002399       5.197452654848438E-3
 8.062106210621061E8     9.272250328767421E-1   -3.337470339203292E-1    2.149545309855615E-6   -7.083794520283451E-6   -5.390288635341966E-6    2.550996808612173E-6    1.003033675105369       5.264093244155410E-3
 8.067806780678067E8     9.271349949572608E-1   -3.339679436336686E-1    3.553254302867548E-6   -2.526593855304330E-6    1.299706025849480E-6    1.888271938046547E-6    1.003077102951331       5.275127374177335E-3
 8.073507350735073E8     9.269876373876252E-1   -3.340638605490349E-1   -2.066802681384839E-6    1.984581620503928E-6    1.100017487605664E-7   -9.615787786150668E-7    1.003073742286493       5.122676361261072E-3
 8.079207920792079E8     9.268337031783813E-1   -3.343171139862603E-1   -1.461092672385865E-6   -6.508665563526004E-7    6.899711427511899E-6    1.716644825344009E-7    1.003105623007639       5.168018906178090E-3
 8.084908490849085E8     9.267883090051383E-1   -3.345229953062117E-1    2.214697388722006E-6   -3.823838547766743E-6    1.419982209404139E-6   -1.629980649517410E-6    1.003112066289083       5.185189698322290E-3
 8.090609060906091E8     9.266631576165287E-1   -3.347181599356013E-1   -1.350220229379341E-6   -5.596146736191012E-6   -3.395220627168493E-6   -1.682517996566867E-6    1.003027454674562       5.110309508142929E-3
 8.096309630963097E8     9.266196649360786E-1   -3.349117859357994E-1   -2.475683921176108E-6    1.581039573235615E-6   -3.356133364056447E-6   -8.125249729823441E-6    1.003032881812293       5.168786144757211E-3
 8.102010201020103E8     9.263731656835135E-1   -3.350475379923390E-1   -3.103948882597900E-7   -1.334505017388731E-7    1.022496631520811E-6   -3.514245183269665E-6    1.003111533302883       5.189941182555519E-3
 8.107710771077108E8     9.262302629356924E-1   -3.353277137101910E-1   -1.402125990522891E-6   -4.886662638398149E-6    1.506289616919327E-6   -8.366526421755473E-6    1.002967900903771       5.135678624590810E-3
 8.113411341134114E8     9.263047515647278E-1   -3.355505643454557E-1    5.000768428739617E-6    3.389562667114341E-7    5.698349231476206E-6    2.985191988759429E-6    1.003066932655824       5.042262276639225E-3
 8.119111911191119E8     9.261903472464456E-1   -3.358252118239839E-1    1.448365087923762E-6    4.727081028148467E-6    4.093830252449533E-7   -2.368679103271935E-6    1.003055033366801       5.178911882882517E-3
 8.124812481248125E8     9.261094241508455E-1   -3.360152036977322E-1   -1.346970119890560E-6   -7.009901019681504E-7    2.861431036227657E-6   -5.466504648599390E-6    1.003021965479766       5.043836522783683E-3
 8.130513051305131E8     9.259153367326413E-1   -3.362192956059399E-1   -2.894527165595397E-6   -7.641680150187192E-7   -5.882188111341489E-6   -3.513171475459689E-6    1.003038147392401       5.158842955598809E-3
 8.136213621362135E8     9.258741980226358E-1   -3.364357625922343E-1    1.523624371996769E-6    8.441831052945841E-7    3.003329076869818E-6    3.933911395497565E-6    1.003005907851244       5.174652341724773E-3
 8.141914191419141E8     9.257601242707255E-1   -3.365944964184113E-1    2.168999901977990E-6    2.584653204859879E-6   -3.778770438098245E-6    4.900849509856618E-6    1.003013570064630       5.134254330715185E-3
 8.147614761476147E8     9.256554296600140E-1   -3.368447200912906E-1   -1.589263405347025E-6    1.100310771933947E-6    4.925787090882191E-7   -4.935713259489960E-6    1.002907315075545       5.117027524985249E-3
 8.153315331533153E8     9.255202276307846E-1   -3.370818498430738E-1    2.119680472267549E-6   -1.927998822027258E-6   -8.918201169807751E-7    1.075628688370846E-6    1.002792920641275       5.105809730160427E-3
 8.159015901590159E8     9.254365657627992E-1   -3.372003488356885E-1    1.493050193671538E-7    2.581543047132846E-7   -2.529840227641722E-6    4.224898667620617E-6    1.002845330223180       5.081212148564766E-3
 8.164716471647165E8     9.252962391019973E-1   -3.375666335933220E-1   -2.589747817500064E-6    3.667231956933399E-6   -7.180706063216781E-6    1.145372591541315E-6    1.002817710576334       5.061741416123063E-3
 8.170417041704171E8     9.253355131286879E-1   -3.376715948712861E-1   -4.864794963473642E-7    1.467069089545463E-6    1.372686838244983E-7   -5.399537444734538E-6    1.002844826888430       5.072446536350144E-3
 8.176117611761177E8     9.251019445310480E-1   -3.379481860349566E-1   -3.419510826962671E-6    5.098201094117897E-7    5.469636698916804E-6   -1.159962094915894E-6    1.002713268787487       5.101152193690632E-3
 8.181818181818182E8     9.250949503535133E-1   -3.382579515290347E-1   -4.268378224102538E-6   -2.535211702166502E-6    1.669627880277091E-6   -4.480922504412580E-6    1.002777389509133       5.102885177437352E-3
 8.187518751875188E8     9.249025379700145E-1   -3.384026241945588E-1   -2.624797107959901E-6   -2.859783721480187E-6   -1.942047626705686E-6   -9.878201014166299E-7    1.002783354467886       5.127863113470459E-3
 8.193219321932193E8     9.248970968960932E-1   -3.386448690966886E-1   -6.293058431491081E-7   -2.769097394042681E-6    3.659567627405117E-6   -1.303670137906259E-6    1.002679936726191       5.075176005107275E-3
 8.198919891989199E8     9.247148973083076E-1   -3.387595760120125E-1    1.342683541756754E-6    2.386909228557656E-6    1.650252582200533E-6    3.667577979044670E-8    1.002729556331489       5.081413932787704E-3
 8.204620462046205E8     9.246006416841867E-1   -3.390629056775133E-1    5.525548678317082E-8   -8.685729158685143E-7   -4.303046347367928E-7   -1.842743495401958E-6    1.002657212507214       5.075101330184659E-3
 8.210321032103211E8     9.245326636332410E-1   -3.392286804394458E-1    1.545588461528389E-6   -3.303746327015838E-6    1.616391693393856E-6    5.013933135433756E-6    1.002591389599831       5.103987511340380E-3
 8.216021602160215E8     9.244721629616163E-1   -3.394749727146604E-1   -5.190784819294744E-6    2.383958921942476E-6   -2.675955195795577E-6   -7.027166428363107E-7    1.002637881018709       5.069323285344317E-3
 8.221722172217221E8     9.243095493046214E-1   -3.396327674590415E-1    1.733753282314374E-6   -1.273576614449621E-6    3.388093369932121E-6    2.309363286932203E-6    1.002601489009340       5.093425166697867E-3
 8.227422742274227E8     9.242435851948411E-1   -3.398566406445059E-1    2.911094271369626E-6   -1.631778008424402E-6   -2.842991965183303E-6   -2.382849248575125E-6    1.002595771861965       5.094435301869271E-3
 8.233123312331233E8     9.241659168780224E-1   -3.401482589159199E-1    9.738895171434091E-7   -5.601320090812120E-7   -2.117238940327021E-6    1.806691412314347E-6    1.002594494867931       5.165831108535975E-3
 8.238823882388239E8     9.240317132647384E-1   -3.403478249504098E-1    8.108991550110967E-7    2.665311419665438E-6   -1.309274809394873E-6   -5.418184646267343E-6    1.002507507715676       5.078078172120484E-3
 8.244524452445245E8     9.239191682110491E-1   -3.405724140240509E-1    2.463520053216757E-7   -1.180539557675152E-6    2.256943020740827E-6   -7.407331082629386E-6    1.002506344651869       5.143938486232983E-3
 8.250225022502251E8     9.238211803544698E-1   -3.407638477529272E-1   -1.026735573689053E-6   -1.357925814941927E-6   -5.473129425821582E-6    9.210165832101434E-7    1.002565600089321       5.127826511441117E-3
 8.255925592559257E8     9.237425120205736E-1   -3.410473368155599E-1    1.895244465443703E-6    1.440205817521149E-6    3.535800431207856E-6   -8.466070439782497E-7    1.002516387547570       5.143603796239479E-3
 8.261626162616262E8     9.236377410308589E-1   -3.412847764992713E-1    1.206957415668347E-6   -4.730701481132533E-6    2.318169728969577E-6    2.316847049517626E-6    1.002541325982875       5.104287479597341E-3
 8.267326732673267E8     9.234890166529862E-1   -3.415040520120722E-1   -1.881502772868096E-7   -1.635106242208777E-6   -9.164055671127458E-8   -2.509472510699279E-6    1.002519533273117       5.155705769966320E-3
 8.273027302730273E8     9.233694869261594E-1   -3.417200465837276E-1   -6.921164372287718E-7   -1.434569504586518E-6   -6.574443317667482E-6    1.998821229972340E-6    1.002483375497011       5.173608070054231E-3
 8.278727872787279E8     9.233177923415430E-1   -3.419201970266824E-1   -7.401454646882833E-7   -3.917936203682033E-6    2.071576358117540E-6    2.947158909097844E-6    1.002434815462491       5.190693048040844E-3
 8.284428442844285E8     9.231741948428857E-1   -3.421658635167527E-1   -5.245374449089105E-6   -6.411049492778621E-6   -5.770022897735684E-6   -3.666571722192176E-6    1.002393058931965       5.200629687161934E-3
 8.290129012901289E8     9.230846777914361E-1   -3.423872899633453E-1   -7.500435588674507E-7   -2.648619927478273E-7    1.183939101587058E-6   -2.492316542267237E-7    1.002441015113427       5.254276499468267E-3
 8.295829582958295E8     9.230055505456897E-1   -3.425898373167893E-1   -4.581514121776128E-6   -3.790822956266233E-6   -2.452462533681005E-6   -9.652471709310350E-7    1.002360713407520       5.190466014439715E-3
 8.301530153015301E8     9.228966684988300E-1   -3.428226102923272E-1    8.871189882872995E-7   -5.827733679749645E-6    5.692825014419300E-6    2.565847834529001E-6    1.002364388989582       5.292395669927141E-3
 8.307230723072307E8     9.227961094677483E-1   -3.430527807746926E-1    4.153933809983896E-6   -3.068478811464748E-6    5.753456463964867E-6   -3.428617639811215E-6    1.002305439570754       5.267704054771710E-3
 8.312931293129313E8     9.227596733509709E-1   -3.433543743901367E-1    2.004574734931731E-6   -1.499549915184683E-6    7.566731600727984E-7   -2.231391080126613E-7    1.002325477806386       5.310590380733235E-3
 8.318631863186319E8     9.226405762646530E-1   -3.435780380173826E-1    1.305519197803187E-6   -2.763915006836789E-6   -2.511815196271867E-6   -2.767769158485593E-6    1.002304147407762       5.348801143798545E-3
 8.324332433243325E8     9.225750217877063E-1   -3.438181814928116E-1    1.488646334350311E-6    3.598694479721113E-7    1.064039987350985E-6    4.092529375999600E-6    1.002336921577202       5.359273982511389E-3
 8.330033003300331E8     9.224076949236095E-1   -3.440426086026082E-1    3.306261181190836E-7    1.421694345321534E-6   -3.562204546094683E-6   -6.306065736028619E-7    1.002358626936658       5.312484033322001E-3
 8.335733573357337E8     9.223613574764100E-1   -3.442352018263176E-1   -4.070046708689879E-6    2.663278365542907E-8   -2.638246237737748E-6    3.134692441718152E-6    1.002422161244603       5.389813765742459E-3
 8.341434143414342E8     9.222463755704222E-1   -3.445226669671629E-1   -2.128615095428348E-6   -3.070233590255784E-6    3.589515644543381E-6   -4.996400254147044E-7    1.002419239033095       5.356118004218405E-3
 8.347134713471347E8     9.221789037377536E-1   -3.447567347270486E-1    5.467284179922665E-8   -4.748108072368746E-6   -1.339394165747829E-6    1.451732843587265E-6    1.002492948920805       5.393937055501678E-3
 8.352835283528353E8     9.221264565076460E-1   -3.449978624514636E-1    3.504227015728187E-7    2.214416768948808E-6   -5.224119541202745E-7    9.177979162299481E-7    1.002474495795468       5.469277479181911E-3
 8.358535853585359E8     9.220268863653844E-1   -3.452703505489899E-1   -1.509887689329588E-6   -2.395679807982200E-6   -1.742019300347367E-6   -3.443420249273629E-6    1.002475727314743       5.379349480731645E-3
 8.364236423642364E8     9.218941912910176E-1   -3.455555478384050E-1    2.306127374578596E-6    1.951563139556600E-6   -3.373566896780077E-6   -3.196927582674695E-6    1.002477521967916       5.460378795834285E-3
 8.369936993699369E8     9.217851170290593E-1   -3.457380875476100E-1   -3.068786059070184E-6   -3.726151020936984E-6    2.732575213263337E-6   -2.398020106321613E-6    1.002557538098306       5.408618631921405E-3
 8.375637563756375E8     9.217066848663165E-1   -3.459200364650641E-1   -3.555442410014717E-6    1.050866808026744E-6   -2.178012975339140E-6   -1.321746014704886E-6    1.002616032211483       5.444560295662233E-3
 8.381338133813381E8     9.215911267479842E-1   -3.462028198405706E-1   -5.051745695125722E-6   -3.927897909988220E-6   -2.363462309958444E-6   -6.534793328852779E-6    1.002602938698963       5.452423715799359E-3
 8.387038703870387E8     9.214637228938353E-1   -3.464096659607063E-1   -3.037543971277389E-6   -3.351522052152364E-6   -7.269672142453983E-7    2.328740002975584E-6    1.002615147103350       5.433873571804821E-3
 8.392739273927393E8     9.213861478195234E-1   -3.466317837366495E-1   -1.583529132330058E-6   -1.710942539966494E-6    1.410815852289921E-6   -8.521466682072449E-6    1.002645253699975       5.440902131455734E-3
 8.398439843984399E8     9.212420766531979E-1   -3.468294182439957E-1   -2.450058341495707E-6    1.475547528051565E-6   -1.673813785183837E-6   -3.067421574063012E-7    1.002889691407922       5.533094490940336E-3
 8.404140414041405E8     9.211598481210964E-1   -3.470757295340711E-1   -3.292891230941648E-6   -1.718296990156501E-6   -3.738839597101296E-6   -4.431374468304153E-7    1.002818793823921       5.523532413755907E-3
 8.409840984098409E8     9.210480567641630E-1   -3.472829950076223E-1   -9.136820306683003E-7   -2.700626541369823E-7   -7.806016665035038E-8   -4.595974505160840E-6    1.002848113646287       5.616766651528487E-3
 8.415541554155415E8     9.209663524637673E-1   -3.475233287601809E-1   -1.775735144978953E-6   -2.076324841963739E-6   -3.181256575249743E-6   -5.672007256633256E-6    1.002787355223260       5.572085423046747E-3
 8.421242124212421E8     9.208558702916316E-1   -3.477769299498660E-1    1.880158655673047E-6   -4.707328936504853E-6   -1.564447744981145E-6    6.085911246918046E-6    1.002925216841892       5.629728274088747E-3
 8.426942694269427E8     9.207007823177034E-1   -3.479913463787906E-1    8.505795207148036E-7    1.546287608824276E-6    7.296317053236260E-7    1.985538342626933E-6    1.002971491558348       5.618173238400030E-3
 8.432643264326433E8     9.206552480573912E-1   -3.481372014760014E-1   -5.243660712616034E-6    2.257586981573032E-6   -9.527592504849326E-7   -1.631285813480054E-6    1.002928301561903       5.710629888676923E-3
 8.438343834383439E8     9.205652819118836E-1   -3.484578856596492E-1   -5.669068420087626E-6    2.328135097220072E-6    5.752740734450184E-6   -4.240310524773125E-6    1.002973594178739       5.751028954891833E-3
 8.444044404440445E8     9.203938682603779E-1   -3.486105825056704E-1   -1.563906766071794E-6   -1.596802544855558E-7    5.204861500718385E-7    2.102847693999856E-6    1.002960960219307       5.701967956109362E-3
 8.449744974497449E8     9.204571968031540E-1   -3.488598888969837E-1    2.143749406243704E-6   -1.143767762829239E-6   -1.041329520129919E-5    5.909427180391912E-7    1.003085179346068       5.708581043075494E-3
 8.455445544554455E8     9.202158795889750E-1   -3.491356118798790E-1   -5.156530062498352E-6   -1.335246530851162E-6    1.178060555878497E-7   -9.315908015201881E-7    1.002982233895101       5.800414391768877E-3
 8.461146114611461E8     9.201437083175725E-1   -3.493069726311834E-1   -1.594188251900309E-6   -3.010298833579460E-6    8.177106820274969E-7    5.226100911469335E-7    1.003045593353906       5.786987506346543E-3
 8.466846684668467E8     9.200506487527323E-1   -3.495133063592240E-1   -1.707245107172193E-6   -1.126817967668485E-7   -8.554788222891418E-7   -8.481039494388102E-6    1.003017132567171       5.828639226105850E-3
 8.472547254725473E8     9.199905676036179E-1   -3.497248392865077E-1   -7.316885538782175E-7    3.840519593029520E-7    3.649890297795336E-7   -5.337152725582663E-6    1.003075467543169       5.950870723543961E-3
 8.478247824782479E8     9.198751460165386E-1   -3.499277748547158E-1    1.026629163346299E-6    2.418333217432814E-6    5.119533787243156E-6   -1.112553818514767E-6    1.003107932039032       6.044786364403495E-3
 8.483948394839483E8     9.198094251708656E-1   -3.502114613437567E-1   -3.653100967725639E-6    4.442271780991939E-7    4.351900182985926E-6    1.129288972892433E-7    1.003127644578466       6.014528395803511E-3
 8.489648964896489E8     9.197227825542337E-1   -3.504013200795263E-1   -3.799429546377017E-6    2.256798573965321E-6   -2.450311946547127E-7   -5.045887802764569E-6    1.003188223582225       6.099984995379943E-3
 8.495349534953495E8     9.195877628719884E-1   -3.506464134101002E-1   -6.749835474219231E-7    2.467928474710497E-6   -1.932017734380303E-7   -2.763154089565904E-6    1.003187736250903       6.077704163018414E-3
 8.501050105010501E8     9.194777495864533E-1   -3.508967174554847E-1   -2.072312414704716E-6   -3.885065994353251E-6    2.488681973576707E-7   -3.959343237341843E-6    1.003236680027942       6.103669453362714E-3
 8.506750675067507E8     9.194512772007195E-1   -3.511326930040823E-1    2.415206791457399E-6   -1.673099619772553E-6    3.061278001499922E-7   -7.828656555995409E-7    1.003313732953597       6.175429720597006E-3
 8.512451245124513E8     9.193187496091928E-1   -3.513881283561265E-1    2.231671276758717E-7    2.142989832887633E-7    3.824963526093425E-6   -7.790439480309504E-8    1.003254876560839       6.108474578081166E-3
 8.518151815181519E8     9.192299263030411E-1   -3.514929882287444E-1   -2.729582288072546E-6   -3.949750866094868E-6   -1.376715734501631E-6   -3.885290280680101E-6    1.003379637612947       6.277375136999027E-3
 8.523852385238523E8     9.191910798470609E-1   -3.518625274291471E-1   -6.030493904442037E-6    1.657377251628620E-6   -2.507335725355116E-6    8.434304642685856E-7    1.003330695351415       6.351709025119571E-3
 8.529552955295529E8     9.191205165592299E-1   -3.520654902105161E-1   -4.375590986110421E-6    1.292017036830292E-6   -1.662632590485757E-6    2.625670800210560E-6    1.003493003303570       6.311826337546898E-3
 8.535253525352535E8     9.188691469760213E-1   -3.522503288754475E-1   -9.647535072814369E-7   -3.859559322968787E-6    4.886815255629068E-6    2.506508841090132E-6    1.003469313918753       6.351202514402577E-3
 8.540954095409541E8     9.188090255996483E-1   -3.525465438948084E-1   -2.689823551666675E-8   -3.888701316881685E-6   -1.929167882178043E-6   -3.262169410587686E-6    1.003498028147410       6.269036622341592E-3
 8.546654665466547E8     9.186930146832956E-1   -3.526451484206503E-1   -4.727447719744925E-6   -6.445210068474324E-7    4.218929168733395E-7   -2.840797227844469E-7    1.003510864038032       6.423296614557272E-3
 8.552355235523553E8     9.187439211034979E-1   -3.529361160666287E-1    1.073337062357246E-6   -6.371865011884094E-7   -7.203078476165869E-6    9.466980502205311E-7    1.003537894991480       6.435689995324076E-3
 8.558055805580558E8     9.185386360158398E-1   -3.531505901570460E-1   -9.950365796486214E-7   -2.539718529292224E-6   -8.408097193749676E-6    1.793246185545933E-6    1.003648076799412       6.399784500604299E-3
 8.563756375637563E8     9.183972885801223E-1   -3.534002604850796E-1    1.921247392313768E-6   -1.805412766068720E-6    4.818254327700684E-6   -4.951193079129190E-6    1.003702572081588       6.481777429154937E-3
 8.569456945694569E8     9.184101104964089E-1   -3.535879268632978E-1   -2.989907380734189E-7   -3.340323338511397E-6   -1.713367806639606E-6    1.160565893421187E-6    1.003721078398374       6.564200756178613E-3
 8.575157515751575E8     9.183018053117971E-1   -3.537488045522499E-1   -1.905299799920304E-6   -1.936472895771180E-6   -8.581671582449676E-7    3.211720468647548E-6    1.003790793683123       6.592756078625174E-3
 8.580858085808581E8     9.182283406709157E-1   -3.538793030866872E-1    2.703333706739879E-7    3.456096066115382E-6    1.635762297200069E-6   -1.543254756669350E-6    1.003770115032609       6.599874905881480E-3
 8.586558655865587E8     9.180644705059445E-1   -3.541283748998416E-1   -5.016220069634214E-6    4.339213204544333E-6   -5.472024252663461E-6    5.000342015884760E-6    1.003823289633295       6.624983041919870E-3
 8.592259225922593E8     9.179235757509002E-1   -3.543260520392451E-1   -3.198831753372350E-6   -3.835065939692716E-7   -1.992301992469672E-6    2.313005116949421E-6    1.003876343124063       6.751000212580093E-3
 8.597959795979598E8     9.178387424634690E-1   -3.545119506162855E-1   -1.372983440652609E-6   -1.549881164027414E-6   -1.776505851619661E-6   -6.023653734651559E-6    1.003940542760777       6.732360004491974E-3
 8.603660366036603E8     9.178297295419622E-1   -3.548233541754803E-1   -1.887276034334414E-6    1.826046411966596E-6    2.983676990981443E-7   -2.141295675543337E-6    1.004038796850380       6.807783475449139E-3
 8.609360936093609E8     9.177284178487847E-1   -3.549717944963502E-1   -5.649549740395993E-7    1.167844648786276E-6    9.395817867374753E-7    3.707395147362089E-6    1.003994488836400       6.884212342935757E-3
 8.615061506150615E8     9.176352138026843E-1   -3.552013667532940E-1    2.266215319772784E-6   -1.131942417495445E-6   -7.171355595293135E-6   -2.563730725107307E-6    1.004090384300503       6.898269459530529E-3
 8.620762076207621E8     9.175336849999391E-1   -3.554058757594304E-1    1.060260198539552E-7   -1.504050147251629E-6    6.235287913051742E-6   -4.657649369078062E-6    1.004077730366333       6.933896681467749E-3
 8.626462646264627E8     9.174832081096965E-1   -3.555889197259858E-1    3.095772979176439E-6    1.131993122052382E-6   -3.145773822341605E-6    1.303960526703993E-6    1.004081357160570       6.995001053830557E-3
 8.632163216321632E8     9.173302856843119E-1   -3.557995670956826E-1   -3.101673184633228E-6   -3.877133250389618E-6   -8.780554423476225E-7   -5.322955698564283E-7    1.004185440722718       7.021152903101706E-3
 8.637863786378638E8     9.172006350348081E-1   -3.560448223858937E-1    4.626281353754913E-6   -1.054144890667638E-6   -1.644670177023003E-6    8.257949916801081E-7    1.004247018656154       7.030390369221345E-3
 8.643564356435643E8     9.171000111509385E-1   -3.562452108751320E-1   -1.826405584955898E-6   -2.956538698595730E-6   -8.940947588587627E-7   -2.103123135977072E-6    1.004316470586693       7.110551377135108E-3
 8.649264926492649E8     9.170346446290588E-1   -3.564524147796461E-1    1.242605961002773E-6   -1.306094444462199E-6   -5.978685806458948E-6    9.620007049450157E-7    1.004355660008063       7.072642913494353E-3
 8.654965496549655E8     9.168529203667728E-1   -3.567137552036689E-1    3.457504923025289E-6   -4.057031901383617E-6   -4.233139538602517E-6   -5.635731568590957E-6    1.004458074568900       7.202717986564577E-3
 8.660666066606661E8     9.168214005993791E-1   -3.569042462477330E-1    1.811756359800884E-6    1.732441200913973E-6    1.228651742685870E-6   -1.484509180983503E-6    1.004542667098819       7.229206766528947E-3
 8.666366636663667E8     9.167956108861520E-1   -3.571045416652388E-1    2.138020621838659E-6    1.210834757167546E-6   -2.989970331576753E-6   -7.449298866898832E-7    1.004632818298357       7.221544769155889E-3
 8.672067206720672E8     9.166206585620738E-1   -3.572706683277239E-1   -6.457145260369454E-6   -2.883016892626130E-7   -1.940893580775443E-6    8.756446781431502E-7    1.004698004949671       7.323560255607597E-3
 8.677767776777678E8     9.165180723384903E-1   -3.575155032954532E-1    1.105387887802924E-6   -1.281457702010187E-6   -6.562960520821140E-6   -3.372760464053418E-6    1.004633112402919       7.325278239067421E-3
 8.683468346834683E8     9.163577886009119E-1   -3.576411227869906E-1   -3.675146587145004E-6   -1.694247908108735E-6   -3.521696105994148E-6   -1.525881227008695E-6    1.004660548933472       7.355529415806030E-3
 8.689168916891689E8     9.162702429050926E-1   -3.578766617439207E-1   -2.258476917864559E-6   -2.214307849779884E-6   -1.443751004611153E-6   -3.918307444165128E-8    1.004749025278576       7.367617924483589E-3
 8.694869486948695E8     9.161025071688301E-1   -3.580699143711072E-1   -4.552364526568546E-6   -1.049673792034912E-6   -3.324933706760366E-6   -1.088085162054743E-6    1.004753731657358       7.451683428375658E-3
 8.700570057005701E8     9.160543719095708E-1   -3.582535861569213E-1   -2.075516621113925E-6    9.609499868417613E-7    3.851952691077785E-6   -2.237659575160039E-6    1.004860783592026       7.491483351529669E-3
 8.706270627062707E8     9.159255689934099E-1   -3.584914127464413E-1    2.463666445170649E-8    2.560815412800764E-6    7.441115189657395E-6    1.440010015144935E-6    1.004828700359178       7.497243193781330E-3
 8.711971197119712E8     9.158599199663421E-1   -3.586384411259303E-1   -3.226238864991843E-6   -4.148806450222584E-6   -3.658137028064878E-6    1.867484793681021E-8    1.004833175643866       7.600216910908424E-3
 8.717671767176718E8     9.157290036078115E-1   -3.588357910704020E-1   -4.652517471301254E-6   -1.480581491730808E-6   -5.212150508127532E-6   -2.128832421379033E-6    1.004879422988341       7.630055953737905E-3
 8.723372337233723E8     9.155619154931139E-1   -3.590176723006586E-1   -2.703778004195121E-6   -5.020881829944123E-7   -1.048775432005157E-6    1.318761219491917E-7    1.004842610571940       7.569674941388986E-3
 8.729072907290729E8     9.155033233406781E-1   -3.592760531035899E-1    2.544801614017269E-6   -3.512611933685552E-7   -1.588553194127975E-6    2.807406855636014E-6    1.004814203783867       7.697493887351931E-3
 8.734773477347735E8     9.153301245200023E-1   -3.594410519914601E-1   -5.123990322101559E-6   -1.871804064234576E-6   -1.503833902832211E-6    6.492635548922043E-6    1.005002063466226       7.790836726938230E-3
 8.740474047404741E8     9.152508328467812E-1   -3.596672474212013E-1   -2.450948626778339E-6   -2.538485693542911E-7   -9.964637258881510E-7    3.692655315851103E-6    1.004999204247376       7.757778689267639E-3
 8.746174617461746E8     9.150845058503823E-1   -3.598794788595535E-1   -1.982718968882037E-6    1.022761345233356E-6   -1.388798798018818E-6    3.335949861495332E-6    1.004922405234715       7.727503462124163E-3
 8.751875187518752E8     9.149970070507221E-1   -3.601010072356871E-1   -9.359719931798130E-7   -2.605228663172315E-6   -2.015200730011768E-6   -1.939508756676434E-6    1.004967809660128       7.763086546126702E-3
 8.757575757575758E8     9.149174418908536E-1   -3.602552760192819E-1    1.411391157780505E-6   -2.420256939691547E-6   -5.730255918140876E-6    2.155678531083045E-6    1.004977840082548       7.863072943032715E-3
 8.763276327632763E8     9.147744095944229E-1   -3.604617635699354E-1   -2.120847879512502E-6    3.352094545691613E-6   -7.427772694272938E-6   -4.674292558091759E-6    1.005015170752846       7.900470705067039E-3
 8.768976897689769E8     9.146185205959090E-1   -3.606447100473157E-1   -3.445760977381806E-6   -1.957598530025026E-6   -1.408868831485820E-6    5.043515589837064E-6    1.005037830904377       7.863838768614611E-3
 8.774677467746775E8     9.144760520497460E-1   -3.608755624687290E-1   -4.522276737014153E-7   -1.380451371044231E-6   -4.982788710548567E-6   -5.001760999131593E-6    1.005096453499096       7.983220125112652E-3
 8.780378037803781E8     9.143997558428529E-1   -3.610842940355182E-1   -2.763063993741746E-6   -6.045087747101493E-7   -2.332054906183256E-6    4.900940417051462E-6    1.005127010394526       7.970552838804441E-3
 8.786078607860786E8     9.142718141988344E-1   -3.612934062478902E-1   -4.179598837361029E-6   -1.667253811727967E-6    3.933955660245626E-6   -2.483236474955324E-6    1.005167570633070       7.990889513345339E-3
 8.791779177917792E8     9.141867129640644E-1   -3.614286185801884E-1    8.927437357146317E-7   -1.504212991859660E-6    3.171882659936767E-6   -5.120215682210578E-7    1.005142200213223       8.033585110739875E-3
 8.797479747974797E8     9.140686469336553E-1   -3.616824631090588E-1   -2.778124544582440E-6   -3.683021717701804E-6   -8.271684100105349E-6    1.822517883159034E-6    1.005174117289066       7.922715475208680E-3
 8.803180318031803E8     9.139006870598398E-1   -3.618630399266439E-1   -3.574550903992673E-6   -1.459820201106205E-6   -1.152016231425196E-6    1.628947191118219E-6    1.005173747360824       8.033428413073550E-3
 8.808880888088809E8     9.138556441843405E-1   -3.620640923856467E-1   -2.416060752933777E-6   -4.062138344372576E-6    1.087962243303095E-6   -2.858064807007975E-6    1.005231265817813       8.060606545593143E-3
 8.814581458145815E8     9.137327884161844E-1   -3.622926488460774E-1   -3.064324152654001E-6    7.445930211214332E-7    1.580047193943012E-6   -1.040264453912082E-6    1.005264594856127       8.026194023467794E-3
 8.820282028202820E8     9.136256728697492E-1   -3.625151409126392E-1   -4.897299503524992E-6   -2.439121682893206E-6   -4.735101977421371E-6   -2.931882539719032E-6    1.005240619756101       8.081806106508774E-3
 8.825982598259826E8     9.134914865669214E-1   -3.627581814697654E-1   -3.708644087255855E-6   -3.156350836142941E-6   -1.757155057451099E-6   -5.131001246623276E-7    1.005282540304559       8.190289986602782E-3
 8.831683168316832E8     9.132949863091598E-1   -3.628817314336814E-1   -5.634589158206483E-6    6.074410115734075E-6   -1.686634119281902E-6   -1.697047200339967E-6    1.005277520401630       8.198741969064853E-3
 8.837383738373837E8     9.132748456938687E-1   -3.631188995269878E-1    2.178741040719218E-7   -1.980339852971885E-6   -4.429697012731241E-6    1.325006491212238E-6    1.005319958556161       8.143196744313179E-3
 8.843084308430843E8     9.131404089714001E-1   -3.632920734245083E-1    7.203960371014783E-7    2.946181209170116E-6   -1.825690433557080E-7    4.421492664139216E-6    1.005320072708983       8.181751076289764E-3
 8.848784878487849E8     9.130652991712978E-1   -3.635188703937392E-1   -5.672928278011133E-6   -2.266193701257262E-6   -1.178988226427634E-6   -6.384085390887976E-7    1.005349650980313       8.244430946447128E-3
 8.854485448544855E8     9.128541612031686E-1   -3.637469391431261E-1   -1.103108015720831E-6   -1.293229766152390E-6   -1.860512154799014E-6   -2.056663905218853E-6    1.005379134942240       8.181931925085276E-3
 8.860186018601860E8     9.127863605525760E-1   -3.638508348979430E-1   -4.522296725502145E-6    3.318219119840221E-7   -5.166834257621898E-6   -1.703690375876956E-6    1.005396061124711       8.269772237025861E-3
 8.865886588658866E8     9.125732470459310E-1   -3.642021551662102E-1   -3.858845908777282E-6    2.192604886169855E-6    2.182849322844041E-6   -5.879192504358290E-7    1.005348887685829       8.274036023688676E-3
 8.871587158715872E8     9.125711793915864E-1   -3.642879660939622E-1   -1.059708472066003E-6    3.715932228666253E-6   -2.541330004119790E-6    6.775468216011907E-6    1.005400265414211       8.303074521891373E-3
 8.877287728772877E8     9.124673367191311E-1   -3.645776008798045E-1   -4.170309160856096E-6   -5.391375133047257E-7   -4.814089163842381E-6    4.760663120655132E-6    1.005461376922131       8.315741604835997E-3
 8.882988298829883E8     9.123579130549121E-1   -3.647713114338509E-1   -1.459751133082517E-6    4.123136136151885E-6    9.164326113297795E-7    3.728515324200635E-6    1.005359433242058       8.262625919026942E-3
 8.888688868886889E8     9.121026905455381E-1   -3.648752619590119E-1   -5.155952432567736E-7   -1.830113928614151E-6   -3.806399154996753E-6   -1.319087940085125E-6    1.005380945943315       8.290948710161438E-3
 8.894389438943894E8     9.120740298662960E-1   -3.651588789097441E-1   -5.047846889473659E-6   -6.521673275589532E-6   -2.435768794159069E-6    2.820616913579721E-6    1.005313685109114       8.305012029585628E-3
 8.900090009000900E8     9.119289196056216E-1   -3.653152723251034E-1   -4.502658604390658E-6    4.597742088505065E-7   -1.142565257040629E-6    8.808317615894059E-7    1.005391078149575       8.334070983280357E-3
 8.905790579057906E8     9.118478655654793E-1   -3.654709430537098E-1    3.655629338349177E-6   -2.085267361050142E-6    3.641788225840715E-7    6.690518134666231E-6    1.005393724038441       8.349606148498287E-3
 8.911491149114912E8     9.117039285630307E-1   -3.656408218264470E-1    5.007390892603641E-7    2.749581438541999E-7   -8.835976443436551E-7    3.111591100030871E-6    1.005349877450568       8.318637704419212E-3
 8.917191719171917E8     9.116247017060256E-1   -3.659717258806614E-1   -1.864002950733880E-6    1.674539915695053E-6    1.184246422170533E-6   -1.285629548842685E-7    1.005354085003995       8.359441991838489E-3
 8.922892289228923E8     9.113599253533005E-1   -3.661126642190680E-1   -3.624874748450936E-6    3.865135606851476E-6   -2.521969298141264E-6    1.272930766993708E-6    1.005358233956154       8.311253893941420E-3
 8.928592859285929E8     9.114326115222031E-1   -3.663731513909706E-1   -3.784651139862032E-6   -2.383976805114827E-7   -4.235887198425654E-6   -2.506379229895469E-6    1.005404689258842       8.339902972647539E-3
 8.934293429342934E8     9.112163178153704E-1   -3.664893241375765E-1   -1.158545420653960E-8    5.827388593057229E-6   -1.440558737211558E-6    7.530502711000427E-6    1.005325810860713       8.280572981916683E-3
 8.939993999399940E8     9.111331278749967E-1   -3.666733175851903E-1   -2.215700862877227E-6   -1.120003190386613E-6    3.312958418251418E-6    3.771879797030989E-6    1.005345016821848       8.325659548872487E-3
 8.945694569456946E8     9.111134921013260E-1   -3.670163088181861E-1   -1.254010745228005E-6    2.938699456956385E-6   -2.741111626091355E-6    1.678749655388161E-6    1.005315683453182       8.296452045218016E-3
 8.951395139513952E8     9.109503785388454E-1   -3.672092366761113E-1    8.387770684725917E-7   -3.922620018985365E-7   -1.914501876488966E-6    2.077302477505180E-6    1.005324204409055       8.315784256501566E-3
 8.957095709570957E8     9.108773350129108E-1   -3.674432379463642E-1   -2.715425025025145E-6   -6.208369373350023E-6    4.524423728830002E-6    3.291500048473021E-6    1.005305967431488       8.301719185331914E-3
 8.962796279627963E8     9.107681462181336E-1   -3.675230881926727E-1    3.298411059750377E-7   -2.503767712954273E-6   -7.559171955738743E-6    1.431165313502838E-6    1.005265745459816       8.332052866759901E-3
 8.968496849684968E8     9.107104261732214E-1   -3.677111318105033E-1    2.546330287734286E-6   -3.299694225301309E-6   -4.673993944014041E-6    9.055777806986737E-7    1.005177704403168       8.313501321811410E-3
 8.974197419741974E8     9.105928939230994E-1   -3.680082158724173E-1   -3.250071530880378E-6    1.344821615324740E-6    2.496897993198588E-6   -8.633575737623064E-7    1.005168777031855       8.295234164549057E-3
 8.979897989798980E8     9.103914377901530E-1   -3.682179638172374E-1    4.280555147885441E-6    2.553588051692394E-6   -4.672803413036911E-7    9.562487763768392E-7    1.005109483068404       8.269671761436448E-3
 8.985598559855986E8     9.104163393861376E-1   -3.684412512415806E-1   -4.758957559761561E-6    4.562958292675049E-7   -3.409482794199100E-6    1.428440476662685E-6    1.005053114048219       8.255323692329328E-3
 8.991299129912992E8     9.103161681230013E-1   -3.686231032111696E-1   -5.742697670523700E-6    3.124866758488613E-6   -4.213541432452176E-7    4.603561944741675E-6    1.005091037538657       8.213723782625108E-3
 8.996999699969997E8     9.101563277057123E-1   -3.689010314069165E-1    5.173555341693983E-6    2.090878548735052E-6    4.482494154631785E-7   -1.421496395233247E-6    1.005077161464135       8.167676178294326E-3
 9.002700270027003E8     9.100431835104640E-1   -3.689872804223415E-1   -3.334380030625767E-7   -4.541357941639155E-6   -6.737157341162733E-7    9.304504993167221E-7    1.004980408647545       8.189811084152763E-3
 9.008400840084008E8     9.098404299565838E-1   -3.691918469395051E-1    1.311147364897609E-6   -2.298639581896602E-6    5.786578713796363E-6    1.618021866388194E-6    1.004938888830506       8.296941616497825E-3
 9.014101410141014E8     9.097379911532611E-1   -3.694612433067971E-1   -4.736528289467161E-6    4.052691881741542E-7   -2.797836722457959E-6    2.100104085284290E-7    1.004944135288012       8.150859433475689E-3
 9.019801980198020E8     9.095819689134903E-1   -3.697166530463553E-1    1.678075592194070E-6    5.155081080061220E-6   -3.158599906030799E-6    3.408918761888866E-6    1.004803489656946       8.136137506216929E-3
 9.025502550255026E8     9.094122483415508E-1   -3.698632166673769E-1    9.009712575713689E-7    7.232354787422564E-6    3.006108371739109E-6    7.362606849683020E-6    1.004820878348432       8.060424008583301E-3
 9.031203120312032E8     9.094027954866186E-1   -3.699903434056127E-1   -2.019077053318852E-6   -3.007599166468352E-6   -5.566136335067442E-8   -1.748698141265230E-6    1.004759673660262       7.968330582730731E-3
 9.036903690369037E8     9.092379504114704E-1   -3.703699403497792E-1    5.401143730978926E-6    1.263552606311576E-6   -3.834237845654207E-7    7.562493441890664E-6    1.004758497699006       8.017294990045502E-3
 9.042604260426043E8     9.090861333696288E-1   -3.704232871235986E-1    8.885755516102132E-6    1.996524099209133E-6   -4.678974585770508E-6    3.743917102300412E-6    1.004695942971595       7.905618486784470E-3
 9.048304830483048E8     9.090122710217753E-1   -3.705750592900416E-1   -1.362720718357670E-6   -3.622080884947722E-6    4.253756787306852E-6    1.005223758171953E-6    1.004683379594138       7.980376686825151E-3
 9.054005400540054E8     9.090212003124906E-1   -3.708566990515915E-1   -3.321725043344656E-6   -3.428335672560231E-6   -9.860845006083184E-7   -7.493042679973619E-7    1.004580267147979       7.991063289381629E-3
 9.059705970597060E8     9.087600420485241E-1   -3.710792412626851E-1    4.204769593854469E-7    2.331754848119929E-6   -4.013781635395225E-6    4.110615799174049E-7    1.004582593347957       7.905184552238423E-3
 9.065406540654066E8     9.087352457720674E-1   -3.712220730392053E-1    9.591730749199841E-7   -2.473842171093167E-6   -4.383714275527316E-6   -2.751650675362368E-6    1.004501409983513       7.858856034221536E-3
 9.071107110711071E8     9.085640515181928E-1   -3.714457191526231E-1    5.653648551430980E-7    3.564713854249280E-7    1.926203778218586E-6   -2.576446124803638E-6    1.004517454405877       7.755394918821660E-3
 9.076807680768077E8     9.085512355763822E-1   -3.716633234832352E-1   -2.510055645503926E-6    2.219764698889915E-6   -9.465240416652379E-7    2.494385611133171E-7    1.004541046184951       7.690881615909433E-3
 9.082508250825082E8     9.083777095343113E-1   -3.717874463272942E-1    6.604923369277515E-6   -5.197888513755894E-6   -4.827927624006002E-8    4.647862311196137E-7    1.004352415607266       7.739003369636824E-3
 9.088208820882088E8     9.083492367261125E-1   -3.719827945595711E-1    3.802661793951380E-7   -7.616205731225905E-7   -2.459042929377766E-6    3.905161117472951E-6    1.004205712676339       7.672917304610369E-3
 9.093909390939094E8     9.082355470648086E-1   -3.722878096189598E-1    4.560342817429059E-6    6.303026092353914E-6   -1.520875485522808E-6   -7.145122720426068E-7    1.004355696589592       7.681767706139581E-3
 9.099609960996100E8     9.080980264666693E-1   -3.724286752627197E-1   -2.210646335032054E-6   -1.868496490842482E-6    3.614467671613669E-6   -4.789789531145907E-6    1.004083909876930       7.725181143960129E-3
 9.105310531053106E8     9.080947551778951E-1   -3.727642982987381E-1    6.131017471849065E-6    1.793140865274485E-6   -3.805448553360643E-6   -8.291782282780978E-7    1.004072927715143       7.591699656584531E-3
 9.111011101110111E8     9.079799123333026E-1   -3.729352042256220E-1   -2.081996321392901E-6    2.430960551489302E-6    8.472466326364670E-7    7.447718695593968E-6    1.003985568916274       7.545542610960932E-3
 9.116711671167117E8     9.078552650633821E-1   -3.731271900147674E-1    3.449509254165915E-6   -2.809270053478342E-6   -9.785052541095178E-7   -1.834373122680034E-6    1.003831698670167       7.427266373595207E-3
 9.122412241224122E8     9.077923706065930E-1   -3.733725911509478E-1   -1.635575628580547E-6    6.799211747520486E-9    1.077293912997980E-6    3.266997878805687E-6    1.003894436957992       7.461562366581656E-3
 9.128112811281128E8     9.076147492582339E-1   -3.736282456980733E-1   -1.827729903499199E-6    4.884171113806619E-6   -2.932607643907943E-6   -1.001456138963427E-6    1.003869690392449       7.416745719278250E-3
 9.133813381338134E8     9.076221201945711E-1   -3.737799970449764E-1    2.347854055516928E-6    3.881738954879303E-6    6.206371571844270E-9    2.171471958422221E-6    1.003729981267981       7.374313406515588E-3
 9.139513951395140E8     9.074694932219682E-1   -3.740319370110165E-1   -2.018691671986070E-6   -3.716910441067914E-8   -2.422618481984147E-6    7.280735069030944E-6    1.003668307961685       7.334428360031730E-3
 9.145214521452146E8     9.074116527265563E-1   -3.742040387018812E-1   -2.407263542160157E-6    2.051850414683433E-6    1.441331602149354E-7    5.284676537072657E-6    1.003618971698052       7.243945808475618E-3
 9.150915091509151E8     9.072786751684798E-1   -3.744639841561794E-1   -1.451777661458751E-6    3.023763397721354E-6   -5.363534763682954E-7   -1.231975646633719E-7    1.003533304718823       7.133440166243603E-3
 9.156615661566156E8     9.071765164901505E-1   -3.746392585583830E-1   -4.562863583045137E-6   -2.466787292527914E-7    3.024472127945135E-7    2.643262467608043E-6    1.003429214905754       7.039132878418872E-3
 9.162316231623162E8     9.070787794437380E-1   -3.748642704104683E-1   -1.470938286540589E-6   -2.485299743340639E-6    2.956264746008609E-6    4.431470646651388E-6    1.003372997308963       6.956300633166086E-3
 9.168016801680168E8     9.070145222549602E-1   -3.749978478712417E-1   -5.300199427927777E-6    7.979685720312744E-6   -1.028128195896845E-6   -1.752956950623182E-6    1.003244427333919       6.968187089300535E-3
 9.173717371737174E8     9.068846840780972E-1   -3.752019945936773E-1    3.945101489757548E-6    8.093775533714078E-7    6.673126691643532E-7    4.567399505095998E-6    1.003156663727720       6.793390033100417E-3
 9.179417941794180E8     9.067600214462249E-1   -3.754451324390916E-1    2.200971715135801E-6   -2.719373295239022E-6    8.076811811971963E-7    1.701770717476861E-7    1.003080014984212       6.780169057262420E-3
 9.185118511851186E8     9.066878380638514E-1   -3.756815512403426E-1   -2.316864096214779E-7   -4.205245589433261E-7    6.731105301568323E-7   -5.923168499794892E-6    1.003000643522505       6.646651515513389E-3
 9.190819081908191E8     9.066479076326288E-1   -3.757905115909666E-1   -2.951671459581718E-6    1.631132230222344E-6   -3.145189793732742E-6   -2.071719885518062E-7    1.002929223768709       6.605767895068518E-3
 9.196519651965196E8     9.065198850525005E-1   -3.760872596206987E-1   -4.116699022293606E-6    5.965107594036577E-6   -6.663299023293269E-7    5.240041755576107E-6    1.002982192708431       6.516242757199290E-3
 9.202220222022202E8     9.064212451445848E-1   -3.763132635733138E-1    3.430080934977751E-6   -5.469001628616864E-6    2.024932266362507E-6    1.717847832631162E-6    1.002756701924883       6.375988087536981E-3
 9.207920792079208E8     9.062677333797384E-1   -3.764645059148864E-1    2.274182362150944E-6    4.818955149283807E-6   -5.916253897235520E-6   -1.789224276254560E-6    1.002705046564891       6.346585270057873E-3
 9.213621362136214E8     9.062300979691261E-1   -3.766896942623812E-1   -1.079278444341752E-6   -1.813428990055321E-6   -1.459567926315831E-6    5.518432412186168E-6    1.002648772881541       6.180837536058758E-3
 9.219321932193220E8     9.060849091826567E-1   -3.769084569762404E-1   -1.514804542806713E-6    1.201205160977937E-6    1.462375606707149E-6   -2.144789287148321E-6    1.002598899155276       6.168989046800356E-3
 9.225022502250226E8     9.060019329411023E-1   -3.770822874632095E-1   -6.568610047657022E-6    4.020814247691470E-6    6.704273060301021E-7    3.831225961842308E-6    1.002535310876927       6.046517547962100E-3
 9.230723072307230E8     9.058847402248175E-1   -3.772763380985549E-1   -1.948553711310819E-7    2.001864522788908E-6    1.841274887637431E-6   -2.199384182307007E-6    1.002632118473644       5.984034974863894E-3
 9.236423642364236E8     9.058343867945463E-1   -3.775136429118182E-1   -2.464960290275007E-6    7.625528301227733E-6    7.490343479605662E-7   -5.554023498546241E-8    1.002496855504543       5.856854335945782E-3
 9.242124212421242E8     9.056992625290646E-1   -3.776473613867565E-1   -3.277791752029061E-6    1.339396733738756E-6    3.914417534503454E-6   -3.103959994834964E-6    1.002468452465433       5.805638621385068E-3
 9.247824782478248E8     9.055862595134718E-1   -3.779037476691070E-1    4.470774078331182E-7    3.554557016686679E-6    2.999630183829362E-6    7.627959830498540E-6    1.002458019571742       5.719068399054112E-3
 9.253525352535254E8     9.054925545333912E-1   -3.780939123275694E-1   -9.089590706842691E-7   -2.915774712049416E-7    2.451118822291208E-7   -1.249738639159853E-6    1.002389938145310       5.655904260069483E-3
 9.259225922592260E8     9.053488402176727E-1   -3.782567216381907E-1    6.936416705267651E-7   -1.574548994257402E-6   -2.372063442062097E-6   -2.514796005499845E-6    1.002333592017555       5.523358882255690E-3
 9.264926492649266E8     9.053372799144034E-1   -3.785058893679897E-1   -1.420583233302158E-6    2.176641176332617E-6    3.570095658237059E-6    3.646898999104540E-7    1.002270586970516       5.491141037852459E-3
 9.270627062706270E8     9.052313815778507E-1   -3.786535299313417E-1    1.341382273451237E-6    5.040138903489116E-6    1.954580746779165E-6    1.603427854411098E-6    1.002183293043381       5.424030872902569E-3
 9.276327632763276E8     9.051297808180339E-1   -3.788913747270409E-1   -7.714196123991198E-7    7.097805348345208E-6   -4.908417544023913E-7    7.226129725173746E-7    1.002118898363394       5.279106365225404E-3
 9.282028202820282E8     9.050129144911258E-1   -3.790905144596657E-1    1.206693287675939E-6    2.011859390821174E-6   -1.899585680820117E-6    2.404996549736033E-6    1.002007066782099       5.204719277375051E-3
 9.287728772877288E8     9.049357165262296E-1   -3.793502721208730E-1    4.781992721765854E-6    3.664029018966993E-8    3.175224530856415E-6    1.161759809085022E-6    1.001974825990717       5.123186088145942E-3
 9.293429342934294E8     9.047693471463952E-1   -3.795377239206064E-1    1.359861339346808E-6    6.172835127971923E-7   -4.086977139549481E-7    4.153210778367065E-6    1.001898217689052       5.042352383624740E-3
 9.299129912991300E8     9.046931119021150E-1   -3.797627764037296E-1   -1.747895407838747E-6    8.352728480892587E-7   -7.112990273915785E-7   -1.730243650209363E-6    1.001857635375711       4.992304943855422E-3
 9.304830483048306E8     9.046760512571314E-1   -3.798526675569232E-1   -1.607581382015571E-6    2.505521635144708E-6   -2.488319923417354E-7   -3.620977317817266E-6    1.001775866455280       4.861720410424481E-3
 9.310531053105310E8     9.044365316363282E-1   -3.800984920935442E-1    2.518588935656147E-7    2.079784281806471E-6   -2.500726208648035E-6    2.457547306649885E-6    1.001696363478757       4.810838059601313E-3
 9.316231623162316E8     9.043910590259906E-1   -3.802363923948520E-1    2.581240379829156E-6    3.047039789842322E-7    5.220705429117597E-6    6.161880888445153E-6    1.001637461888609       4.711375457420888E-3
 9.321932193219322E8     9.043419603209917E-1   -3.804679521890967E-1   -1.392052560351710E-6    2.147857219900286E-7   -3.405142701671210E-6    2.358381177432527E-6    1.001506522487863       4.611327137237979E-3
 9.327632763276328E8     9.042379027406959E-1   -3.806640346404101E-1    3.155510794520857E-6   -3.554244598003629E-6    3.052827489574617E-7    5.413488543688103E-6    1.001479367593453       4.575205716898219E-3
 9.333333333333334E8     9.041451211594017E-1   -3.808429685551789E-1    9.610706830218969E-7   -1.209625195363315E-6   -2.391632742379486E-6   -8.281660312347581E-7    1.001413756429057       4.413206640938458E-3
 9.339033903390340E8     9.040202428084694E-1   -3.810389983244974E-1   -4.189052891050507E-7    3.312993981299549E-6    3.904018672481839E-6    4.482098434774628E-6    1.001280177203942       4.304578115410508E-3
 9.344734473447344E8     9.039113421046343E-1   -3.813290284303711E-1   -2.016486095419011E-6   -3.347680835638228E-7    1.524228048254721E-6    7.571090374411335E-6    1.001206771348097       4.178647572778385E-3
 9.350435043504350E8     9.038494715411737E-1   -3.814906779253567E-1    2.492474889317139E-6   -3.465196791347919E-6   -8.788171742004598E-6    7.609964444266879E-7    1.001209965994953       4.197434932399387E-3
 9.356135613561356E8     9.037155755372620E-1   -3.816796881859959E-1   -3.763166680094169E-6    4.850867456127028E-7    5.149758953316916E-6   -4.049684792399485E-7    1.001105590893515       4.035244001573425E-3
 9.361836183618362E8     9.036551287467546E-1   -3.818366724102858E-1    2.389814384951001E-6    2.833893730692686E-6    3.630036638820865E-6   -9.296971656988935E-7    1.001061955327468       3.974567452415538E-3
 9.367536753675368E8     9.036092711188343E-1   -3.820822357318884E-1   -2.773556630778660E-6   -6.794185559310444E-6   -1.339584118175966E-6    1.441448509123562E-6    1.001051960653097       3.859633138840778E-3
 9.373237323732374E8     9.034550421535541E-1   -3.822389283264669E-1    1.124599619351087E-6   -1.868465492332902E-7    2.105350508523622E-6   -3.161755953945940E-6    1.000961324264633       3.741371729150496E-3
 9.378937893789380E8     9.035514853007962E-1   -3.824865606264836E-1    3.009880497273041E-6   -1.005407231126267E-6    2.528845127827694E-6   -6.885098440900977E-7    1.000939893652414       3.711455542748977E-3
 9.384638463846384E8     9.032746223184975E-1   -3.826435558971876E-1    4.344029538343295E-7    4.955974771621618E-6   -2.147065499368143E-6    1.090083053147431E-8    1.000983026550808       3.560485349316685E-3
 9.390339033903390E8     9.032073842228883E-1   -3.828915703197805E-1    6.286520251154710E-7   -8.791019380917110E-7    3.231073366656364E-8    4.498696656666386E-6    1.000848823438014       3.619810820572638E-3
 9.396039603960396E8     9.031565365964137E-1   -3.830977199837131E-1   -1.191556394331433E-6    3.893529696820345E-6    9.434170035353512E-7    1.354585463026612E-6    1.000918614074883       3.440730473014836E-3
 9.401740174017402E8     9.030132570498272E-1   -3.832374120346357E-1    4.802733597498482E-7    1.384587824698930E-6   -4.601038324460901E-6   -5.234087105152506E-6    1.000926075950246       3.411775427316539E-3
 9.407440744074408E8     9.028554557637027E-1   -3.835139373852356E-1    1.460342119444737E-6   -8.881472565555183E-7    4.285866214096760E-6   -5.071915174972349E-6    1.000781185464129       3.293342675097800E-3
 9.413141314131414E8     9.027829387901081E-1   -3.836593403688606E-1    1.667893645507779E-6   -3.967120875297550E-6    8.482552242107103E-7    2.586909666406563E-6    1.000799820299644       3.231904574667863E-3
 9.418841884188418E8     9.027183395811915E-1   -3.839278077225746E-1    3.045223117862407E-6    2.396393164719287E-6    6.695222042895869E-6   -2.012841188045317E-7    1.000754095833955       3.158005958779507E-3
 9.424542454245424E8     9.025918131873150E-1   -3.840559886057541E-1   -8.488710946558462E-7    1.658518405424820E-6    1.011290781449090E-6    5.740316613981551E-6    1.000731587710545       3.070815014229219E-3
 9.430243024302430E8     9.025529275429589E-1   -3.843249053828356E-1   -8.380862623141014E-7    3.239025521547555E-6    2.093382114751181E-6    3.377053336130974E-6    1.000704818359462       3.134442023877622E-3
 9.435943594359436E8     9.023633368015953E-1   -3.844465888613572E-1   -2.366113849398560E-6   -1.062434435287164E-6   -3.620408259201563E-6   -6.283829978782429E-8    1.000560198081480       3.022942808425411E-3
 9.441644164416442E8     9.022769730883207E-1   -3.847161352723416E-1    1.083441774602573E-6    6.838682189418060E-7   -1.588712227377470E-6    1.692335206664515E-6    1.000562170317854       2.949027475812990E-3
 9.447344734473448E8     9.021178910787383E-1   -3.849671767483818E-1   -9.639927223932222E-7    5.250755978790008E-7    1.165375707929384E-6    4.058995289132270E-6    1.000587853143940       2.830566579524873E-3
 9.453045304530454E8     9.020436591016987E-1   -3.851064822495663E-1    1.865738248625758E-6   -1.496855133640319E-6    1.473646802100103E-6   -8.211746321993944E-7    1.000551914586995       2.751912840575876E-3
 9.458745874587458E8     9.020187874676172E-1   -3.851972709227853E-1    3.831284190203383E-6   -3.994505717734003E-6    3.825326954855088E-7   -1.610624280335259E-6    1.000645615689243       2.700136270247423E-3
 9.464446444644464E8     9.018669569058405E-1   -3.854313087560105E-1   -5.394436973937630E-6    1.185989174822291E-6   -3.534152831344882E-7    1.507010916725480E-6    1.000503038577769       2.682182732053635E-3
 9.470147014701470E8     9.018099096085550E-1   -3.857392060878398E-1    1.894251416276371E-6    4.866658127668184E-7    1.057438350903313E-6    8.445713331733861E-6    1.000354668033814       2.579976695109240E-3
 9.475847584758476E8     9.017178054044770E-1   -3.859277518720285E-1   -7.672373393661084E-7   -1.334167214358961E-6   -9.671751327984984E-7    3.960963235348809E-7    1.000485010133327       2.576641729244994E-3
 9.481548154815482E8     9.016774898054342E-1   -3.861110932119029E-1   -6.027207282488513E-7    8.064191322090886E-8    4.474554662653278E-6   -1.340141185681299E-6    1.000378955055535       2.480523647151599E-3
 9.487248724872488E8     9.015600421407972E-1   -3.863607837746751E-1   -1.998185002981679E-6    3.030894630549111E-6   -7.898151155646749E-6    9.128474998818736E-7    1.000303036739174       2.444015230368021E-3
 9.492949294929492E8     9.014880026801871E-1   -3.865410260646542E-1    5.531326584190562E-7    4.362577435622849E-6   -3.206368286812025E-6   -1.010810417561567E-6    1.000341075094756       2.377385361505308E-3
 9.498649864986498E8     9.013275075474474E-1   -3.867275075948329E-1   -2.056629519292400E-6   -4.375433574419631E-7   -4.946376413744365E-6   -3.921128561310505E-6    1.000213990531852       2.362135663534215E-3
 9.504350435043504E8     9.012672395947283E-1   -3.868821724842862E-1   -4.146589841737761E-6    2.104460609731705E-6   -1.832735828007745E-6    5.307808869940019E-7    1.000295011771952       2.302446642826173E-3
 9.510051005100510E8     9.011954356933285E-1   -3.872406113654583E-1    7.232138543622526E-7   -3.051914117364739E-6   -2.546233393235788E-6    6.719124173812048E-6    1.000266173698979       2.292867588521080E-3
 9.515751575157516E8     9.011319998358365E-1   -3.873114452599897E-1   -1.745558102176112E-6    2.210495337387415E-6   -5.518570556846424E-6   -8.297121780765126E-7    1.000283127374314       2.186540687542550E-3
 9.521452145214522E8     9.010383437507449E-1   -3.875580281492906E-1    2.693506074534561E-6    5.588098149629495E-6   -2.150462163977716E-6    7.319812320427287E-6    1.000208849423344       2.143365364598269E-3
 9.527152715271528E8     9.008578821405114E-1   -3.876509642038540E-1   -2.530104185399591E-6   -5.029330724561754E-7   -1.599207627848012E-6    3.633968970946911E-6    1.000255928380194       2.161077128116875E-3
 9.532853285328532E8     9.007817594415584E-1   -3.878880151855187E-1   -3.022190549224965E-7    2.900407846257359E-7    7.169864855840430E-6    3.647523873575056E-6    1.000265889124520       2.110537241892159E-3
 9.538553855385538E8     9.007303437374230E-1   -3.880563909701755E-1   -2.086069127660367E-6    2.128428418133313E-6    1.256517375995166E-6    1.150549964177946E-5    1.000217037099310       2.140587048026631E-3
 9.544254425442544E8     9.005848220404921E-1   -3.882558154781791E-1    1.993490430301985E-6    4.255906426670260E-6   -6.026379043825210E-6    1.190989266718060E-6    1.000154793756149       2.067100735246667E-3
 9.549954995499550E8     9.004244164579511E-1   -3.885172352346126E-1    2.138621411377679E-7    1.886594283252130E-6    3.560831225354546E-6    6.595681299558564E-7    1.000168632561066       2.037540019511805E-3
 9.555655565556556E8     9.003323452128342E-1   -3.887348482424720E-1    1.376315178300434E-6    6.754605813840703E-7    2.268020716659580E-7    3.930616889079254E-6    1.000164466340160       2.021962641741571E-3
 9.561356135613562E8     9.002283162078877E-1   -3.889182972446114E-1   -2.610698942568725E-6    6.062610319084184E-7   -8.210839909951247E-6    2.912364575704309E-6    1.000184468802642       2.002676256398919E-3
 9.567056705670567E8     9.001132231370029E-1   -3.891526452799018E-1   -1.334871071536902E-6   -4.586433532786854E-7    3.828501595786781E-6    3.399772742285437E-6    1.000109900460926       2.007481433662359E-3
 9.572757275727572E8     9.000356465860684E-1   -3.892727561914825E-1   -1.040743192616981E-6    5.335324286635452E-7   -4.932916107975683E-6   -2.686042673336039E-6    1.000208767944419       1.984092533438224E-3
 9.578457845784578E8     8.998846356069496E-1   -3.894842545672702E-1   -3.742945562791150E-7    2.239103672507453E-6   -7.021451632305005E-7    1.024642290656958E-5    1.000148749933029       1.944453992599020E-3
 9.584158415841584E8     8.997763817191211E-1   -3.896962743774777E-1   -1.022138563312743E-6   -2.475118086405888E-6   -5.534825465527478E-6    2.201657692173030E-6    1.000128593602188       1.998538337255691E-3
 9.589858985898590E8     8.997134621692122E-1   -3.898480121848414E-1    1.134773656140342E-6   -3.281580601098450E-7   -6.303568544518617E-6   -4.339099368768836E-6    1.000145112237380       1.961889572230453E-3
 9.595559555955596E8     8.995542269853116E-1   -3.900784103492630E-1    1.327134535640144E-6    1.406944987925371E-7   -3.371707058821704E-6    2.165793202752937E-6    1.000140517073586       1.948253086319697E-3
 9.601260126012602E8     8.994113473865170E-1   -3.902544923570587E-1    2.330401927036793E-6    6.734771283534107E-7   -7.089702471027162E-7    3.681405264926160E-6    1.000156182000010       1.954250587667559E-3
 9.606960696069607E8     8.993293449124308E-1   -3.904798305435337E-1   -1.365675313665988E-6    6.300645772875821E-7    6.092202036576986E-7    7.464505151902898E-8    1.000118504491752       1.993784770367673E-3
 9.612661266126612E8     8.991944787377454E-1   -3.905993693140393E-1   -1.722030577751210E-7    9.211375278137449E-7   -1.127577628970933E-6    5.209560187571534E-6    1.000155496207861       1.999327446105246E-3
 9.618361836183618E8     8.990458061255457E-1   -3.908629799876093E-1    5.361196794607797E-6    2.583350084208639E-6    1.928264342426765E-6   -2.314340811738382E-6    1.000134078684486       1.996041235007215E-3
 9.624062406240624E8     8.989125070044864E-1   -3.909960378421732E-1   -1.466703214391018E-6    3.013537187613595E-6    1.499374653735384E-6    3.400145492989468E-6    1.000175763827986       2.005056687002703E-3
 9.629762976297630E8     8.987898272789572E-1   -3.911972455054116E-1   -2.327447792184732E-6    5.802378971663094E-7   -4.707172243572399E-6    3.120365585431550E-6    1.000150753968347       1.852540357910919E-3
 9.635463546354636E8     8.987292998119395E-1   -3.913868781226179E-1    4.071633358418114E-6   -4.601516723785299E-6    4.019448497719692E-6    7.618288702157911E-6    1.000145891783080       1.925648536829160E-3
 9.641164116411642E8     8.986252452089857E-1   -3.916286602911568E-1    2.490825961189042E-6    4.251909916260424E-6    3.473639497089388E-6    3.669412441996958E-7    1.000234821316990       1.918744611518635E-3
 9.646864686468647E8     8.984354533184294E-1   -3.917766379359565E-1   -4.568095289565773E-7    2.677259982846184E-6    3.223450556724479E-6    2.940281961464609E-6    1.000292290834532       1.944384114356316E-3
 9.652565256525652E8     8.983192784092375E-1   -3.920066288730950E-1   -1.693970527989865E-6    4.379452446183831E-6   -1.765760306229376E-6    9.364404531777519E-7    1.000244906733669       1.979820981597915E-3
 9.658265826582658E8     8.982118849487556E-1   -3.922091161378540E-1   -2.163818726827387E-6   -2.413477783634731E-6    7.832041363976388E-6   -1.349778941675761E-6    1.000313162145773       1.968606307534709E-3
 9.663966396639664E8     8.980617625727993E-1   -3.924263405364293E-1    3.785699871800504E-6    2.334063460762184E-6    3.775464874320496E-6    6.641290048266495E-7    1.000204615179310       1.986626544945122E-3
 9.669666966696670E8     8.979774057345599E-1   -3.926423331655992E-1    1.778766807130827E-6   -5.953984416654409E-6    1.512670821556720E-6   -1.524534147176083E-6    1.000136764926036       2.017212226047652E-3
 9.675367536753676E8     8.978202232807556E-1   -3.927942330197133E-1    4.883899896807099E-6   -7.702939864505227E-7    3.440446576218787E-6    8.477462623222193E-6    1.000210112605250       2.135346333842348E-3
 9.681068106810681E8     8.977234914276641E-1   -3.930266943486309E-1    5.872678909429838E-7    1.242534581404580E-6   -6.941345932710870E-6    4.850435283150748E-6    1.000332879516958       2.183724527483502E-3
 9.686768676867687E8     8.976532718419129E-1   -3.932281767165320E-1    1.809859100829425E-7    7.449950560025944E-6    8.738609620871476E-7    5.916361969221410E-6    1.000287693054519       2.017090130532047E-3
 9.692469246924692E8     8.974732764607816E-1   -3.933955588157304E-1   -3.702073669633131E-6    3.283907185208259E-7    7.698077209116050E-7    2.223003826458702E-6    1.000231823519620       2.185434172076735E-3
 9.698169816981698E8     8.973592190775304E-1   -3.935968580878038E-1    2.627480100420225E-6    8.361214478150512E-7   -2.494535531290915E-6    6.579503791507480E-6    1.000186216459807       2.171684025769285E-3
 9.703870387038704E8     8.971324332010437E-1   -3.937943624679737E-1   -2.120226235745340E-6   -3.217107165489191E-6    2.706199249670744E-6    7.528371315491665E-6    1.000305394876485       2.215827174100199E-3
 9.709570957095710E8     8.969817753793753E-1   -3.939935705587227E-1   -2.667236375824348E-7    3.265787098113730E-6    1.026005861759221E-6    6.666316610598677E-7    1.000280760607130       2.244025042268487E-3
 9.715271527152716E8     8.969334321682803E-1   -3.942425055347600E-1   -7.480341688299805E-6    3.790866035690889E-6    2.626520613928491E-6   -5.224739290437488E-7    1.000236301296129       2.291780378986317E-3
 9.720972097209721E8     8.968363309533748E-1   -3.943943860974193E-1    4.598440524674186E-6   -1.316296021483800E-6   -8.151755897471362E-7    2.737507414155628E-6    1.000135792378981       2.360336193567514E-3
 9.726672667266726E8     8.967009973641548E-1   -3.945562767084630E-1   -6.024001228218775E-7    3.168603199053146E-6   -2.280633814070379E-6    1.674262652296119E-6    1.000351321013709       2.250326801925262E-3
 9.732373237323732E8     8.965375033970947E-1   -3.947637679597205E-1   -4.568910746381833E-7    2.743266719557795E-6    2.089030035188908E-6   -1.004376531521746E-6    1.000431464614258       2.440490598230861E-3
 9.738073807380738E8     8.963614721411582E-1   -3.949678617971011E-1   -1.551087085165183E-6   -2.722407296247771E-6   -4.233018199198357E-6    3.445278496390298E-7    1.000318751269161       2.375434856626244E-3
 9.743774377437744E8     8.963174127457467E-1   -3.951878192982344E-1   -8.825561851190457E-6   -4.914033565698255E-6    6.566306509764820E-6    1.635646718292663E-6    1.000314686299887       2.444585928630006E-3
 9.749474947494750E8     8.961525637683794E-1   -3.954896218865603E-1    1.782839835286486E-6    2.718183243104752E-6    8.073612621224306E-7    4.223932702720088E-6    1.000258722694718       2.407727658579831E-3
 9.755175517551755E8     8.960715964561794E-1   -3.956291215953281E-1    4.529454656702633E-7   -9.240833931909780E-7   -7.862753440062676E-7    2.458436231874893E-6    1.000403770084240       2.537875563960420E-3
 9.760876087608761E8     8.959403297310931E-1   -3.958363525442766E-1   -7.305865072988658E-8   -3.971643034242328E-6   -1.197044833487719E-6    9.416147036161080E-6    1.000249167340763       2.458361538933326E-3
 9.766576657665766E8     8.957680027975257E-1   -3.960336393103108E-1    4.301383983153348E-6    8.525177966331852E-6   -2.340669409668283E-6   -7.237033459625220E-6    1.000366371497747       2.405242246786496E-3
 9.772277227722772E8     8.956320188330633E-1   -3.963134523542529E-1   -3.971201625858074E-6    5.020570407198406E-6    1.725156699124904E-6    1.776583728216248E-6    1.000372890910707       2.565556985783930E-3
 9.777977797779778E8     8.955167476036281E-1   -3.964942475060552E-1    2.915136175594016E-6   -4.309451553263530E-6   -1.912256732296305E-6    7.882435077871674E-6    1.000424411334753       2.683505488151938E-3
 9.783678367836784E8     8.954307362328549E-1   -3.966277934745171E-1   -3.988075998159564E-6   -1.958586821864223E-6    2.673854551888354E-6   -1.400864728877672E-6    1.000498971563518       2.604842530495827E-3
 9.789378937893790E8     8.952867874923719E-1   -3.969286440313458E-1   -2.345871839643881E-6    2.174185596878260E-6    2.224285324232715E-6    6.185936119010636E-7    1.000392286420773       2.595567087204418E-3
 9.795079507950795E8     8.950874758480862E-1   -3.971586750755093E-1   -1.354231294037727E-6    4.214903647167966E-7    3.062229063191410E-6    2.561691105592491E-6    1.000483847392562       2.661246545996749E-3
 9.800780078007801E8     8.950283452964030E-1   -3.973244972982328E-1    5.238687114617781E-7   -6.090825492591270E-6    1.071492532918522E-6   -7.472178813257896E-7    1.000398904237268       2.682049844490103E-3
 9.806480648064806E8     8.948654872278884E-1   -3.975631157870970E-1   -2.904849959578900E-6    1.736661481647506E-6   -1.991444433398764E-7    9.654201528976018E-7    1.000477769733341       2.740400675049182E-3
 9.812181218121812E8     8.946342072941359E-1   -3.977738166582457E-1    1.397480568529548E-6    1.551064973040694E-6    1.584616564599329E-6    5.185591597773870E-6    1.000469965850553       2.745071522312154E-3
 9.817881788178818E8     8.945129218240121E-1   -3.979606796449736E-1   -4.228816450661157E-7    3.328547834176784E-6    1.977024973846330E-6    4.091340455833594E-6    1.000455645887539       2.774893417883236E-3
 9.823582358235824E8     8.943339546329339E-1   -3.981782920380344E-1   -1.154767706332135E-6   -5.954427522746991E-6    1.616493867310225E-6   -1.487224070707241E-6    1.000432742515068       2.880072199715351E-3
 9.829282928292829E8     8.942999901934745E-1   -3.983669307045904E-1    4.627280426192004E-7    1.800297766219768E-6   -6.232749043958848E-6    3.146935166110069E-6    1.000440172414857       2.866240395592420E-3
 9.834983498349835E8     8.940863381409727E-1   -3.985970189067884E-1   -1.875265243317031E-6   -8.030756193787702E-6   -9.533712845439215E-6   -2.268254956637439E-7    1.000426348180927       2.955546749781020E-3
 9.840684068406841E8     8.940285112669474E-1   -3.988842768738636E-1   -8.270822866255176E-7    8.784906335719302E-6   -3.408597486726253E-6    4.645551068426341E-6    1.000515354137431       2.966328883922656E-3
 9.846384638463846E8     8.938644096588385E-1   -3.991363826594224E-1   -2.027906369208426E-6    6.793642880293369E-6    7.573225883364936E-7    3.040237269570246E-6    1.000411666597015       3.056081470475645E-3
 9.852085208520852E8     8.938093016368210E-1   -3.993365687781070E-1   -8.036541867455526E-7    2.047488736062737E-6    4.376899565319337E-6   -3.354814587759102E-6    1.000384588483962       3.064813018525317E-3
 9.857785778577858E8     8.937619305978933E-1   -3.995375059251556E-1    1.226270056120765E-6    4.887677472679915E-7    7.214294814912756E-6   -3.014243786317614E-7    1.000361298772955       3.035517880639595E-3
 9.863486348634864E8     8.935091435905198E-1   -3.996298271293887E-1   -1.337732655186780E-6   -1.413965466204708E-7    5.177795366322247E-6   -3.020861042490643E-6    1.000296055621113       3.133900054434872E-3
 9.869186918691869E8     8.934194733660227E-1   -4.000266329995166E-1    6.312637727340729E-6    4.897360650259869E-6    2.151687706452886E-6    9.743365928610500E-7    1.000168529941082       3.141156817608833E-3
 9.874887488748875E8     8.933295827386265E-1   -4.001922841775779E-1    9.568770351079826E-7   -1.600345344688326E-6   -2.837934494368782E-6    2.879464341401877E-6    1.000347548025335       3.201670423009762E-3
 9.880588058805881E8     8.931092783466774E-1   -4.004300763993121E-1   -6.701689305687858E-6   -3.820729056248475E-6   -1.914528768329009E-6    8.520379593509833E-6    1.000219259221016       3.195812808550944E-3
 9.886288628862886E8     8.930026801389506E-1   -4.007083498474252E-1   -2.722845187776259E-6    6.351332679605658E-6   -5.468186521174346E-7    8.286035742552605E-6    1.000199149897114       3.185749070911512E-3
 9.891989198919892E8     8.929483629857993E-1   -4.008756664710704E-1    2.297132279541524E-6    5.382380093597361E-6    5.928552367315626E-7    1.853214426887510E-6    1.000290069175384       3.184852851458805E-3
 9.897689768976898E8     8.926814183215731E-1   -4.011542741098337E-1    2.226108210668381E-6    3.834033021725659E-6    1.954589407856208E-7    3.013417690345565E-6    1.000272099867421       3.243619683623502E-3
 9.903390339033904E8     8.926082751149922E-1   -4.012956223778364E-1   -6.253465490387592E-6    1.422634218085753E-6    6.467245292126853E-6   -1.599004246560584E-6    1.000250604508752       3.318310771092024E-3
 9.909090909090909E8     8.924465689936795E-1   -4.017068574868147E-1   -2.105576313136605E-6    3.572697580437205E-6    1.408549139175926E-6    6.747765902802935E-6    1.000189816337186       3.340037832416346E-3
 9.914791479147915E8     8.922771497194570E-1   -4.018132542344752E-1   -6.590049195757140E-6    1.785126994319374E-6    3.094947601507614E-6    4.858943062428832E-7    1.000236098598387       3.404340180989906E-3
 9.920492049204921E8     8.922275287940691E-1   -4.019629090200025E-1   -3.037271014226687E-6    2.003406991701728E-6    1.054196111106670E-6   -2.789822554161723E-6    1.000203553405160       3.360874463504348E-3
 9.926192619261926E8     8.920524091215538E-1   -4.021673012269643E-1    1.150411365081213E-6    1.336519901837553E-6    4.333082098533323E-6    1.726237330638508E-6    1.000185184550206       3.394211683030281E-3
 9.931893189318932E8     8.918631237478530E-1   -4.023754102574661E-1    6.900912371417153E-6    2.786114714712291E-6    1.557912446183294E-6    1.206662002614985E-6    1.000160861268633       3.381548069550040E-3
 9.937593759375938E8     8.917613269728030E-1   -4.026077437177849E-1    2.619918531152309E-7    7.285949755784317E-6    3.600430974628557E-6   -1.532676690168158E-6    1.000191912567151       3.460282245244955E-3
 9.943294329432943E8     8.916634873151938E-1   -4.027835691596132E-1    1.670806772770736E-6   -4.571427728850635E-7    8.953163086070661E-7   -2.615430310083477E-6    1.000167974401568       3.424127819240882E-3
 9.948994899489949E8     8.915177982791023E-1   -4.030536596315088E-1    8.881315206936831E-7    3.845231646506764E-6   -1.126692347039074E-6    7.345686376043730E-7    1.000147949558905       3.393843351107071E-3
 9.954695469546955E8     8.914162793784686E-1   -4.032680389143981E-1   -2.345962689349105E-6    5.736850772058696E-6    3.619032598652406E-7    5.784355451341931E-6    1.000172274693910       3.425388422633764E-3
 9.960396039603961E8     8.912321137472921E-1   -4.034787079242614E-1    3.635499413824354E-6    3.779833023559985E-6   -3.776932301075389E-7    9.739304148566789E-7    1.000134710941124       3.379431815624547E-3
 9.966096609660966E8     8.911113344827312E-1   -4.037538961804743E-1   -5.956531158061251E-6    3.766929365556584E-6    1.891367391012095E-6   -6.520054118951284E-6    1.000113187786995       3.404062630663483E-3
 9.971797179717972E8     8.910082015735944E-1   -4.038713889649265E-1   -2.367081037120587E-7   -1.995904948759465E-6   -6.791560031419074E-7    6.952295431833001E-6    1.000139288105323       3.433483838424422E-3
 9.977497749774978E8     8.908911816514089E-1   -4.040578106939048E-1   -1.918572327036951E-7   -5.291046586515377E-6   -3.658184535928860E-7   -5.028349628402793E-7    1.000100495400269       3.376638936186160E-3
 9.983198319831983E8     8.907135231414557E-1   -4.043621217466810E-1    4.807994359776599E-6    7.686760039451659E-6    2.341584620727189E-6    1.525663549299854E-6    1.000004257478625       3.399245142505609E-3
 9.988898889888989E8     8.906444692480107E-1   -4.044665366912831E-1    1.285540269782422E-6    7.026712383380591E-6   -4.612242422026696E-6   -8.139613185745476E-9    1.000013322427626       3.404338247893977E-3
 9.994599459945995E8     8.906177751455910E-1   -4.047645542280396E-1    1.878564539060123E-6    9.822612350679750E-7    1.626436780632091E-6   -3.443858183263249E-6    9.999651337847482E-1    3.382926176221234E-3
 1.000030003000300E9     8.904415435118761E-1   -4.049795182365724E-1    3.111010836532405E-6   -1.744428201151055E-8    1.335032780348505E-6    9.167841473120935E-7    9.999400950415825E-1    3.387501112383560E-3
 1.000600060006001E9     8.902961960241514E-1   -4.051834597897575E-1   -3.694505148078718E-7   -6.020341840490431E-6   -1.943580786071354E-6   -4.828830197995381E-7    9.999346380769210E-1    3.408963533643318E-3
 1.001170117011701E9     8.902051259465937E-1   -4.054293036167310E-1   -6.700792995515793E-7    4.674084862574714E-6    4.046310917117065E-7    2.872075763308496E-6    9.999414048729239E-1    3.337752857121425E-3
 1.001740174017402E9     8.900597686273203E-1   -4.056730294346257E-1   -6.435668957857074E-6    1.676522588234772E-6    1.530256349202261E-6    3.310804977019821E-6    9.999235840545203E-1    3.271112217780872E-3
 1.002310231023102E9     8.898681020264729E-1   -4.059007186145938E-1    4.083804171478528E-6    3.810601623311211E-6    3.242311615848820E-6    3.688026616786717E-6    9.998563005901971E-1    3.256841905124994E-3
 1.002880288028803E9     8.898526848335577E-1   -4.061792862823572E-1    3.131148458381225E-6    4.671774642481403E-6    3.904257267466743E-6    4.290130532392096E-6    9.998233828837746E-1    3.267094065719436E-3
 1.003450345034503E9     8.897016208970058E-1   -4.063295984954286E-1    6.116164763449839E-6   -1.577242195532096E-7    2.089406916117950E-6    9.742084957896641E-8    9.998916432747154E-1    3.192700544690415E-3
 1.004020402040204E9     8.896220176847099E-1   -4.065502632906900E-1    5.320958965569273E-6    3.695988120177098E-6   -1.763814661498061E-6    6.129164152993197E-6    9.998819651072399E-1    3.244211580056622E-3
 1.004590459045905E9     8.895124369807340E-1   -4.067652348856347E-1   -4.734747049962386E-6   -1.576170959151418E-6    2.835614538431813E-6    2.137452953560548E-6    9.998795384252139E-1    3.162462953044677E-3
 1.005160516051605E9     8.892996011845624E-1   -4.069455277818194E-1    2.764968601871912E-6    3.907627150087516E-6    2.755456634267759E-6    1.677370465237651E-6    9.999868569606394E-1    3.182906698644570E-3
 1.005730573057306E9     8.891978475339229E-1   -4.071581601267603E-1    3.620559784502863E-6    4.015504906411116E-6   -2.530971956597364E-6    4.272644836953181E-6    9.998848211856014E-1    3.024904372850561E-3
 1.006300630063006E9     8.891460096974493E-1   -4.074009425075006E-1   -8.598989887242118E-7    5.177649057219773E-6   -5.907027583867744E-7    2.355682791221279E-6    9.999315798439705E-1    3.038340600389583E-3
 1.006870687068707E9     8.889039516808086E-1   -4.075835637966677E-1    4.495337033193608E-7    7.399312637424933E-7    1.479891261150372E-6   -4.460833696880126E-6    1.000008018947718       3.080281108702959E-3
 1.007440744074407E9     8.887926569056771E-1   -4.077915318074291E-1    3.805544138477101E-6    3.653714318033130E-6    4.856727494031821E-6    7.226926932508879E-6    9.999268154520069E-1    2.975396629205461E-3
 1.008010801080108E9     8.887087293991950E-1   -4.079979903614474E-1   -2.730726074703356E-6   -4.073993655679342E-6   -1.271783964354949E-6   -1.348995086829197E-6    9.999252577237115E-1    3.038510260996743E-3
 1.008580858085809E9     8.885869441212639E-1   -4.081749484023492E-1   -9.437677715435940E-7    1.564014719053329E-6   -1.776462921782521E-6    6.287379470315763E-6    9.998667733162060E-1    2.873922674389364E-3
 1.009150915091509E9     8.884954602670919E-1   -4.084388865652742E-1   -1.055914671449761E-6    4.434900706353028E-6    2.636731130117354E-6    1.465172248396145E-7    9.999718018707144E-1    2.968723424742421E-3
 1.009720972097210E9     8.883864996701875E-1   -4.086461841816488E-1   -4.380689794823991E-6   -6.810593734095680E-7    6.434168403296144E-6    2.017949215721573E-6    9.999578190606643E-1    2.942778127783073E-3
 1.010291029102910E9     8.882629925005922E-1   -4.088626621552451E-1    2.704849323231483E-6   -3.533878392194583E-6    5.588216080432304E-6    3.702599155820371E-6    9.999502435468157E-1    2.860361408069902E-3
 1.010861086108611E9     8.881390820090360E-1   -4.090578719561881E-1   -3.420174615635287E-6    1.707036071227290E-6    8.916626357511099E-8    4.097604118301718E-7    9.998994902411013E-1    2.713632927830759E-3
 1.011431143114311E9     8.880327461751719E-1   -4.092755379351807E-1    2.297389586619098E-6   -7.382836140219853E-7    1.163342768066368E-6    2.344816639531334E-6    1.000035645980748       2.755903953071211E-3
 1.012001200120012E9     8.879414362569366E-1   -4.094912148212054E-1   -3.981502863446185E-6   -4.621138350155344E-6    1.783666556676028E-6   -6.798251321786027E-6    9.999969638220279E-1    2.679012850782767E-3
 1.012571257125713E9     8.878171453310172E-1   -4.096868517897188E-1    3.089665546647732E-6    2.190645101222118E-7    5.316390811932236E-7   -1.466804284670798E-6    9.999497120271891E-1    2.688584626060868E-3
 1.013141314131413E9     8.877136132635949E-1   -4.099029803553675E-1    1.820274607390665E-6    1.377159513445202E-7    4.896422934865425E-6    1.321063865369363E-7    9.999731987856572E-1    2.652841315616654E-3
 1.013711371137114E9     8.876263422011238E-1   -4.101273914144709E-1    2.800958589468217E-6    3.142967273194260E-6   -1.145055590348221E-6    2.117442951097295E-6    9.999950607016496E-1    2.627767693206588E-3
 1.014281428142814E9     8.875287453445945E-1   -4.103150629282908E-1   -6.492865323996591E-7    1.050575223670816E-6    8.389197136626549E-6    1.091838675858984E-6    9.999874785882318E-1    2.687956616783186E-3
 1.014851485148515E9     8.873414984885252E-1   -4.104511683712891E-1    4.005914848006419E-6    1.417083713300616E-6    4.201981347251431E-6   -3.076991739572066E-6    1.000082763825022       2.677532400995340E-3
 1.015421542154215E9     8.872500286197389E-1   -4.107397262240563E-1    9.234180464124988E-8   -1.137336735030051E-7    3.340702692624807E-6   -2.574262594122961E-6    1.000049706866261       2.510949437906611E-3
 1.015991599159916E9     8.871661789445523E-1   -4.109405708414499E-1   -5.822465383497432E-7    1.190191207601700E-6    1.984021682630985E-6   -1.468516802196126E-6    1.000163678012409       2.569781801410747E-3
 1.016561656165617E9     8.870326288401188E-1   -4.111713220684586E-1    2.438119153488383E-6    5.081163745973207E-6   -2.616731467438030E-6    4.199107695309149E-6    1.000137145005684       2.512154044968298E-3
 1.017131713171317E9     8.869435091741139E-1   -4.113299358462172E-1    1.711348215477897E-6   -1.311016179878119E-6    1.694200181961678E-7   -2.652249324100460E-6    1.000116234244163       2.449812301835329E-3
 1.017701770177018E9     8.867892246086326E-1   -4.115586649366536E-1   -5.398485540068934E-7    7.993535978552238E-7   -3.413514041750636E-6   -1.754313824553528E-6    1.000162905472046       2.420670500326376E-3
 1.018271827182718E9     8.867328343954322E-1   -4.117366975156200E-1   -1.905142104823896E-8    1.773875910481633E-6    4.772746324984589E-6    3.796183998504170E-6    1.000127747577785       2.425757725012212E-3
 1.018841884188419E9     8.865534996104927E-1   -4.119124159651544E-1    4.395028577147808E-6   -6.888176615782049E-8   -3.681765030922982E-7    1.694976815010680E-6    1.000124169890645       2.313347024356315E-3
 1.019411941194119E9     8.865363825885808E-1   -4.121019424150686E-1    2.002198765488401E-6    4.750716549797823E-6   -1.008114154430693E-6    1.733638545191644E-7    1.000159629722277       2.326998549461291E-3
 1.019981998199820E9     8.863019672676290E-1   -4.122715634602970E-1    6.266342211947083E-6   -1.840699863053222E-6   -1.624441256994576E-6   -1.488134128295198E-6    1.000159714087056       2.292093769665869E-3
 1.020552055205521E9     8.862368998533748E-1   -4.124821316962142E-1    2.584637458921499E-6    2.820944285228752E-6   -2.375543064090001E-6    6.687256334979213E-6    1.000182386256508       2.281605943797829E-3
 1.021122112211221E9     8.861640480355646E-1   -4.126531393660357E-1    3.269857350804199E-6    3.832038812770639E-6   -4.200325918396599E-7    8.219942327284021E-6    1.000194381530610       2.207149825315335E-3
 1.021692169216922E9     8.860016821570081E-1   -4.129381146919328E-1    5.607252162786753E-6    2.400068505796383E-6    4.148763842453855E-6   -5.582894771749293E-6    1.000233593992345       2.209724772090038E-3
 1.022262226222622E9     8.859114785421158E-1   -4.131006340681645E-1    2.858658402928580E-6   -5.692177485623691E-7    5.216942354048401E-7   -4.858074311814011E-6    1.000205550661716       2.193250034123859E-3
 1.022832283228323E9     8.858304494145215E-1   -4.133359452301260E-1    2.680807626659807E-6    4.257072233651401E-6    5.475874030593362E-6    1.919568322487663E-8    1.000253597813631       2.194224820184843E-3
 1.023402340234023E9     8.857378258651698E-1   -4.134595973098185E-1    1.461251705489153E-6    4.820478572055012E-6   -2.219274620716940E-6    3.606879573754996E-6    1.000289517319698       2.138435680902560E-3
 1.023972397239724E9     8.854961006896366E-1   -4.136824893803567E-1    1.798905917595543E-6    5.443855203972265E-7   -1.937202484693427E-6   -1.796925802018312E-6    1.000305823919280       2.147599860747947E-3
 1.024542454245425E9     8.855170749599381E-1   -4.139396134384297E-1    2.186340183239823E-6    2.370094750409838E-6   -1.556817761884286E-6   -1.891383779697925E-6    1.000371793109332       2.123783648002735E-3
 1.025112511251125E9     8.852809917300923E-1   -4.140927156639614E-1    2.630278597675032E-6    1.446096620421978E-6    2.373906561446849E-6    6.132457165881583E-6    1.000311352414269       2.082003646438474E-3
 1.025682568256826E9     8.852876799620882E-1   -4.142963775635839E-1    3.549876741686892E-6    4.324471549171941E-7    9.566139979514204E-6    7.599418123957268E-6    1.000407795193569       2.093363668283168E-3
 1.026252625262526E9     8.851928869890718E-1   -4.144929028080783E-1    6.911475908679683E-6    8.818509305134619E-7   -7.342015853567674E-6   -3.501178089878317E-6    1.000480022988428       2.072228723589541E-3
 1.026822682268227E9     8.850457082691466E-1   -4.147327021465895E-1    1.622416738699601E-6    2.879091081661707E-6    7.670381757424446E-6    4.785057273372117E-8    1.000449005865538       2.037201297909723E-3
 1.027392739273927E9     8.849757463988249E-1   -4.150009113420088E-1    3.140421274374855E-6    1.573024002605637E-6    3.058959272136206E-6    5.568876587373424E-6    1.000533671997772       2.083974555874479E-3
 1.027962796279628E9     8.848185082240917E-1   -4.151356753090928E-1    5.065182435134435E-7   -4.418283011328421E-7    6.410536030205559E-7   -5.399670386516882E-6    1.000539926865982       2.072900441702961E-3
 1.028532853285329E9     8.848554596793593E-1   -4.153361755461030E-1    3.459692924176617E-6    2.367942482584373E-6   -6.343767843376658E-7   -6.536091750933435E-6    1.000576065744511       2.054467672728813E-3
 1.029102910291029E9     8.847104543005582E-1   -4.154816033966935E-1    5.424691055691199E-6    8.601955486463951E-7   -1.725858281743563E-6    1.934634957975996E-6    1.000661603501451       2.053075491976018E-3
 1.029672967296730E9     8.845579417786698E-1   -4.157537514370904E-1    9.103444902184116E-7    5.210110367270428E-6    5.660605154670923E-6   -1.275380725042805E-6    1.000720204716042       2.091208835690860E-3
 1.030243024302430E9     8.844751757303545E-1   -4.159574354546517E-1    1.249042325408226E-6    2.685652837175380E-6    2.371810381242042E-6    2.428940396601211E-6    1.000767511131869       1.986389367527371E-3
 1.030813081308131E9     8.843260695544826E-1   -4.162111726426206E-1    3.510429398931743E-6   -3.315271472996372E-6   -1.310979450942780E-6    2.689775731023851E-6    1.000778112052814       2.017589131891075E-3
 1.031383138313831E9     8.842610448721916E-1   -4.163273130308157E-1    1.675637166655978E-6   -1.122087913974104E-6   -2.150078712154582E-6    7.292659244642566E-7    1.000781018903463       2.098966735203746E-3
 1.031953195319532E9     8.841113942373861E-1   -4.165149157771281E-1    8.521870996536458E-6    1.233595805445552E-6    9.595265700849461E-7    3.577015424044732E-6    1.000921222396452       2.073070329905770E-3
 1.032523252325233E9     8.840488390854307E-1   -4.167065671657811E-1    7.018921100646477E-6    8.416056084064377E-7    3.849190481292701E-6    9.626283154811948E-7    1.000966646026839       2.069521254084993E-3
 1.033093309330933E9     8.839584718282338E-1   -4.169650388450024E-1   -6.260797061461637E-7    5.119103701699747E-7   -1.010556800211628E-7   -8.551079910413783E-6    1.000979402511457       2.102267114390736E-3
 1.033663366336634E9     8.837857433452082E-1   -4.170621624938712E-1   -1.055772501651099E-6    2.103032943157506E-6   -4.929184367630184E-6    1.530405021577992E-6    1.001092813334693       2.150256447884213E-3
 1.034233423342334E9     8.836397382279964E-1   -4.173128848639788E-1    2.413499165968644E-7    1.388002090632636E-6    6.881645468912430E-6    9.195224092544242E-6    1.001100212863197       2.116809350100762E-3
 1.034803480348035E9     8.836770313032973E-1   -4.175632059324122E-1    3.589857266160687E-6    2.949014812220316E-6   -6.441097523771959E-6    1.833385814619667E-7    1.001126530605442       2.064370767450798E-3
 1.035373537353735E9     8.834396632489185E-1   -4.177662863982972E-1    8.520173073961108E-7    1.522510943232890E-6    5.721375622538199E-6    1.091674920733821E-6    1.001168347939748       2.176364885166047E-3
 1.035943594359436E9     8.833680221219822E-1   -4.179334524676839E-1   -1.435858413028521E-6   -1.206449017370058E-6    8.605225334362043E-6   -4.068221173870267E-7    1.001246847912897       2.244747920145336E-3
 1.036513651365137E9     8.832703432337917E-1   -4.180855886417013E-1    3.611060321097590E-6    1.723229400308762E-7    1.618398194344557E-6   -6.987244657208181E-6    1.001316618276178       2.170517823992587E-3
 1.037083708370837E9     8.831847077550123E-1   -4.183281011131559E-1   -1.793403012049161E-6   -4.734360077627289E-7   -9.975951531147650E-7    2.440113684767528E-6    1.001219699460768       2.255089187072783E-3
 1.037653765376538E9     8.830190873049443E-1   -4.184734372097701E-1    2.339447125661923E-6   -9.100304987883870E-7    1.321607033324746E-6   -5.657465231398294E-6    1.001390429882386       2.293198272777394E-3
 1.038223822382238E9     8.829582157766281E-1   -4.186960443081692E-1   -4.708449299705366E-7    4.705215541630059E-6    2.996458276528193E-6   -1.103648010741640E-6    1.001306839658172       2.299510778421175E-3
 1.038793879387939E9     8.829380803256304E-1   -4.188643052820848E-1    6.244850344375825E-6    3.130357930858581E-7   -1.554288922388071E-6    8.985139416627870E-6    1.001391869745057       2.409419426965456E-3
 1.039363936393639E9     8.826665453886430E-1   -4.190858626780303E-1   -2.901831094295154E-6   -4.401679928073148E-6   -1.570147400664961E-6   -2.261040042431073E-6    1.001389277909409       2.400435145149833E-3
 1.039933993399340E9     8.827231619931427E-1   -4.192182714994367E-1    1.658307367075227E-6    2.713914687749563E-7   -3.153520856902217E-6    5.155867865971946E-6    1.001436118756300       2.484935575895488E-3
 1.040504050405041E9     8.825239800865594E-1   -4.194509414632570E-1    3.498854392348362E-6    3.215499290066032E-6    2.428520931996745E-7    1.029923868597756E-6    1.001452560148421       2.448429675871743E-3
 1.041074107410741E9     8.825034241439363E-1   -4.195969714531980E-1    2.983099674679474E-6    3.049911547545190E-6    6.028748591135414E-6    2.288941389539218E-6    1.001522430356598       2.429436093486384E-3
 1.041644164416442E9     8.823888727135539E-1   -4.198902227608554E-1    3.884074297995215E-6    5.486470673542503E-7    3.004710739217795E-6   -8.869343444506710E-7    1.001490787833091       2.683957836100542E-3
 1.042214221422142E9     8.822884906235107E-1   -4.199499422505341E-1    1.070546280217838E-6   -2.251096434339938E-6    5.192169200406243E-6   -1.116420858300608E-6    1.001547147248738       2.529145805546674E-3
 1.042784278427843E9     8.821251134270470E-1   -4.202270346238430E-1    1.468258847063362E-6    6.317536831125717E-7    6.308532928733273E-6    2.179263177220022E-6    1.001529754623631       2.627649759095820E-3
 1.043354335433543E9     8.820950874161358E-1   -4.203324123611192E-1    2.643123264914613E-6    1.377919280483350E-7    5.410600685254654E-6   -4.438813965991569E-6    1.001619650590707       2.739678211819591E-3
 1.043924392439244E9     8.819268028075771E-1   -4.206022455737365E-1    5.572097309619159E-6    9.264502180628874E-7    7.227222908233644E-6    5.445796807416479E-7    1.001613598704450       2.835419779429124E-3
 1.044494449444945E9     8.818144095101877E-1   -4.207599181841609E-1    8.069786285634080E-7   -2.075934768565090E-6   -2.443452012972066E-6   -4.498720038481434E-6    1.001637517766053       2.895267312860314E-3
 1.045064506450645E9     8.817692697327045E-1   -4.209156703211237E-1    5.136048729298154E-6    6.413676374038604E-6    9.746980489126455E-6    5.044862410452658E-6    1.001738810189850       2.806090952224258E-3
 1.045634563456346E9     8.816501826570229E-1   -4.210713523114101E-1    1.168075932920825E-6   -7.714213865454088E-7   -6.095683783962068E-8    5.025481020929890E-8    1.001680894001875       2.741687963748875E-3
 1.046204620462046E9     8.815686153812178E-1   -4.213329060533413E-1    2.332623129142161E-6    4.573923236312715E-7    1.369753505640088E-6   -7.183391698255671E-6    1.001807148337393       2.958821248763995E-3
 1.046774677467747E9     8.814300872221722E-1   -4.215005649642524E-1    3.351636826586492E-6   -1.840683829303524E-8    4.869305739934121E-6    2.570625831368049E-6    1.001819626891878       2.907246584555068E-3
 1.047344734473447E9     8.813303336608018E-1   -4.216965143012521E-1    5.214142068349698E-6    2.039712531845670E-6   -1.434687908308197E-6    4.163007828463788E-6    1.001899109000974       2.939146271148867E-3
 1.047914791479148E9     8.812441284459134E-1   -4.218877148660204E-1    5.134144606669264E-6    4.380044172819133E-6    4.723088848029201E-6   -8.689075316612872E-6    1.001927761370239       2.991324269723335E-3
 1.048484848484848E9     8.811359586840073E-1   -4.219764802456036E-1    2.969474707738558E-6    3.766493512437130E-7   -3.698132625156427E-6    2.811599041654841E-6    1.001875747206437       3.021803501342970E-3
 1.049054905490549E9     8.809799319594744E-1   -4.222185687770447E-1    2.223284847036624E-6    1.034338422865715E-6    4.966175807693838E-6   -1.252971317275384E-6    1.001958614952290       3.026929443679039E-3
 1.049624962496250E9     8.808933452294233E-1   -4.223408937936652E-1    8.669946209695434E-7   -2.308002030853550E-7    4.859692387640944E-6    1.211461897466390E-6    1.001984542714782       3.061734504243704E-3
 1.050195019501950E9     8.807413009751589E-1   -4.225391392050111E-1    6.592339827270443E-6    9.426751218055220E-8   -2.841451696682255E-6   -3.174440601486894E-6    1.001951571918911       3.186356960158480E-3
 1.050765076507651E9     8.806343368279823E-1   -4.226935270069323E-1    5.238183731218505E-6   -6.295404883732150E-6    5.385177028726023E-6    1.186746244070585E-6    1.002142506937242       3.198577725766026E-3
 1.051335133513351E9     8.805357369907604E-1   -4.228050902868778E-1    2.166259514551929E-6    8.591445552961129E-7    6.573560589123143E-6   -3.837240636965002E-6    1.002024984175591       3.253768076746250E-3
 1.051905190519052E9     8.804321874943916E-1   -4.229817625551058E-1    3.960864479114261E-6   -2.871560573186787E-6    2.002369335792340E-7   -2.454374433858019E-6    1.002132014064562       3.204966822301942E-3
 1.052475247524752E9     8.803745952158678E-1   -4.231861988985738E-1    1.056623785516623E-6   -1.957817673827679E-6   -1.807836294392941E-7   -3.810176758301027E-6    1.002030226145967       3.323613946281558E-3
 1.053045304530453E9     8.802508524034058E-1   -4.233148853345085E-1    6.106459422933455E-6    3.527828894778702E-7    2.192451800114265E-6   -7.711729478420837E-7    1.002087578208276       3.342468889539244E-3
 1.053615361536154E9     8.800756833807926E-1   -4.235092867304562E-1    5.028019342210705E-6    9.202146474583196E-7    6.146331889798273E-6    1.193345279448595E-6    1.002106629028530       3.408897270814193E-3
 1.054185418541854E9     8.799765751025559E-1   -4.236702197929107E-1   -1.376071890486525E-6   -3.170851697188436E-6   -6.206195245235852E-7   -6.702006361779912E-6    1.002115471348333       3.426042568176586E-3
 1.054755475547555E9     8.798352014146392E-1   -4.238419588604032E-1   -1.682517688089433E-6   -7.942410828780777E-7    1.909070746271588E-6   -3.459583254609571E-6    1.002142579734570       3.453510996283983E-3
 1.055325532553255E9     8.797382453164367E-1   -4.240210478780532E-1    2.859352244948730E-6    7.141517507213722E-6    3.226111649357940E-6    1.582500640544501E-7    1.002135952100192       3.529876329866283E-3
 1.055895589558956E9     8.795954062486476E-1   -4.242023303040253E-1    9.867239871827502E-7    2.587499182856460E-6    5.844358542274080E-6   -2.415269427967272E-6    1.002089595996283       3.533198784702001E-3
 1.056465646564656E9     8.795660707781113E-1   -4.244204309613033E-1    2.245273154177619E-6   -4.667321078741441E-6   -2.161922255559478E-6   -1.884659502982698E-6    1.002150747581733       3.539771908500625E-3
 1.057035703570357E9     8.793905641438916E-1   -4.245675333870759E-1    8.716912706814297E-6    1.993908919849848E-6    4.458062066203341E-6    1.390111275838746E-6    1.002025197467251       3.623937455649779E-3
 1.057605760576058E9     8.793884832063842E-1   -4.247500264041099E-1    6.663351895033984E-6    2.717874368180877E-6    7.380360182728513E-7    2.129377197302797E-7    1.002024710976617       3.658310599421214E-3
 1.058175817581758E9     8.792381144050982E-1   -4.249119875326055E-1    5.332505003245348E-6   -2.866883207256604E-6   -3.514065900072193E-6    4.478509873225177E-6    1.002023991701253       3.577137850002979E-3
 1.058745874587459E9     8.791217362821756E-1   -4.251049960727085E-1   -2.892207674419698E-7   -7.944711662368630E-8    1.645917579950235E-6   -7.052749638434201E-7    1.001934802992063       3.700248648893172E-3
 1.059315931593159E9     8.790522872548407E-1   -4.252976076741914E-1    3.708272645589345E-6   -3.171902597623124E-7    8.088106471858107E-6   -2.860669363567120E-6    1.001880233350131       3.686495161464751E-3
 1.059885988598860E9     8.789368357810651E-1   -4.254266949087465E-1    5.878843882357691E-6   -4.080652980866467E-6   -7.249064484152589E-7   -3.724790138523543E-6    1.001852560087465       3.736687179328475E-3
 1.060456045604560E9     8.788517584975163E-1   -4.256340642180627E-1    8.247753669747749E-7   -2.726704928100210E-6    3.233579298165692E-6   -5.683662493515502E-6    1.001862241713509       3.714824722643768E-3
 1.061026102610261E9     8.786713933190335E-1   -4.258531361663483E-1    2.471829883055989E-6   -2.878319867392401E-6    6.057219391070494E-6   -5.762605253456785E-6    1.001735359812819       3.733440168906054E-3
 1.061596159615962E9     8.785503133003064E-1   -4.259275666175611E-1    1.790696207107838E-7   -2.985691410781740E-6    5.677615462799527E-6    7.508070201414471E-7    1.001730519989103       3.794384988943932E-3
 1.062166216621662E9     8.784264279719133E-1   -4.262068777361276E-1    2.117777854782512E-6   -1.039345410643425E-6   -3.168798831889440E-6    2.779017636969887E-6    1.001692484900316       3.746632319498592E-3
 1.062736273627363E9     8.783704077344189E-1   -4.263677637840924E-1    2.563139763885939E-6    2.329749864859970E-6    5.314092499576656E-6    3.934877659369541E-6    1.001614099507792       3.833507985646770E-3
 1.063306330633063E9     8.783153199917390E-1   -4.265581384063772E-1    2.016501185470613E-6   -6.213919742326819E-6    1.780318667976850E-6    5.523404874471046E-7    1.001534504540819       3.761272023984948E-3
 1.063876387638764E9     8.780897729330798E-1   -4.267666338363792E-1    5.270160816805277E-6    1.790150821215420E-6    3.443916618496436E-6   -1.881971628191985E-6    1.001551476037133       3.815119810138712E-3
 1.064446444644464E9     8.779612643492558E-1   -4.268869908775158E-1    4.175862831328365E-6    3.959059726968147E-6    4.058253857974232E-6    2.672621386161044E-7    1.001476410706418       3.819498863228701E-3
 1.065016501650165E9     8.778574886938016E-1   -4.270783692112635E-1    5.701552532303741E-6   -8.139061907667793E-7    6.514983341802776E-6   -3.531581130804311E-6    1.001383002188325       3.813720963846476E-3
 1.065586558655866E9     8.777290611313771E-1   -4.272518371072838E-1   -8.770716516714689E-7   -3.440356511618143E-6    3.821252730967001E-7   -3.510841902434675E-6    1.001327281906329       3.779787271387176E-3
 1.066156615661566E9     8.776337347181166E-1   -4.274625506910647E-1    1.184729663638534E-6   -7.255634472315979E-6    1.606777302724627E-6   -4.632673167798603E-6    1.001361602119037       3.840872224126482E-3
 1.066726672667267E9     8.774112118279505E-1   -4.276299422388195E-1    6.323490620142796E-6   -3.952852824178432E-6    3.764594191246650E-6   -5.397627380754269E-6    1.001286313422365       3.830037993066440E-3
 1.067296729672967E9     8.773550015826667E-1   -4.277998672685360E-1   -4.139256555434458E-6   -2.771032537286312E-6   -1.408809982685919E-6   -3.415615435847852E-6    1.001214936156992       3.850985313802645E-3
 1.067866786678668E9     8.771980627055873E-1   -4.280190354450921E-1   -2.910473677252075E-6    1.142248806491632E-6    5.903474919437872E-6   -4.079008932080752E-6    1.001213692454258       3.793766893483552E-3
 1.068436843684368E9     8.770375998553159E-1   -4.283130363295891E-1    4.953996533574487E-6   -1.970421871033383E-7    2.720985487966124E-6   -5.501496608597577E-7    1.001053949267433       3.836953164932223E-3
 1.069006900690069E9     8.768397118130821E-1   -4.284250488991030E-1   -8.977287431502406E-7    3.830811940249329E-6    8.126214294877382E-7    5.255932179483187E-6    1.000977340624977       3.755684077167980E-3
 1.069576957695770E9     8.768112159818110E-1   -4.285717091709491E-1    1.963339102805881E-6   -1.204662964497949E-6    2.358670727905318E-6    3.775945831268137E-7    1.000845440093137       3.742880875505152E-3
 1.070147014701470E9     8.766651922631779E-1   -4.288010733682136E-1    3.840255488163171E-6   -5.710887177177111E-6   -2.174949441972173E-7   -1.758961508692305E-6    1.000782156501647       3.690122356130153E-3
 1.070717071707171E9     8.764362172359468E-1   -4.288922129586616E-1    4.644729533475086E-6   -5.686106136083644E-6    5.982473217071769E-6   -3.734631959793639E-6    1.000780293338831       3.685686289239716E-3
 1.071287128712871E9     8.763607575145517E-1   -4.290505694707375E-1    4.421038754213762E-6   -5.409846701516966E-6    5.241595828342518E-6   -1.355877502832522E-6    1.000693748987460       3.665597432288683E-3
 1.071857185718572E9     8.762471889566709E-1   -4.293870168739000E-1    2.248643364010034E-7   -4.288086378505884E-6    6.192951123692388E-6   -3.986236575794375E-6    1.000497157425411       3.589568539991091E-3
 1.072427242724272E9     8.759665217360914E-1   -4.295063490701843E-1   -2.185246862679576E-6   -2.995258819771659E-6    3.230198792807365E-6    8.395096652130840E-7    1.000558385707828       3.606759921146696E-3
 1.072997299729973E9     8.759612542315397E-1   -4.296071184000533E-1    3.904947949236645E-6   -6.089857583538157E-6    4.235376809767753E-6    3.519890789217898E-7    1.000391016789802       3.583906082933032E-3
 1.073567356735674E9     8.758052746467327E-1   -4.299195951519683E-1   -2.286390188006979E-6   -2.449440879656148E-6    1.710971119140373E-6   -4.022987686804023E-6    1.000264437588773       3.388681279577389E-3
 1.074137413741374E9     8.756901616698994E-1   -4.299749041466762E-1    2.208155355266276E-6   -7.497400130469837E-6    2.438694794658755E-6   -3.910094137417777E-6    1.000091820176995       3.425236330972793E-3
 1.074707470747075E9     8.755066380547426E-1   -4.302829837691839E-1    5.533726314058441E-7   -9.664094617791465E-7    3.106199985476516E-6   -6.479886574963343E-6    1.000105092067263       3.489566790821144E-3
 1.075277527752775E9     8.754540407121697E-1   -4.305367128896729E-1    4.075521667345107E-6   -5.594820605651519E-6    4.897951979978507E-6   -2.625128478257347E-6    1.000056414582979       3.315265205472280E-3
 1.075847584758476E9     8.752814608467907E-1   -4.306863731207923E-1    5.235049121945623E-6   -3.613549449759590E-6    1.650784854524084E-6    2.631285014978072E-6    9.999538919938806E-1    3.255683078544812E-3
 1.076417641764176E9     8.751356502419961E-1   -4.309171408820652E-1    8.108146055769466E-6   -1.453161205748791E-6    5.526463346205618E-6   -1.514048444808487E-6    9.998109425315136E-1    3.198479024475159E-3
 1.076987698769877E9     8.750045406657329E-1   -4.310360477686894E-1    2.875488351362103E-6   -1.832024689093074E-6   -1.917620040493751E-6   -8.425521694277769E-7    9.998107833466714E-1    3.144677665998766E-3
 1.077557755775578E9     8.749303971920054E-1   -4.313527825011681E-1    3.528690877858897E-6   -2.173412852391943E-6    2.450892073956597E-6   -8.676187064327039E-6    9.998681918711699E-1    3.065388277148503E-3
 1.078127812781278E9     8.746806335831616E-1   -4.315289156052126E-1   -1.394708944235948E-6   -5.472129418953046E-6   -3.653096975738950E-7   -4.114544706846708E-7    9.996783982977927E-1    3.101267309148365E-3
 1.078697869786979E9     8.745501693720676E-1   -4.317725607500280E-1    3.080339831907697E-6   -4.830823034131686E-6    4.006724463562584E-6   -6.943897967001093E-6    9.995371109058054E-1    2.958886669342147E-3
 1.079267926792679E9     8.744203523364097E-1   -4.319047648059882E-1    3.256528346035235E-6   -3.203167070411209E-6    4.395013074952564E-6   -8.973278000398683E-7    9.995116573847653E-1    2.912228074346575E-3
 1.079837983798380E9     8.743626993212128E-1   -4.320590475346288E-1    4.268371119487131E-6    3.283025789236633E-6    6.584044395672328E-7   -2.183330792324077E-6    9.993925788243276E-1    2.855211689076015E-3
 1.080408040804080E9     8.740624237958431E-1   -4.323952622506747E-1    2.785900656184309E-6    1.943868120087271E-6   -4.913294591314018E-7   -3.256246605524270E-6    9.993253687628642E-1    2.806942264200103E-3
 1.080978097809781E9     8.738839794325586E-1   -4.324523001700700E-1    3.328166669425302E-6   -4.743723891642432E-6   -5.486394106139561E-7   -1.930997337883832E-6    9.993225028276209E-1    2.726255202173289E-3
 1.081548154815482E9     8.737875305573567E-1   -4.327703500400760E-1    4.534024526884625E-6   -3.126268597644252E-6   -1.803755658818875E-6   -3.990125549384756E-6    9.992866029063063E-1    2.702146236063743E-3
 1.082118211821182E9     8.736721313226151E-1   -4.329387320930378E-1   -2.326258644439421E-6   -3.768708642063998E-6   -1.512248545090742E-6    4.399686358839713E-6    9.990117354499558E-1    2.546672115856610E-3
 1.082688268826883E9     8.734681640421255E-1   -4.332041724916422E-1   -9.582683249150769E-7   -1.156060829471850E-6    2.233827206129614E-6   -1.131115618119869E-6    9.989185377195211E-1    2.459730830116735E-3
 1.083258325832583E9     8.733534473220032E-1   -4.333894878761730E-1    1.254787899214944E-6   -5.107226946461022E-6    6.576996463337398E-8   -6.033392990398915E-6    9.988281880329757E-1    2.358550413394089E-3
 1.083828382838284E9     8.733255510592695E-1   -4.335501658738345E-1    5.690912557420069E-6   -4.939742388892963E-6    1.465061830508166E-6   -3.587522924647406E-6    9.988420717152574E-1    2.275369562206419E-3
 1.084398439843984E9     8.730401400578098E-1   -4.336987990990482E-1   -7.176401834859228E-7   -1.571986928847769E-6   -7.454683178830625E-7   -6.397127734838213E-6    9.987049357431245E-1    2.045275308752190E-3
 1.084968496849685E9     8.729565728949337E-1   -4.339292330674889E-1    3.932702321444486E-6   -9.003483776163996E-7    1.516176905964702E-6   -1.902287908374632E-6    9.986387893297540E-1    2.095144555380139E-3
 1.085538553855386E9     8.727112718444932E-1   -4.341469545586045E-1   -1.343963341636387E-6   -2.048719059013953E-6    3.334372118454023E-6   -4.248364100858754E-6    9.985682187780239E-1    1.991864873500104E-3
 1.086108610861086E9     8.726615864932143E-1   -4.343535401341602E-1   -3.250268658177782E-6   -2.656541038764858E-6    2.916360270518980E-6   -5.108384251688720E-6    9.984526998368249E-1    1.850414055501632E-3
 1.086678667866787E9     8.725355537720353E-1   -4.345000119258589E-1   -2.518268195034544E-6   -2.109018683775684E-6   -1.603130416649311E-6   -4.946246839589243E-6    9.983741404056231E-1    1.685082622572673E-3
 1.087248724872487E9     8.723492574278046E-1   -4.347691466928910E-1   -2.905503045805017E-6   -5.405812404566379E-6    2.038563011234538E-6   -8.006911169567248E-8    9.982651911699914E-1    1.737029714237259E-3
 1.087818781878188E9     8.722140166495660E-1   -4.349029278624756E-1    3.760404879054801E-6   -3.007914395485489E-6   -2.581695973714681E-6   -1.970183280154240E-6    9.982358361952183E-1    1.634725770393212E-3
 1.088388838883888E9     8.721771428629839E-1   -4.350815754496070E-1    8.169190854653542E-7   -2.201199024210412E-6   -5.175237793339192E-7   -5.737460699778540E-6    9.982029713636047E-1    1.483130432605039E-3
 1.088958895889589E9     8.719416060728300E-1   -4.353525608350603E-1    1.581370891796284E-6   -1.385676495930175E-6    4.115306195013773E-6   -4.510895026070819E-6    9.980810025350085E-1    1.384576589061295E-3
 1.089528952895289E9     8.718856363782873E-1   -4.354820171078941E-1    1.183507706424921E-6   -5.589915788610620E-6   -4.076997123949778E-6   -2.104175896116164E-6    9.980582818316052E-1    1.362480637972830E-3
 1.090099009900990E9     8.717357216385808E-1   -4.357351687671728E-1    2.137201931102335E-6   -4.313179138353216E-6    3.397910438028046E-7   -3.793212420836756E-6    9.979476265829559E-1    1.201257325282630E-3
 1.090669066906691E9     8.716164196330874E-1   -4.359607066805687E-1    2.938589915289163E-6    1.772364209099289E-6    2.125639712325774E-6   -3.501654742648743E-6    9.979077544751296E-1    1.146645975378425E-3
 1.091239123912391E9     8.714825432427004E-1   -4.361597984392550E-1    3.368193290198409E-6   -4.803790130882280E-6    4.086537473652601E-6   -2.151440598159499E-6    9.978537541057093E-1    1.044636937819798E-3
 1.091809180918092E9     8.713636252808709E-1   -4.363495056170983E-1   -4.773629689944755E-7    9.879990571681977E-8   -9.569433561184743E-7   -7.441340130565000E-7    9.978383833771839E-1    9.646439562043145E-4
 1.092379237923792E9     8.712537288730665E-1   -4.366302632009631E-1    2.372752314828739E-6   -2.440968907120060E-6    1.918367117929351E-6   -1.638256020523394E-6    9.977965163807720E-1    8.593414794174296E-4
 1.092949294929493E9     8.711268520509643E-1   -4.367907110074969E-1   -8.659735153661714E-7   -5.574171695954138E-6    2.165231814071115E-6   -2.611688579010585E-6    9.976677271094889E-1    8.081193094675112E-4
 1.093519351935194E9     8.709967690068394E-1   -4.370266906516649E-1   -5.552624301877119E-6    8.855716051484479E-7   -7.910595436585544E-7    6.357184461549393E-7    9.977155559004033E-1    6.718131189194336E-4
 1.094089408940894E9     8.708336590683474E-1   -4.372665639763673E-1   -1.347781732017791E-6   -3.629761096259107E-6   -8.035586480369688E-7    1.957137256011734E-6    9.975744385519383E-1    6.468719452758610E-4
 1.094659465946595E9     8.707189133312221E-1   -4.374397012873228E-1    2.114710540494718E-6   -3.555936973767831E-6   -1.506926873851186E-7   -6.045372218852980E-6    9.974792482997334E-1    5.606151367013524E-4
 1.095229522952295E9     8.706048234861556E-1   -4.376795982287371E-1    4.666388805651884E-7   -3.375955719846587E-6    1.954313042701155E-6   -2.357422478993808E-6    9.974768609249720E-1    4.309285099077747E-4
 1.095799579957996E9     8.705018402409910E-1   -4.378459421003679E-1    1.026525358995376E-6    3.003927781633405E-6    1.791315809248929E-6   -2.892662221494963E-7    9.974387759589178E-1    4.085478489504675E-4
 1.096369636963696E9     8.703547506273189E-1   -4.380615650756188E-1    1.607007227327137E-6    8.044774337841188E-7    2.125404250107228E-6   -2.699877191871074E-6    9.974744728902095E-1    2.993726847058787E-4
 1.096939693969397E9     8.702351167968259E-1   -4.383366933777759E-1   -2.531499872634975E-6   -6.583075177942555E-7   -2.549062769818843E-6   -5.958004502363657E-6    9.974188962303149E-1    1.565431586280541E-4
 1.097509750975098E9     8.700856531993408E-1   -4.385066683920752E-1   -4.084961853021260E-6   -2.271290837983404E-6    4.671248091695441E-6   -4.884670774899285E-6    9.973893153377046E-1    1.086790305226795E-4
 1.098079807980798E9     8.699899989932927E-1   -4.386670331289950E-1   -2.459235322641927E-6    2.292452621692586E-6   -7.440709891994870E-6   -3.208273287751692E-6    9.973778634108820E-1    6.598127667937148E-5
 1.098649864986499E9     8.698857224918997E-1   -4.388832136831483E-1   -1.786931899685805E-6   -5.047199086606191E-6   -1.192446965502527E-6   -1.380257859198705E-6    9.973831078724917E-1    9.912163758800983E-6
 1.099219921992199E9     8.697020006977956E-1   -4.391444506142139E-1   -1.031928989779606E-6   -2.467471930648011E-6   -1.016491556724523E-6   -1.564275357495337E-6    9.973521778729483E-1   -1.259983064991083E-4
 1.099789978997900E9     8.696098201661318E-1   -4.393815950681291E-1   -8.370249212612034E-7   -2.805022511578968E-6   -7.118953560826771E-6    4.498004197347977E-7    9.972659379972647E-1   -1.315388173674831E-4
 1.100360036003600E9     8.694373984110313E-1   -4.395662865858534E-1    1.308840759412349E-6    1.214547268732551E-6    1.507445859799869E-7   -5.919121390472731E-6    9.973015815429835E-1   -1.441156466406330E-4
 1.100930093009301E9     8.693254966133490E-1   -4.397343226688394E-1    1.252444397312189E-7    2.231164537590380E-6    1.853851092268516E-6    6.265124856213444E-7    9.971926060316677E-1   -3.098214427690815E-4
 1.101500150015002E9     8.691997119148865E-1   -4.399752004931881E-1    3.008006591814359E-6   -6.699641342783242E-6   -3.852740915685866E-6    3.193419956020450E-7    9.972561924414710E-1   -2.842550343184724E-4
 1.102070207020702E9     8.690459464980901E-1   -4.401779549830783E-1    2.071750692954833E-6   -8.847539489833927E-6    2.095286995551852E-6   -4.916047197837244E-6    9.972150350036357E-1   -3.564671993138639E-4
 1.102640264026403E9     8.688919087360085E-1   -4.403725917763825E-1    3.711584629607330E-6   -4.900951031157963E-6   -3.372512887940571E-6   -4.619651721462010E-6    9.972486977684755E-1   -3.667559813621945E-4
 1.103210321032103E9     8.688796670071797E-1   -4.406144414688337E-1    2.601454071914088E-6   -4.429702888323996E-6   -4.510714953113869E-6   -2.111353692218977E-6    9.972135644768177E-1   -3.642277792434654E-4
 1.103780378037804E9     8.687666489469095E-1   -4.407629179338965E-1   -3.555074432237723E-6    5.741427718683564E-7   -5.315838112408993E-6   -1.378447053320950E-6    9.972060933996384E-1   -4.983509968695193E-4
 1.104350435043504E9     8.685224908185556E-1   -4.409162032569573E-1    1.908991670105076E-6   -8.029546458169626E-6   -3.103029667179053E-6   -1.902188918771962E-6    9.971691950003820E-1   -6.081007420834542E-4
 1.104920492049205E9     8.684409271250486E-1   -4.412389493700924E-1   -1.451015988233826E-6   -2.036917272717586E-6    2.296305215866047E-6   -3.299825854429014E-6    9.972051437768593E-1   -5.391674218144316E-4
 1.105490549054905E9     8.682328707626178E-1   -4.414223706539649E-1   -1.460772442633321E-6   -2.286160018634732E-6    1.378695197142221E-6   -1.608910643604993E-6    9.972668477154594E-1   -5.397335583229913E-4
 1.106060606060606E9     8.682064489888413E-1   -4.416553301230121E-1   -5.032704682172807E-6   -8.331464199118855E-6   -2.986396911354710E-6    2.034749428487793E-6    9.973321067770289E-1   -5.478266448590808E-4
 1.106630663066307E9     8.680601479007630E-1   -4.417382442479571E-1   -2.337392091975560E-6   -4.985273547453100E-6   -3.006129585598153E-6   -4.706682624863192E-6    9.972420637724158E-1   -5.911956401923479E-4
 1.107200720072007E9     8.679566509851365E-1   -4.420258467964572E-1    4.353457834730983E-6   -3.182830866341421E-6   -5.554409684951422E-6   -5.177710224114148E-7    9.973345412372784E-1   -6.025029229765075E-4
 1.107770777077708E9     8.678591216700644E-1   -4.422113907111691E-1   -6.196909709047635E-7   -1.453015519534384E-6   -2.771742762652862E-6   -6.067185239725809E-6    9.972963953415248E-1   -6.293147896974349E-4
 1.108340834083408E9     8.677046573702586E-1   -4.424502521740960E-1    1.603974280543501E-6   -4.282443363830255E-6   -7.216798259879158E-7    1.554399423690944E-6    9.972873305671891E-1   -6.728640819331878E-4
 1.108910891089109E9     8.675737661866190E-1   -4.426899090975132E-1    1.115723797972210E-6   -1.693785122059535E-6   -7.028394213844049E-6   -2.912924131542866E-6    9.973943495372516E-1   -6.170579359009970E-4
 1.109480948094810E9     8.674258987042660E-1   -4.428369641777539E-1   -1.738546666559988E-6   -1.665467819908201E-6    1.137424684004922E-6   -1.046491552587480E-6    9.975222284156546E-1   -7.227364740921344E-4
 1.110051005100510E9     8.672617468505907E-1   -4.430052537018820E-1    1.343076653506529E-6   -3.958504163162179E-6   -4.619464835422746E-6   -5.042239168720288E-7    9.974651904204103E-1   -6.063404919077243E-4
 1.110621062106211E9     8.671922916895947E-1   -4.431522403365440E-1   -1.676073221545802E-6   -7.226988917842982E-6   -5.249883748707845E-6   -6.652482461358076E-6    9.974773690750391E-1   -6.169124244534250E-4
 1.111191119111911E9     8.670395069276345E-1   -4.433456165483016E-1    7.267935703112691E-7   -3.086427422545201E-6   -1.157329060582423E-6   -9.096141983254168E-6    9.975851780834101E-1   -6.713158385848310E-4
 1.111761176117612E9     8.668693333220139E-1   -4.435322645539755E-1    5.037989342053134E-6   -3.284487189155974E-6    2.007720800257088E-6   -5.674198188052558E-6    9.976222648558902E-1   -6.614270815069113E-4
 1.112331233123312E9     8.667504860945802E-1   -4.437401333118212E-1   -3.094213580985276E-6   -3.704829117529147E-6   -2.401562812563676E-6    1.141600174032594E-6    9.977535292342676E-1   -6.887549469184409E-4
 1.112901290129013E9     8.665251864175215E-1   -4.439399791888863E-1   -9.291639083752558E-7   -4.767198242263953E-6    2.987914206968386E-6    9.145063380948118E-7    9.978726917314709E-1   -6.116789467465496E-4
 1.113471347134714E9     8.665630125077147E-1   -4.440990660443296E-1   -2.132791213096332E-7   -4.963552711924102E-6    4.245355040827613E-6   -3.985444899502007E-6    9.978579478118893E-1   -6.113798205407560E-4
 1.114041404140414E9     8.663461906464152E-1   -4.442968077059379E-1   -3.658251233229825E-6   -7.190109664805614E-7   -4.938537835759547E-7   -6.766470299441444E-6    9.978827512613837E-1   -5.236686838563218E-4
 1.114611461146115E9     8.661997725427590E-1   -4.445699754038123E-1    3.337391329058408E-6   -4.029714612848800E-6    1.908852071722783E-6    5.686831753420093E-6    9.980280632921635E-1   -5.302551355514033E-4
 1.115181518151815E9     8.661700703541994E-1   -4.447224491404563E-1   -3.565063705666084E-6   -4.541858888757219E-6    5.407425421683106E-6   -5.177233865428758E-7    9.980482512554537E-1   -4.919247537217708E-4
 1.115751575157516E9     8.660166933266428E-1   -4.448869248929353E-1   -5.528596574751080E-6    1.357865059074819E-7   -2.932199055324651E-6   -1.367158770909403E-6    9.981044376604827E-1   -4.469622460363916E-4
 1.116321632163216E9     8.659339988367055E-1   -4.450444076806909E-1   -7.978985858960548E-7   -4.355269253593877E-6   -1.863473404086026E-7   -2.205739871737983E-6    9.982564746707211E-1   -4.252108173223745E-4
 1.116891689168917E9     8.657014159330098E-1   -4.452241141258522E-1    4.965206696237786E-6   -5.357166684019083E-6   -1.283809400276372E-6   -3.232786406247139E-6    9.983275744693197E-1   -3.886088026995136E-4
 1.117461746174618E9     8.655747026878172E-1   -4.454750339623905E-1   -4.730931206610628E-6   -1.019773458293077E-6    4.446992582048696E-6   -6.555463998754909E-6    9.984538638945906E-1   -3.653327022009455E-4
 1.118031803180318E9     8.654300920796002E-1   -4.456121743672704E-1   -1.238943667662994E-6   -3.959038081796438E-6   -2.820466778959294E-6   -1.428215637622940E-7    9.984847688951415E-1   -3.388848709553655E-4
 1.118601860186018E9     8.653777715731975E-1   -4.457562705507989E-1   -3.029200972565089E-6   -9.181037604813129E-6   -6.162178811567533E-7    4.573363589121676E-6    9.984720887345833E-1   -1.958693777709635E-4
 1.119171917191719E9     8.651389690330015E-1   -4.459538389251558E-1    1.258295471471841E-6    7.485363870079393E-8    1.974342809966524E-6    6.657167055562182E-7    9.985590701321910E-1   -1.737429890205161E-4
 1.119741974197420E9     8.651058737970412E-1   -4.461627399457905E-1    2.074853828193147E-6   -1.529150723767668E-7   -1.283100004280151E-6   -1.157005397125843E-6    9.986723458908716E-1   -8.998318537942710E-5
 1.120312031203120E9     8.649598273449025E-1   -4.463654225301583E-1    7.978343231244567E-7   -3.330744667578894E-6    1.091992893973643E-7   -7.228745307311252E-6    9.987548102154866E-1    1.254700131943269E-5
 1.120882088208821E9     8.647369513142380E-1   -4.465060773615475E-1   -5.300873060670067E-6   -5.302725656123337E-6   -3.403571022255118E-6   -3.155662836839107E-6    9.988271342943882E-1    4.887367082771021E-5
 1.121452145214521E9     8.647260230743536E-1   -4.466591047029789E-1   -3.198528220916357E-7   -4.793301393788419E-6    6.012064277644347E-6   -4.142026488054204E-6    9.989196128332632E-1    1.589631649354950E-4
 1.122022202220222E9     8.645619773447913E-1   -4.468431878296216E-1   -2.132030945614486E-6   -4.569729704750617E-6    1.409314429632693E-7   -1.030923639419849E-5    9.989743605930556E-1    2.570363413144711E-4
 1.122592259225923E9     8.643933680196956E-1   -4.471168892939180E-1    2.195474646491438E-6   -3.055125532832851E-6   -3.723371876175342E-6    2.192945600462280E-6    9.991206899859116E-1    3.090776595347004E-4
 1.123162316231623E9     8.643485553056157E-1   -4.472577134303334E-1    1.081494820854457E-6   -7.292077392994254E-6   -1.832046334003896E-6    4.971185539829249E-7    9.991510077517567E-1    4.381973714093177E-4
 1.123732373237324E9     8.641111306941635E-1   -4.475072138706570E-1   -5.975723395725789E-7   -6.960667886545338E-6   -3.946898314418304E-6   -1.396473924572803E-6    9.992182837136526E-1    4.733224618089377E-4
 1.124302430243024E9     8.639893522940143E-1   -4.476686608643632E-1   -2.955676199608905E-6   -6.762505147383249E-6    4.439786075742100E-6   -5.216761947077795E-6    9.992586791589498E-1    6.038759480200307E-4
 1.124872487248725E9     8.639090993714007E-1   -4.478190806055753E-1    2.249684870387550E-6   -7.544896925207175E-6   -9.361400645809976E-7   -7.182423531517542E-6    9.994101201049442E-1    7.028886447616336E-4
 1.125442544254426E9     8.637875739450986E-1   -4.480566305715651E-1   -3.947345575604196E-6   -2.892070182867757E-6   -6.016429627535643E-6   -4.399352275608864E-6    9.994758767319567E-1    7.853811722952678E-4
 1.126012601260126E9     8.635957108086514E-1   -4.481944626966718E-1   -1.928023725930650E-6   -2.477812220805603E-6    1.630938781606929E-6   -6.922363751273329E-6    9.995607723914123E-1    9.275979347131736E-4
 1.126582658265827E9     8.635234395557098E-1   -4.484343946266645E-1    4.283234338200787E-6    2.263206464874616E-6    5.398849210678734E-6   -2.036249806054229E-6    9.996641112430297E-1    1.036077415853345E-3
 1.127152715271527E9     8.633918167458912E-1   -4.486739295785894E-1   -1.966985148597704E-6   -2.225485850024088E-6    4.455023237040690E-6   -2.472408855376773E-7    9.997594815846220E-1    1.081964527200651E-3
 1.127722772277228E9     8.633093967304860E-1   -4.488824337558575E-1    1.555205630412030E-6   -1.443052136955840E-6    4.190755799079930E-7   -4.893935609130878E-6    9.998255694206676E-1    1.189461415188308E-3
 1.128292829282928E9     8.632361979239895E-1   -4.491202926338447E-1    1.449104250353215E-6   -2.112919280990772E-6    2.384322363823561E-6   -2.683263338478818E-6    1.000067302103949       1.243453859286599E-3
 1.128862886288629E9     8.631522648137617E-1   -4.492615246955639E-1   -5.362347484604866E-6   -1.741084075470668E-6   -4.423650743171663E-6   -5.868712329908844E-8    1.000256269692441       1.421546373884642E-3
 1.129432943294329E9     8.629833137557262E-1   -4.494728032779409E-1   -1.011619203959059E-6   -1.502208472585922E-6   -6.348603286573420E-6   -3.638175430648138E-6    1.000315329966749       1.475424556743152E-3
 1.130003000300030E9     8.628556351190440E-1   -4.496949338072799E-1   -2.829960757364335E-6   -5.521651265731486E-6   -2.032109813492932E-6   -6.958448092761293E-6    1.000512979738840       1.569833678085896E-3
 1.130573057305731E9     8.627909569348865E-1   -4.498348990847217E-1   -2.334448486068378E-6    3.298889424618584E-7   -3.628459388831374E-6    2.238404254908757E-6    1.000499354043044       1.676902694983235E-3
 1.131143114311431E9     8.626560622363844E-1   -4.500797179037681E-1    3.283855813967761E-6   -3.005508238079530E-6   -6.103265103310477E-7    3.462912587457263E-6    1.000729150752546       1.839634580511439E-3
 1.131713171317132E9     8.625369382527945E-1   -4.501834631067596E-1   -2.397504914158233E-6    3.504996585725987E-6   -5.961872197665165E-6   -3.033439215926208E-6    1.000911585243482       1.959221482923514E-3
 1.132283228322832E9     8.623660989145103E-1   -4.503712026719587E-1    2.088546754215292E-6   -5.053248191148109E-6    6.845503177919022E-6   -3.347713284657062E-6    1.000989430458577       2.104036469123560E-3
 1.132853285328533E9     8.622950297496248E-1   -4.506325301343841E-1   -3.344538795275316E-6   -8.643705785399318E-7   -1.596530531610725E-6   -1.079582432010058E-5    1.001080672087314       2.107102958012430E-3
 1.133423342334233E9     8.622361939491023E-1   -4.508169291888870E-1   -3.868582578367105E-6   -3.738513727893834E-6   -2.060678813224355E-6   -2.206882627792350E-6    1.001154179587477       2.323420119521853E-3
 1.133993399339934E9     8.620879147286690E-1   -4.510139455597700E-1    2.258376284622876E-6   -2.211918088171975E-6    7.382189197268351E-7   -6.722048316065510E-6    1.001291488555811       2.273148592522085E-3
 1.134563456345634E9     8.619826572170546E-1   -4.511049027637714E-1   -4.071490996817399E-6   -6.005374026083689E-6    1.048787575923502E-7   -5.463105962595420E-7    1.001290954768609       2.564562570046720E-3
 1.135133513351335E9     8.618688940515506E-1   -4.513668522230432E-1   -6.962453078716471E-6    2.563387170001697E-7    2.263926175217532E-7   -7.443022314289307E-6    1.001411095429722       2.590321531172532E-3
 1.135703570357036E9     8.617428797980841E-1   -4.515691215089914E-1   -4.042026556132001E-6   -8.204085415005077E-6    1.481662692027940E-6   -2.139253797717465E-8    1.001376228374039       2.803334160116846E-3
 1.136273627362736E9     8.616251992894353E-1   -4.517552882676105E-1   -1.150727160107401E-6   -9.477511936731920E-7    1.748806739156146E-6   -1.110109079961168E-5    1.001459196997776       2.904012321790497E-3
 1.136843684368437E9     8.615356738326599E-1   -4.519728102165811E-1    3.230884567028195E-6   -9.046688093701883E-6    6.749546318767214E-7    2.625382863291701E-6    1.001561000053682       3.010077987022155E-3
 1.137413741374137E9     8.614333088415389E-1   -4.521092656269693E-1   -4.228195905508864E-6   -3.019566978332140E-6   -6.654903119311185E-6    4.192603014284989E-7    1.001554677583092       3.105445038367624E-3
 1.137983798379838E9     8.613470045741282E-1   -4.522574902550689E-1   -5.067653399534119E-6   -4.038638052980877E-6    7.804962215916878E-7    4.149265187069044E-6    1.001532457312592       3.147563269798073E-3
 1.138553855385539E9     8.611937087085803E-1   -4.524528175434613E-1   -5.626757315127682E-6   -1.084217537756567E-6    2.055279889491065E-6   -5.148974474004050E-6    1.001665546586870       3.379968871596555E-3
 1.139123912391239E9     8.610926897015918E-1   -4.525858056644289E-1    1.249271510937798E-6   -3.829069882237765E-6   -2.115746511979934E-6   -4.517172056850295E-6    1.001684044014894       3.451297667871464E-3
 1.139693969396940E9     8.610010588200064E-1   -4.527794707503809E-1   -6.421052850790110E-6   -3.104304385142174E-6    1.183516688471145E-7   -3.042097436413292E-7    1.001708712507753       3.563499043363429E-3
 1.140264026402640E9     8.609198151877805E-1   -4.529369993213768E-1   -2.930878437883793E-6   -6.960853918780088E-6    9.651335186683885E-7   -6.717503875334512E-6    1.001712101452353       3.753819459479738E-3
 1.140834083408341E9     8.608059397093617E-1   -4.531240079456480E-1   -4.467647245512151E-6   -1.801422940040561E-6   -2.593488277827928E-6   -4.256233187499793E-6    1.001722273298634       3.829157618932415E-3
 1.141404140414042E9     8.606967965587944E-1   -4.532691426796499E-1   -3.992156704460897E-6   -7.747311028427594E-6    5.926061440382954E-6    2.468164284562479E-6    1.001718206450063       3.867474773536727E-3
 1.141974197419742E9     8.605607622175419E-1   -4.534967126791805E-1    2.077571794508826E-6   -1.819980716927508E-6    3.358148618278834E-6   -1.083518403066953E-6    1.001888936641098       3.954564000252103E-3
 1.142544254425443E9     8.604905363545593E-1   -4.536656146210504E-1    1.311039117055139E-6   -2.764109599533863E-7    5.014621893158217E-6   -2.795336276442164E-6    1.001901523857858       4.115466425533412E-3
 1.143114311431143E9     8.604155076392079E-1   -4.538478161454195E-1   -4.569223121277056E-6    1.040721164087907E-7   -3.562047165596006E-6   -1.906984161046062E-6    1.002007623978926       4.173057051557503E-3
 1.143684368436844E9     8.602329976880425E-1   -4.540314691130145E-1   -5.044812058091004E-7   -6.281859058372936E-6   -6.825845540737193E-6   -1.171787930632901E-6    1.002094026346433       4.242098694594485E-3
 1.144254425442544E9     8.601855588453823E-1   -4.541463636470819E-1   -6.057255940052910E-7   -1.840189814823018E-6    6.453943437368734E-7   -6.210402770036554E-6    1.002220067749638       4.385613383919740E-3
 1.144824482448245E9     8.601083030406841E-1   -4.543528071721520E-1   -5.061576175379811E-6   -2.259255953228141E-6   -6.655644253389066E-6    8.090204733670213E-7    1.002202966851053       4.565901073921623E-3
 1.145394539453945E9     8.599411036960743E-1   -4.545704711516245E-1    2.467862740106398E-6    3.699520182057830E-6    4.927083934573536E-6    1.319617245208412E-6    1.002349086797197       4.605905182538836E-3
 1.145964596459646E9     8.598084263311583E-1   -4.547171051797641E-1   -7.485491542055039E-8   -1.861108150072505E-7    4.611571683873730E-6   -5.666403688730231E-6    1.002328608337707       4.655219261416383E-3
 1.146534653465347E9     8.597102074834359E-1   -4.548642409245300E-1   -1.607164839672525E-6    1.942877989110740E-6   -4.523027210934153E-6   -4.336421539242001E-6    1.002355309841984       4.682461098436173E-3
 1.147104710471047E9     8.596214918334270E-1   -4.550553301702788E-1   -1.603155361550687E-6    1.314448636427092E-6    2.404988811696269E-6   -5.711456246982285E-6    1.002540365052477       4.805593434580830E-3
 1.147674767476748E9     8.594575833194090E-1   -4.552302605453507E-1   -2.282676060429736E-6   -5.211364855962558E-6   -2.333111278874452E-6   -8.352165700845005E-6    1.002567929685850       4.940716903009613E-3
 1.148244824482448E9     8.593918422350154E-1   -4.553779527185239E-1   -4.959316137544515E-6   -3.879316190699255E-6   -5.790377732572372E-6   -7.174879358196499E-6    1.002724280019011       4.954937745913423E-3
 1.148814881488149E9     8.592151903130317E-1   -4.554630988141447E-1    1.044815656636711E-6   -5.748953271953734E-6   -6.398584927216138E-6   -6.203728897924473E-6    1.002685011015446       4.992294373109774E-3
 1.149384938493849E9     8.591560985870162E-1   -4.556983352878659E-1   -7.837735792101800E-6   -6.980183470480456E-7    7.026970500457478E-6    3.040803001575265E-6    1.002767321751166       5.029079761097570E-3
 1.149954995499550E9     8.589955283257615E-1   -4.558089625270982E-1   -2.400227323319726E-6   -2.399659029445976E-6    1.224299295262519E-6   -1.429318564347371E-6    1.002761109055551       5.214100521186226E-3
 1.150525052505250E9     8.588151135192316E-1   -4.559964574328543E-1   -6.129811499757753E-7   -4.422945259627775E-6   -2.631401014200836E-6   -4.057839253506913E-6    1.002764204043537       5.211078512402090E-3
 1.151095109510951E9     8.586952005926223E-1   -4.561874024467918E-1    2.114634594824869E-6   -1.071959767908211E-6   -5.818898131578727E-6   -3.534019016537640E-6    1.002836109354684       5.345178090276821E-3
 1.151665166516652E9     8.585650904166408E-1   -4.563929670684745E-1   -1.294045435955903E-6   -2.510847666327236E-6   -1.069524766317151E-5   -1.580595825904107E-6    1.002965871187758       5.389160146340881E-3
 1.152235223522352E9     8.584829975767817E-1   -4.566012730516483E-1   -4.752215200069173E-6   -6.872202354871827E-6    6.175557253174477E-7   -4.600961434518204E-8    1.002974909998162       5.524880664703005E-3
 1.152805280528053E9     8.583914263094966E-1   -4.567218369732971E-1   -3.111172848435898E-6   -4.600507934768902E-6    7.513547618695222E-6   -6.695861559003395E-7    1.003015930023371       5.601400025330330E-3
 1.153375337533753E9     8.581615809563243E-1   -4.569617471636830E-1    1.843271251151151E-6   -1.856757397238125E-6    3.737820398505888E-6   -4.413106206134705E-6    1.003013357660175       5.638410615078878E-3
 1.153945394539454E9     8.580713289116252E-1   -4.570920798187041E-1   -3.594558518144842E-6   -4.774143958638270E-6   -1.392316600461743E-6   -4.840054397122479E-6    1.003062633384627       5.739811760488399E-3
 1.154515451545155E9     8.580055435744307E-1   -4.572227213308926E-1   -3.940252971966110E-6    2.478531687439344E-6   -4.023005066149322E-7   -6.443285387162225E-7    1.003124900027557       5.740746015156491E-3
 1.155085508550855E9     8.579014283509572E-1   -4.574345340976123E-1   -2.192960703306924E-7   -3.482697594570359E-6    4.949666622112486E-6   -7.734635592138886E-6    1.003104196846395       5.784688619216782E-3
 1.155655565556556E9     8.577225915568043E-1   -4.575631267225154E-1    5.240125527927525E-8   -1.848709186161283E-7   -1.716692442246193E-6    8.092231352219076E-7    1.003118267012916       5.785258674327503E-3
 1.156225622562256E9     8.576064096056821E-1   -4.578271515263054E-1   -4.235062809073977E-6    9.317065283209849E-7    3.654682604784016E-6   -6.466838210972098E-6    1.003135218022943       5.807574860321857E-3
 1.156795679567957E9     8.574231107985965E-1   -4.578698244263790E-1   -2.006863351352523E-6   -7.361091700409626E-7    9.279776349101110E-7   -1.875287010706371E-6    1.003135565036335       5.871485775908522E-3
 1.157365736573658E9     8.572743192882225E-1   -4.581827412802845E-1   -1.826007696279315E-6   -3.280851602558116E-6   -1.543881642944899E-6   -4.011061698447467E-6    1.003189432797422       5.892578099218660E-3
 1.157935793579358E9     8.571438122156513E-1   -4.581770478931443E-1    1.118169493201389E-6   -1.457866308273711E-6   -3.173046118660952E-6    1.769084394763723E-6    1.003115804300029       5.945096455012152E-3
 1.158505850585059E9     8.570193778415502E-1   -4.585218679516778E-1   -8.830569251568323E-8   -7.212505477062593E-6   -3.310438124890267E-6   -1.607275364192293E-6    1.003141621355661       5.951125079482257E-3
 1.159075907590759E9     8.568540525556968E-1   -4.586540234840210E-1   -4.350831501231578E-6   -1.145173153991124E-6    8.386172280831620E-7   -2.371850696973761E-6    1.003145847182602       5.942839938058940E-3
 1.159645964596460E9     8.566986840714694E-1   -4.588599602123816E-1   -1.618156420272848E-6    1.068871876817458E-6   -7.591863303288966E-6   -2.879410214259322E-6    1.003132705828543       6.009094548176504E-3
 1.160216021602160E9     8.566853552004756E-1   -4.589576670504095E-1    3.905687058620219E-6    1.247187267816228E-6   -3.975768404615590E-7   -4.450419554232699E-6    1.003153017621979       6.057003084136688E-3
 1.160786078607861E9     8.563482575519368E-1   -4.592039828416696E-1    2.044370197342780E-6   -1.286252076553288E-6   -3.599976080912859E-7   -6.376916850131846E-7    1.003157936205279       6.131487078815315E-3
 1.161356135613561E9     8.563280960001064E-1   -4.594079111237105E-1   -1.218841184797117E-6   -6.909084806742411E-6    1.391783589536591E-6   -8.959857723823820E-6    1.003175051207544       6.112264868479644E-3
 1.161926192619262E9     8.562702945554659E-1   -4.595836881158007E-1    7.167449314194609E-7   -1.765904763938515E-6    2.627826626340336E-6   -5.700995308336978E-6    1.003187980224412       6.117638624753277E-3
 1.162496249624963E9     8.559174740986989E-1   -4.598246219116667E-1    1.546794400362894E-7   -1.541167963450898E-6    1.029669525880129E-6   -6.983754013828510E-8    1.003219917696441       6.171458015150780E-3
 1.163066306630663E9     8.558205495234260E-1   -4.598240659240705E-1   -4.877225865466494E-7   -1.685135325663791E-6   -4.576327346449487E-6    6.091036386447061E-7    1.003146863798259       6.217277125844699E-3
 1.163636363636364E9     8.557556689067523E-1   -4.602082807025241E-1    2.586410232316921E-6   -3.230193249342178E-6    1.573622613440832E-6   -5.408278264968741E-6    1.003180223093908       6.135640051145370E-3
 1.164206420642064E9     8.555867359854218E-1   -4.602783054316267E-1    9.501860740718365E-7   -1.292991893159193E-6   -1.546070535736833E-6   -6.153019721440217E-6    1.003181099077445       6.292341265838042E-3
 1.164776477647765E9     8.556646353295616E-1   -4.605222764298035E-1   -2.204454896235900E-6   -6.001661119114987E-7    1.270573084237057E-6   -8.472372708788180E-6    1.003180120230649       6.151883050371233E-3
 1.165346534653465E9     8.555001710224244E-1   -4.607758252199014E-1   -2.282935322218383E-6    2.441027313999153E-6   -2.244362204776726E-7   -2.492149779051490E-6    1.003164068045340       6.108272229835904E-3
 1.165916591659166E9     8.553442460612320E-1   -4.608385483632970E-1    5.470616518047091E-7   -3.396021454934906E-6   -1.148307576853537E-6   -3.124998885949351E-6    1.003292180602676       6.115525936435209E-3
 1.166486648664866E9     8.552568216590375E-1   -4.612614017901842E-1   -5.905942872585903E-7    1.014684622802433E-6   -6.807931683237682E-7   -7.944127245280620E-7    1.003386307169158       6.174611350209136E-3
 1.167056705670567E9     8.549685336481626E-1   -4.613096302906440E-1    7.683837149521346E-8   -3.920464805055015E-6   -1.095969975402151E-6   -4.601430481268746E-6    1.003467597299114       6.316492491133790E-3
 1.167626762676268E9     8.549475027204626E-1   -4.616461213576001E-1   -1.528037794774410E-6   -5.238635088119368E-6    1.331708886042978E-6   -1.433270964870154E-6    1.003317617762145       6.158314753611184E-3
 1.168196819681968E9     8.547480339313743E-1   -4.617532869813501E-1   -2.535040234095748E-6   -7.770531875226421E-6   -7.900210327054523E-7   -6.100849218683009E-6    1.003317380336286       6.265404080140598E-3
 1.168766876687669E9     8.547415358145730E-1   -4.618553383027689E-1    2.417465576316271E-6    1.252655626473239E-6    7.103176204741654E-8   -7.810652170577906E-6    1.003229342169702       6.137687357463338E-3
 1.169336933693369E9     8.543151516791050E-1   -4.621872455021127E-1   -1.692566757065419E-6   -1.466342293109642E-6   -1.243259714756415E-6   -1.336196520108383E-6    1.003329932392190       6.090864105793157E-3
 1.169906990699070E9     8.544837750112624E-1   -4.623556499413308E-1   -4.483557446126241E-6   -9.712966256980804E-7    1.077382991251882E-6   -3.216303690284848E-7    1.003305003382195       6.020564490414938E-3
 1.170477047704771E9     8.544470015295251E-1   -4.625212878952517E-1   -3.157695919863825E-6   -1.699315256303471E-7    1.676694210256782E-6   -3.883505858475900E-6    1.003257637826159       6.267933774617799E-3
 1.171047104710471E9     8.540783103228085E-1   -4.626796478238029E-1    4.322248007663711E-6   -9.335655449381674E-7   -1.590734892943278E-6   -5.632235703693344E-6    1.003397639310995       6.164004402420140E-3
 1.171617161716172E9     8.539832821550748E-1   -4.629151988046907E-1    8.356437430953660E-7    7.510274745300193E-7    2.287393491054042E-6   -2.414782271346011E-6    1.003202582136769       6.158963341144871E-3
 1.172187218721872E9     8.536241362459982E-1   -4.629308567441690E-1   -1.578065838441411E-6   -8.774726587941437E-6    2.245958757598675E-6   -1.068136633773080E-5    1.003424544430775       6.140595989261232E-3
 1.172757275727573E9     8.537260608866597E-1   -4.633329019727152E-1   -2.486459411935190E-6   -6.412951455870099E-6   -5.496001255384394E-7   -2.626787054227907E-6    1.003321424834196       6.231876896410541E-3
 1.173327332733274E9     8.534869974001763E-1   -4.632953314188990E-1    4.183070843300976E-7   -1.528991732876745E-7   -4.009735903389531E-6   -7.308652067137147E-6    1.003299452193001       6.132424155633785E-3
 1.173897389738974E9     8.533836720195860E-1   -4.636082897110926E-1   -8.519036419763487E-6   -2.488415931382153E-6    9.891989063039876E-6   -3.840756373388317E-6    1.003358086602632       6.071688777093302E-3
 1.174467446744674E9     8.530461445596911E-1   -4.637318229097136E-1    3.499844674622635E-8   -1.861378370434750E-7    7.645650826075009E-6    2.021808171812045E-6    1.003371943378870       6.190533652275951E-3
 1.175037503750375E9     8.530958363657685E-1   -4.640621323994631E-1   -4.205480734187954E-7   -2.866071974147341E-6   -4.045440805379793E-6   -2.128847316653148E-6    1.003535612282515       6.146719889055273E-3
 1.175607560756076E9     8.528620485013894E-1   -4.641175755708891E-1    9.471035387609953E-6   -3.189296742570912E-6   -4.469867755622255E-6   -2.214101129241255E-6    1.003271242662546       6.214477960882002E-3
 1.176177617761776E9     8.526313236412147E-1   -4.642701037205702E-1    5.545902088450844E-6   -5.291139726004152E-6    2.595520195515780E-6   -1.836787625986244E-6    1.003408404922187       5.989818554176439E-3
 1.176747674767477E9     8.526262703225692E-1   -4.645736760194887E-1   -4.483852257767283E-6   -5.722575916385925E-6   -1.728152640456469E-6   -3.189958709938294E-6    1.003339767837995       6.231592666686939E-3
 1.177317731773177E9     8.524907725786087E-1   -4.647594885497722E-1    4.632879057776512E-6   -3.925747077991724E-6   -2.563244629842965E-6   -3.866903425504740E-6    1.003416616765819       6.053641011168254E-3
 1.177887788778878E9     8.523618931062956E-1   -4.650528027208559E-1   -9.702486039496053E-7   -7.631854850986465E-6    5.192665700385817E-7   -2.969929253771503E-6    1.003498475211651       6.095520893485682E-3
 1.178457845784578E9     8.520877918946992E-1   -4.651427453897776E-1   -2.634939444742798E-6   -1.668448440141570E-6   -6.764525378808322E-6   -5.737795241358300E-6    1.003586860837116       6.279604544302943E-3
 1.179027902790279E9     8.519151600436645E-1   -4.653397389020742E-1   -6.468035900034266E-7   -5.347008069545639E-6    1.486885419517455E-6    1.784605846473176E-6    1.003484770513626       6.151655361592717E-3
 1.179597959795979E9     8.517319402108405E-1   -4.655338159156494E-1    2.535776069240070E-6   -3.285491120438494E-6    2.033744332566680E-6   -7.293075822832077E-7    1.003379106068357       6.195959042244727E-3
 1.180168016801680E9     8.516941097277166E-1   -4.658192775609952E-1   -9.744730320393677E-7   -4.331218191704855E-6    8.940611027616730E-7   -1.316005765503804E-6    1.003390420201065       6.155577758353306E-3
 1.180738073807381E9     8.514443635651809E-1   -4.659723256592198E-1    4.107222032519916E-7    1.211231337571776E-6    4.351559470174034E-7   -4.601915167391166E-6    1.003588865484136       6.064053397569650E-3
 1.181308130813081E9     8.512717984689331E-1   -4.661688689910227E-1    7.579766146588327E-7   -3.900555564206740E-7   -7.143538013792788E-6   -2.726818092873665E-6    1.003577391002766       6.045193995170855E-3
 1.181878187818782E9     8.510839154665376E-1   -4.664262369315368E-1    2.382156939570962E-6   -3.921677945044586E-6   -3.132025618361996E-6   -8.427958570862812E-7    1.003530269366203       6.118998597445825E-3
 1.182448244824482E9     8.510710093897562E-1   -4.665363293204920E-1    7.235285620166762E-7   -8.547805127501412E-6   -4.685201546597699E-6   -4.296520600313485E-6    1.003512726907877       6.028230766742524E-3
 1.183018301830183E9     8.507918847453451E-1   -4.667075663120528E-1    2.498831442742737E-6   -2.272751818500768E-6    2.218395923018126E-6   -9.882361812437920E-6    1.003492710097650       6.049685001364835E-3
 1.183588358835884E9     8.507079221389544E-1   -4.669730187327669E-1   -2.849500735835325E-6   -3.755045660315846E-6    2.988154329247328E-6   -6.725265238143957E-7    1.003570549219162       6.064396750921532E-3
 1.184158415841584E9     8.506057278267050E-1   -4.671755355418548E-1   -2.752087517065059E-6   -3.176288146520941E-6   -1.809314593356423E-6    1.060223215898023E-6    1.003647054473575       6.075080046748110E-3
 1.184728472847285E9     8.504739596793420E-1   -4.674039642197748E-1    3.795555203618971E-6    4.064670173974984E-7   -3.704174794664260E-6   -9.329038621418030E-6    1.003674750444834       6.088214141231374E-3
 1.185298529852985E9     8.502375343962274E-1   -4.677091696203607E-1    2.173938727862107E-6   -8.127774723058406E-6   -1.177695804006342E-7   -1.520570142389192E-6    1.003626493666674       6.151669645159567E-3
 1.185868586858686E9     8.501305420412357E-1   -4.677485980277579E-1    7.525829189165802E-6   -8.884533464644185E-6    1.212076642781817E-6   -3.278106157816740E-6    1.003626495509345       6.076821751979941E-3
 1.186438643864387E9     8.500001946791887E-1   -4.679754915826234E-1   -2.489298468314841E-6   -5.572693840191248E-6    4.017115553684264E-6    7.552481898234785E-8    1.003663103593555       6.088465392413428E-3
 1.187008700870087E9     8.498375647834577E-1   -4.682260663798236E-1    1.813492752701743E-6    3.894849763129521E-6   -6.581677626781832E-6   -6.750119737022917E-6    1.003681186050209       6.096838709331038E-3
 1.187578757875788E9     8.497661830100333E-1   -4.685270090405834E-1    6.844800012829552E-8    4.470709677996114E-7    3.940298468035879E-7   -7.562162820714584E-6    1.003753903375407       6.140290629795057E-3
 1.188148814881488E9     8.495643482950311E-1   -4.685926505273155E-1   -9.228355332641892E-7   -1.876274934321648E-6   -8.837289570431591E-7   -8.384117136931507E-6    1.003741040943020       6.096199091845958E-3
 1.188718871887189E9     8.494491392779848E-1   -4.688163320628506E-1   -5.979681828778564E-7   -7.363409306574544E-6   -3.737779239321863E-6   -4.005920309784534E-6    1.003819618364547       6.110597654204170E-3
 1.189288928892889E9     8.492609792159123E-1   -4.690528230253992E-1   -1.210494304617275E-7   -3.617328578323491E-6   -4.537494927980778E-6   -4.886599488904794E-6    1.003796228534897       6.152172380005189E-3
 1.189858985898590E9     8.492472218199698E-1   -4.692763388264694E-1   -7.086323931150013E-7   -5.166981499328465E-6   -1.942491612315694E-6   -2.303859452820267E-6    1.003928393841710       6.113197873746858E-3
 1.190429042904290E9     8.489441899847000E-1   -4.696594572550919E-1   -3.264004740132724E-6   -2.628001466569589E-7   -7.737577713564006E-7   -5.424317275297673E-6    1.003975106544708       6.120090692812097E-3
 1.190999099909991E9     8.489684843697609E-1   -4.697411141397082E-1   -2.064441112636731E-7   -2.568473256252255E-6    4.081823160324403E-7    4.282337046511268E-7    1.003986097125352       6.238255421345462E-3
 1.191569156915692E9     8.487812346100169E-1   -4.698604911580292E-1    4.651744397302031E-6   -8.239350903531672E-6   -1.937943805480043E-7   -8.445212576272665E-6    1.004033845185061       6.253063804350110E-3
 1.192139213921392E9     8.485794777050278E-1   -4.701209980298234E-1    1.252002902813442E-7   -7.182750160848872E-6   -6.242053005279593E-6   -1.188563201092147E-5    1.003905966364461       6.232517050236556E-3
 1.192709270927093E9     8.485023668748388E-1   -4.702801751250256E-1   -6.807032315144753E-6   -6.588646670960734E-6    3.160661772160530E-6   -2.305954443492700E-6    1.004089493562957       6.316956669686638E-3
 1.193279327932793E9     8.482511620776372E-1   -4.705770466192192E-1   -2.828068009629552E-6   -2.129525522692674E-6   -1.194824515925620E-6   -5.996154224799006E-6    1.004137134220201       6.400132328662144E-3
 1.193849384938494E9     8.482302780830098E-1   -4.707645282044723E-1    1.131375282830090E-6    2.467914366342525E-6    1.902225788928639E-6   -1.936673321568913E-6    1.003980718702180       6.425928365918197E-3
 1.194419441944194E9     8.481217941790902E-1   -4.710036542963814E-1   -2.510149394380618E-6    1.600460871997654E-6   -3.119821488560266E-6   -2.008475054859992E-6    1.004088001061511       6.407458663567556E-3
 1.194989498949895E9     8.478843708755320E-1   -4.712147339251553E-1   -6.195790825650870E-6   -5.276922224573135E-6    3.433407434755245E-6   -2.029731522939080E-6    1.004185681984330       6.426073246686149E-3
 1.195559555955595E9     8.476017999052136E-1   -4.714561125330075E-1    2.737025184426954E-6   -5.346394004055922E-7    8.756282926992182E-7   -3.291685593776302E-6    1.004172469589659       6.480665770101104E-3
 1.196129612961296E9     8.474564996269501E-1   -4.717635955238970E-1   -6.834955182459164E-6    4.379699883020854E-6    1.279235492767079E-6   -7.483153847220094E-6    1.004329785272361       6.684026518456141E-3
 1.196699669966997E9     8.473016377867056E-1   -4.718050734749288E-1   -3.135288646689152E-6   -2.998481616405428E-6   -3.825500305840993E-6   -8.295991337923183E-6    1.004242443232980       6.507832504787423E-3
 1.197269726972697E9     8.471721336984460E-1   -4.720186566936154E-1    3.623238241346436E-6   -5.778094865309755E-6   -2.305030492070191E-6   -6.046514957495709E-7    1.004374343736016       6.342524775616898E-3
 1.197839783978398E9     8.470009463614397E-1   -4.723520202282107E-1    1.467273436214065E-6   -3.286770409905894E-6   -6.746004821665033E-7   -3.151235305605483E-6    1.004433629725629       6.492167104950875E-3
 1.198409840984098E9     8.470487852344782E-1   -4.724553312494906E-1    3.651566976451787E-6   -1.410867889652518E-6   -1.563164341321577E-6   -1.926948682994436E-6    1.004397862895695       6.611570264841822E-3
 1.198979897989799E9     8.466955435330445E-1   -4.725228498737273E-1    7.946099140016002E-6    1.557763095778065E-7   -1.414085844716064E-6   -2.077566789483608E-6    1.004369029869962       6.573501590490882E-3
 1.199549954995500E9     8.466765113185958E-1   -4.727136371414264E-1   -3.832657360391964E-6   -3.510219911746135E-6   -3.004946070760167E-6   -2.853986568242351E-6    1.004419263835080       6.832637505695746E-3
 1.200120012001200E9     8.464620585924835E-1   -4.728243626748098E-1   -3.458180882098685E-6   -1.576782429128112E-7   -4.627055404402152E-6   -8.061540035181908E-6    1.004513284146488       6.851803169518152E-3
 1.200690069006901E9     8.464644310412911E-1   -4.731646668598508E-1    1.380742833511400E-6   -2.551551562556974E-6   -3.578581668498506E-6   -2.650791486156823E-6    1.004560614569883       6.885912847658107E-3
 1.201260126012601E9     8.461385781856154E-1   -4.733637846585442E-1   -3.244374858083523E-6    6.675915289227094E-6    4.090348360905181E-6   -5.898271815253845E-6    1.004473926778665       6.768810109309083E-3
 1.201830183018302E9     8.460820238491280E-1   -4.735796244473344E-1   -6.738055324846215E-6   -3.293697689388786E-6   -3.875158503357192E-6    2.620201676163581E-6    1.004609704822905       6.744207157252256E-3
 1.202400240024003E9     8.459278785357978E-1   -4.739340440309807E-1    6.304260774700932E-7   -4.045512590713027E-6   -5.522654924233163E-7   -2.341648367508649E-7    1.004535478255369       6.839265124356703E-3
 1.202970297029703E9     8.456083725596667E-1   -4.740661862339393E-1   -1.749410462514776E-8   -6.996046794660788E-6    1.526103367220413E-6   -4.355255425186472E-6    1.004719165846524       6.967260142115385E-3
 1.203540354035404E9     8.457485708699035E-1   -4.743479920456756E-1   -9.943555703687824E-7   -2.219889488827468E-6   -4.230255488869752E-6   -4.695839033100526E-6    1.004720385603009       7.067463189790266E-3
 1.204110411041104E9     8.452994492396255E-1   -4.745101505542671E-1    3.796288760524030E-6   -6.795303561319387E-6    6.356860560565133E-6   -5.542439580869494E-6    1.004575385264937       6.965984566897179E-3
 1.204680468046805E9     8.454763889855529E-1   -4.747104161634447E-1    3.140136493255132E-6   -6.314685902563842E-6   -3.638536529952717E-7   -2.510891731459344E-6    1.004758258555837       7.046023046842043E-3
 1.205250525052505E9     8.452274361032056E-1   -4.749393498716962E-1   -3.011187129963001E-6   -3.331364702615301E-6    4.120734171851505E-8   -1.066864021036563E-5    1.004673194853272       7.412695285095661E-3
 1.205820582058206E9     8.450964355331312E-1   -4.753307762482034E-1   -2.436520969223098E-6   -3.098040852632290E-6    3.469378823777853E-6   -6.788143186065164E-6    1.004731200044701       7.021668301441440E-3
 1.206390639063906E9     8.450471033667389E-1   -4.754935571596839E-1    3.379955936478787E-6   -1.206114201037837E-6   -1.788237282661128E-6   -7.273299746725605E-6    1.004637659687229       7.149337942463844E-3
 1.206960696069607E9     8.447165571226091E-1   -4.754197699172101E-1   -4.927189510713252E-6   -7.423782708974601E-6   -1.683852599829369E-6   -2.124595664939226E-6    1.004832940540587       7.197842015252608E-3
 1.207530753075307E9     8.448646939000429E-1   -4.759344380928432E-1   -1.348398142221663E-6   -2.324345630615459E-6   -1.301996712259615E-6   -1.008707074530590E-6    1.004691249587129       7.169452955307429E-3
 1.208100810081008E9     8.445123795869691E-1   -4.759599758129348E-1    1.858424812193010E-6   -1.068579573743468E-5   -3.848137585363379E-6   -1.020116695588649E-5    1.004767595228657       7.339236034322286E-3
 1.208670867086709E9     8.443995643551966E-1   -4.760742469527968E-1   -5.071917120954720E-6   -5.564529017356783E-6    3.951877735788237E-7   -2.280920925071896E-6    1.004759690321848       7.410346246226355E-3
 1.209240924092409E9     8.441602502405371E-1   -4.763142879217596E-1   -4.885685445947696E-6   -5.296630554558847E-6   -4.073962627137464E-6   -5.465680083831716E-6    1.004766566187283       7.359838684614646E-3
 1.209810981098110E9     8.438533586162396E-1   -4.766994333040047E-1   -1.587264412839007E-6    5.152736050848867E-7   -3.930408143585369E-6    1.085059852140721E-6    1.004847418254784       7.720241110283506E-3
 1.210381038103810E9     8.441122560071391E-1   -4.768869942161239E-1   -2.514875128935750E-6   -1.405783162061374E-6    3.563480670348854E-7   -1.985413831388086E-6    1.004847535101044       7.750629253456483E-3
 1.210951095109511E9     8.439265839190999E-1   -4.769760413855319E-1   -1.999560663929359E-7   -2.486455264320207E-6    7.723956429894477E-8   -1.954819460840610E-6    1.004830431270009       7.363130791104904E-3
 1.211521152115211E9     8.438633608145159E-1   -4.773801080278951E-1   -1.930633422081974E-6   -3.947258832296732E-6   -3.724073293239717E-6   -4.750388623334383E-6    1.004671297506183       7.619603495861134E-3
 1.212091209120912E9     8.436032491855749E-1   -4.774344027548835E-1   -2.125117917330909E-6   -5.836686419169847E-6    2.717409254145879E-6   -9.759183619769272E-7    1.005048106959247       7.479206958648014E-3
 1.212661266126613E9     8.433817731230728E-1   -4.777814337131665E-1   -3.241820922464469E-6   -5.807263252352295E-6   -4.588174628015825E-6   -4.376354358638335E-6    1.004662415113960       7.711645817820335E-3
 1.213231323132313E9     8.432438214969462E-1   -4.778912521047897E-1   -4.325344009320240E-7   -1.286694013245066E-6   -1.803532744856465E-6   -3.283607055893186E-6    1.004649127480117       7.590885355936032E-3
 1.213801380138014E9     8.430200460728974E-1   -4.781763854694621E-1    3.061257196893704E-7   -3.250427725578142E-6   -4.800130327148927E-7   -1.871600150106630E-6    1.004962295466243       7.946530682264566E-3
 1.214371437143714E9     8.430139157004503E-1   -4.781662423490925E-1    4.502224552411998E-6   -3.297038994344344E-6    1.544641337621784E-7   -1.271538659900037E-6    1.004757577972680       7.904838171968458E-3
 1.214941494149415E9     8.427848498313490E-1   -4.783506142771228E-1   -2.165976088135770E-6    1.352923426833477E-6    1.156649788482665E-6    2.980543576498340E-7    1.004736714427509       8.017921313418270E-3
 1.215511551155116E9     8.427040996756937E-1   -4.785931793329545E-1   -3.507243297392711E-6   -6.591603027325562E-6    2.008965717620310E-6   -4.082534662873408E-6    1.004783552555090       7.812467157027008E-3
 1.216081608160816E9     8.425468350861719E-1   -4.786896778324486E-1   -4.321397069141867E-6   -6.897193366764128E-7    1.417589722989708E-7    2.940027288580757E-6    1.004805770406551       8.001922418792346E-3
 1.216651665166517E9     8.423910007694615E-1   -4.789985903349446E-1    1.159018743111163E-6   -6.577149754009462E-7   -1.547181858531090E-7   -8.959732052893763E-6    1.004927781521243       7.985596325104549E-3
 1.217221722172217E9     8.422821917664045E-1   -4.791758729628344E-1   -8.843642488789420E-7   -3.190176951285615E-6   -2.912439241006397E-6   -1.884990618061566E-6    1.004864342807301       8.003331395488034E-3
 1.217791779177918E9     8.420352417901951E-1   -4.792178033004729E-1   -2.410935618433219E-7   -5.989900762361181E-6   -7.607545073485534E-7    4.571939800973618E-6    1.004731082521119       8.064569096384097E-3
 1.218361836183619E9     8.419671085710104E-1   -4.795143960311828E-1    3.312421192095814E-7   -2.969107746655056E-6   -2.992907895597773E-6   -7.515144363885485E-6    1.004812215644724       8.115974758819472E-3
 1.218931893189319E9     8.418760148503101E-1   -4.797546205228987E-1   -5.175399052004230E-7   -3.318155092458891E-6   -7.995261704225434E-7   -2.305061708443048E-6    1.004858819618150       8.094493800078307E-3
 1.219501950195019E9     8.416668726179185E-1   -4.799611581476743E-1   -7.486375916983630E-8   -5.179914899247968E-6   -1.833699094058621E-6   -3.405131843498351E-6    1.004787427944396       8.225348541753363E-3
 1.220072007200720E9     8.415745803811854E-1   -4.801300977353917E-1   -5.118355329420979E-6   -5.753602350612429E-6   -2.687580999202557E-6   -1.304030648468880E-6    1.004697235298242       8.130514420916926E-3
 1.220642064206421E9     8.413954664547595E-1   -4.802175561392846E-1   -5.420748556018870E-6   -2.587387276267517E-6   -4.050150823359379E-6   -9.232483110562620E-6    1.004732193569847       8.243629454077309E-3
 1.221212121212121E9     8.413314700412332E-1   -4.805077442874014E-1   -1.812724775004717E-6   -4.097496368253650E-6    3.327606536001630E-6   -2.296429408455745E-6    1.004748145986450       8.206708526509171E-3
 1.221782178217822E9     8.411736316507716E-1   -4.807788226688249E-1    1.271809269190509E-6   -1.600412668293378E-6   -6.177793374358299E-6   -5.706866601860626E-7    1.004711527095709       8.226574706420575E-3
 1.222352235223522E9     8.410702683647862E-1   -4.809252732864481E-1   -2.909213074694215E-6   -7.762252525721757E-6   -4.522161212456234E-6   -6.035256078199147E-6    1.004688092838556       8.131051187423402E-3
 1.222922292229223E9     8.408415779559928E-1   -4.811395616741763E-1    3.344764944085700E-6   -1.660424111456349E-6   -4.419949318027603E-7   -8.639739532033229E-6    1.004592687239251       8.273381300629847E-3
 1.223492349234923E9     8.407663498332411E-1   -4.812802926094617E-1   -1.617476590700691E-6   -5.555026252497523E-6   -2.415223623904590E-6   -1.027460397560443E-5    1.004637460889769       8.279870515561458E-3
 1.224062406240624E9     8.407413599550185E-1   -4.814466568608227E-1   -3.546123019228169E-6   -8.498487010905174E-6   -5.823980992658684E-6   -2.881006564105646E-7    1.004591860839043       8.188684519776465E-3
 1.224632463246325E9     8.404858831082795E-1   -4.816824493764968E-1    2.718681111064257E-6   -6.346820367807434E-6   -1.436156777629758E-6   -9.656962016142759E-6    1.004584472822957       8.242109531434134E-3
 1.225202520252025E9     8.404054492319634E-1   -4.818993062898584E-1   -3.697624749385632E-6   -2.702833167648519E-6   -5.817828888124596E-6   -6.291205909239938E-6    1.004501542964015       8.272546537574334E-3
 1.225772577257726E9     8.404174112862466E-1   -4.820833711574522E-1    5.003833678588271E-7    1.837487060197184E-7   -3.871248133284379E-6   -1.402683866974380E-6    1.004489494793799       8.239360693333347E-3
 1.226342634263426E9     8.402239772154556E-1   -4.823185202007926E-1    3.754465670665920E-7   -6.820816711689930E-6   -6.352168137594389E-7   -5.009205663739332E-6    1.004393487295034       8.229010008543631E-3
 1.226912691269127E9     8.400412282665624E-1   -4.825282765029427E-1   -4.438524525867115E-6   -5.228446756744831E-6   -2.451999922515699E-6   -7.714207501785937E-6    1.004470555872152       8.249816439250606E-3
 1.227482748274827E9     8.399467776343190E-1   -4.826733375883992E-1   -7.593512762357124E-7   -5.115431523475511E-6   -4.121015953481945E-6   -6.906198923460539E-6    1.004330765345864       8.157762661274099E-3
 1.228052805280528E9     8.397595539662759E-1   -4.829215773638021E-1   -5.976359964347942E-7   -5.050139920652634E-6    1.834327158173497E-6   -6.443421788418516E-7    1.004243419002799       8.163418385129972E-3
 1.228622862286229E9     8.396256297733835E-1   -4.830266539785106E-1   -2.018323367909950E-6    1.187121091201146E-6   -6.133597794842558E-6   -5.368525410496728E-6    1.004156275134627       8.146362831260188E-3
 1.229192919291929E9     8.395680003385309E-1   -4.832179054482910E-1    8.713723212329927E-8   -2.792762856960394E-6   -2.753406219025280E-6   -3.012725050403612E-6    1.004190411749357       8.062622093706343E-3
 1.229762976297630E9     8.394876667615566E-1   -4.834401956450098E-1    1.174509087306551E-6   -3.984065744659468E-6   -3.465222681339309E-6   -6.700604268777177E-6    1.004119828567311       8.079459542843266E-3
 1.230333033303330E9     8.392860672544211E-1   -4.836703719233500E-1    4.101622758881381E-6   -2.669269718846275E-6   -5.580851021352396E-6   -3.708084633446903E-6    1.004060737926771       8.010603274655952E-3
 1.230903090309031E9     8.391336518989840E-1   -4.836940999270717E-1    1.321677395875621E-6   -2.048164696761102E-6    7.686845744884691E-7   -2.333269634247993E-6    1.004049960100948       8.039830387385961E-3
 1.231473147314732E9     8.390262423134065E-1   -4.839497280644186E-1   -5.844869696267160E-6   -7.612046582823747E-6    1.611540742104751E-6   -9.164683336406627E-6    1.003945740681342       7.850688430285987E-3
 1.232043204320432E9     8.389723104673904E-1   -4.839601365182676E-1   -5.628455389901149E-7   -2.688873739434506E-6   -4.857633637019309E-6   -1.175345443929426E-5    1.003926166210024       7.955882417684383E-3
 1.232613261326133E9     8.386950060836836E-1   -4.841528187855180E-1   -2.671887181841120E-7   -6.302680959000828E-6   -5.899723913076548E-6   -6.897579874320330E-6    1.003908125599157       7.964728983276874E-3
 1.233183318331833E9     8.386745615585621E-1   -4.844191902792194E-1    4.073756036737385E-6   -6.761641579871758E-6   -3.112257987373283E-6   -5.603251628103073E-7    1.003811615360444       7.752928557518870E-3
 1.233753375337534E9     8.386170448758837E-1   -4.844628163367751E-1   -4.283949681644113E-6   -6.090810113222756E-6   -3.365324931667618E-6   -6.269922019166667E-6    1.003568125685932       7.831757908478034E-3
 1.234323432343234E9     8.384404265668951E-1   -4.846712253809252E-1    2.384603360163764E-6   -4.904371062499183E-6   -6.156906239447054E-6   -6.049093429053681E-6    1.003655432203159       7.746749751866770E-3
 1.234893489348935E9     8.382545361370897E-1   -4.849588074105131E-1    1.449450321240541E-6   -7.453852366400027E-6   -1.832771049310196E-6   -3.704117467567630E-6    1.003536883730870       7.759975764139961E-3
 1.235463546354635E9     8.381397600420549E-1   -4.850478497945602E-1   -1.111356922211302E-6   -6.029480321940410E-6    5.659067685863723E-7   -1.258241637202239E-6    1.003496036310912       7.603193920871434E-3
 1.236033603360336E9     8.380280733232172E-1   -4.851287849913702E-1   -1.871010849526183E-6   -8.286897740511907E-6   -1.499644078060618E-6   -5.357226987988091E-6    1.003256570285341       7.555078789431013E-3
 1.236603660366037E9     8.378830587743317E-1   -4.855757106296205E-1    3.717230500358526E-6   -5.087901713962903E-6   -3.072316389553261E-6   -4.548465869625419E-6    1.003453402663060       7.454942687418709E-3
 1.237173717371737E9     8.376946627888529E-1   -4.856377049333184E-1   -7.799114514697972E-7   -8.635934707830305E-6   -3.845263885950176E-7   -4.716049871387180E-7    1.003327931988679       7.425366349834927E-3
 1.237743774377438E9     8.375432515732576E-1   -4.857832293681031E-1   -4.494755872868878E-6   -6.870362366004895E-6    2.915090495965942E-6   -5.497668258230968E-6    1.003199395003901       7.279276634578734E-3
 1.238313831383138E9     8.376435248895141E-1   -4.859263741581829E-1   -2.296048184189051E-6   -7.610040241007720E-6   -5.087361515420977E-6   -5.572327474593532E-6    1.003374076800680       7.380119482130241E-3
 1.238883888388839E9     8.375432277597629E-1   -4.860396639244107E-1   -6.576505008384514E-7   -2.537690377556936E-6   -3.093096786766306E-6   -7.031364475715626E-6    1.003048816817954       7.097369999448233E-3
 1.239453945394539E9     8.375278046591442E-1   -4.863420163608525E-1   -2.286041801754983E-6   -4.444328007156335E-6   -2.023910765315895E-6    9.917464965865748E-7    1.002935726320288       7.060782090696076E-3
 1.240024002400240E9     8.370927993288840E-1   -4.863917080082717E-1   -1.463501946977983E-6   -8.920379225274802E-6   -5.346715478111285E-6   -6.872430397510125E-6    1.002998031499274       7.249193789567858E-3
 1.240594059405941E9     8.369809013893493E-1   -4.867026439687633E-1   -3.295641214651175E-6   -4.071681106109292E-6   -5.215221689435633E-7   -6.002036849867906E-6    1.002837957497811       7.141085613444641E-3
 1.241164116411641E9     8.367399057438951E-1   -4.867482850472119E-1   -1.388418624068726E-6   -7.036689967604900E-6   -6.859915583602160E-6   -6.957285204887181E-6    1.002900146532337       6.787080689831720E-3
 1.241734173417342E9     8.369655706923157E-1   -4.869469642028258E-1   -1.683236374147175E-6   -1.994658645936851E-6    2.122748119656551E-6   -6.900618550694477E-6    1.002907237765621       6.891920939979516E-3
 1.242304230423042E9     8.366757114355722E-1   -4.870555837245086E-1   -1.667740655842781E-6   -3.308804292367428E-6   -5.439430560380299E-6   -4.803268105578034E-6    1.002523317081367       6.820783000769449E-3
 1.242874287428743E9     8.366347139376187E-1   -4.871409718434143E-1   -4.475575086211505E-6   -5.029414250314669E-6   -5.041790608620119E-6   -6.720621848113027E-6    1.002527182030114       6.764070350542347E-3
 1.243444344434443E9     8.363995537095572E-1   -4.874018397748488E-1   -1.886248290214334E-6   -8.892620079122674E-7    6.158726652112747E-6   -7.903399518195182E-6    1.002430056062495       6.519134545035844E-3
 1.244014401440144E9     8.363325627087180E-1   -4.875506758302530E-1   -1.865054399655557E-6   -4.220177676301423E-6   -3.918977391866383E-6    1.782043496677019E-6    1.002405970248996       6.659615974918521E-3
 1.244584458445845E9     8.361643190059244E-1   -4.875553950368241E-1   -6.232878068818906E-6   -3.414998777323893E-7   -8.573025961204443E-6   -2.746170636587587E-6    1.002242062134185       6.473901354151471E-3
 1.245154515451545E9     8.359809180699453E-1   -4.880526331142435E-1   -3.568275276727942E-6   -7.212021923797918E-6   -5.484527151140123E-6   -3.022226811706011E-6    1.002202914886603       6.326286102710505E-3
 1.245724572457246E9     8.360198058717562E-1   -4.881101922645760E-1   -7.679662669960350E-6   -5.625136087029064E-6   -4.777377603132829E-6   -6.476343454400835E-6    1.002248383031882       6.220641521528222E-3
 1.246294629462946E9     8.356796598253575E-1   -4.880540682950710E-1   -4.375852194964075E-6   -2.382652971535348E-6   -6.228028671745758E-6   -1.053589648298304E-6    1.002001964575803       6.072964545425762E-3
 1.246864686468647E9     8.354932415971770E-1   -4.882145056818926E-1   -9.830305888295974E-7   -2.387248802542025E-6   -5.802936319299507E-6   -5.291738687745872E-6    1.002030314927624       6.062998893191628E-3
 1.247434743474348E9     8.354364383995230E-1   -4.881982027360197E-1   -9.297675306019050E-7   -8.125459793643508E-6   -1.157742729179778E-6   -7.247627205643315E-6    1.001949978132541       6.035457106932441E-3
 1.248004800480048E9     8.352957486365439E-1   -4.886246807846373E-1   -2.407421177745376E-6   -7.814367669232973E-6   -6.317365361215181E-6   -5.312337116721805E-6    1.001900867014628       5.926512480496179E-3
 1.248574857485749E9     8.353389261948702E-1   -4.884941331238577E-1   -4.472699017897522E-6   -1.990669381200813E-6    5.139942978077232E-7   -2.045275449183301E-6    1.001744604781563       5.789031197997369E-3
 1.249144914491449E9     8.351122206605378E-1   -4.889092737431046E-1   -7.159948396586865E-6   -1.082189093830728E-5   -6.311232650233000E-6   -4.399672928878468E-6    1.001659987242651       5.775933196030675E-3
 1.249714971497150E9     8.351413753212528E-1   -4.889533339048691E-1   -8.452628605131409E-6   -6.778499352843101E-6   -4.892894784158272E-7   -3.421443626694398E-6    1.001602197464756       5.685080874374926E-3
 1.250285028502850E9     8.348613641424265E-1   -4.891707114699781E-1   -4.228712031382791E-6   -6.548644767754583E-6    5.587005299920157E-7   -1.655635259237491E-6    1.001551276880241       5.655517218672457E-3
 1.250855085508551E9     8.346565667034940E-1   -4.893483094767483E-1   -7.883746189440053E-7   -3.285047374231854E-6   -5.596046707976782E-6   -3.534379024107536E-6    1.001491724718439       5.471273808862858E-3
 1.251425142514251E9     8.346649061237547E-1   -4.894767891384320E-1   -3.387152054720808E-6   -3.535851077817445E-6   -7.015004035422818E-6   -3.137926175931579E-6    1.001465926186460       5.455610373822941E-3
 1.251995199519952E9     8.344400287986942E-1   -4.895360365669086E-1   -1.653599585717608E-6    1.574883260266282E-7    3.363689745286911E-6   -3.034753958069720E-6    1.001392208693010       5.304008770310881E-3
 1.252565256525652E9     8.343595905909861E-1   -4.897452967129314E-1   -6.540452904044753E-6   -5.709407950473530E-6   -6.950761229490247E-6   -5.497967483311631E-6    1.001345635364248       5.193410837501753E-3
 1.253135313531353E9     8.344290337245005E-1   -4.897859992980554E-1   -5.351570100910634E-6    1.406685590339958E-6   -5.631396788320002E-6   -6.224109249999138E-6    1.001309075668316       5.133852269518300E-3
 1.253705370537054E9     8.341559832698339E-1   -4.899808495160631E-1   -7.089860556043112E-6   -3.294191895517958E-6   -3.330481004306422E-6   -2.418380768104779E-6    1.001267025041415       5.032005958650591E-3
 1.254275427542754E9     8.341245329298121E-1   -4.902304219116242E-1   -2.847755070739882E-6   -7.208626770033972E-6   -3.682103761497754E-6   -2.171903446380255E-6    1.001232855220856       4.967188918333702E-3
 1.254845484548455E9     8.338425586761715E-1   -4.904895479694210E-1   -4.091276380721570E-6   -2.331403332923551E-6   -1.096954573410901E-5   -8.957823261816581E-7    1.001137486349313       4.891439943019948E-3
 1.255415541554155E9     8.340260303139519E-1   -4.903147529715096E-1   -5.574772633586017E-6   -3.242870396803471E-6   -4.255209696267605E-6   -5.317943857437505E-6    1.001063513559028       4.843210914791272E-3
 1.255985598559856E9     8.337090707249687E-1   -4.905875732783916E-1   -5.244858411022360E-6   -9.833542107905943E-8   -5.748733991516593E-6   -9.186154201120345E-8    1.001026872738626       4.759702604427149E-3
 1.256555655565557E9     8.333695512276034E-1   -4.906874940908112E-1   -3.892118319566975E-6   -8.785016285009309E-6   -2.359761050994695E-6   -5.009060228667387E-6    1.001023585313998       4.656940211358595E-3
 1.257125712571257E9     8.332588361548166E-1   -4.909625347612093E-1    3.071938608482830E-6   -1.944968974965778E-6   -6.446106544951938E-6   -6.086482637067274E-7    1.001033934045208       4.595810002655604E-3
 1.257695769576958E9     8.331864448059348E-1   -4.912558016120727E-1   -5.869332206593696E-6   -4.500591516174921E-6   -7.414265774552943E-6   -1.255189584574783E-7    1.000881623897679       4.500892895807786E-3
 1.258265826582658E9     8.332673327814217E-1   -4.912921706129950E-1   -2.576519838901310E-6   -1.872113241023816E-6   -2.362920692099779E-7    1.419861036288408E-6    1.000951137573324       4.453649767433602E-3
 1.258835883588359E9     8.330052002445382E-1   -4.915181046893141E-1   -4.876254813929672E-6   -2.225767563422016E-7   -5.648222427888752E-6   -2.730197149028121E-6    1.000770765370699       4.419060570355913E-3
 1.259405940594059E9     8.329220095680663E-1   -4.914912148756621E-1   -3.534723842933594E-6    4.610207262279537E-6   -1.069849777961421E-6   -1.599585108611836E-6    1.000824559796330       4.278890837845675E-3
 1.259975997599760E9     8.327477143382469E-1   -4.917103553007041E-1   -4.884030778119274E-6   -5.013253620326910E-6    5.186047971565220E-6   -5.051148939999797E-6    1.000794364684175       4.199265076170054E-3
 1.260546054605461E9     8.324235036618391E-1   -4.919683523510133E-1   -6.600141550767442E-6   -2.599006900864233E-6   -3.107727484237047E-6   -1.519343186945144E-6    1.000686342267694       4.173806706899586E-3
 1.261116111611161E9     8.324224047186171E-1   -4.921323794667908E-1   -4.811030419397270E-6   -1.938713428336415E-6   -5.699024684394911E-6    3.883965893981888E-7    1.000697487714308       4.203552636654616E-3
 1.261686168616862E9     8.323010847922092E-1   -4.922933257137013E-1   -3.254020983303002E-6    7.590190369967850E-7   -7.884693782334084E-6   -7.410116649785446E-6    1.000748193760888       4.080396563071833E-3
 1.262256225622562E9     8.321994357754879E-1   -4.924292912552950E-1   -4.411923394469242E-6   -6.360680007610254E-6   -5.631895587943730E-6   -7.002214183136979E-6    1.000704184226701       4.124882206656852E-3
 1.262826282628263E9     8.320305083337741E-1   -4.926745012534864E-1   -2.762688318005694E-6   -8.485137721275076E-7   -5.257640855237868E-6   -4.866536019974905E-6    1.000628351414588       3.907210817129921E-3
 1.263396339633964E9     8.318439263496065E-1   -4.927334562679213E-1   -3.602652480282698E-6   -5.036899643266537E-6   -1.080892605449936E-6   -5.105582674727309E-6    1.000946813526076       3.916493391463081E-3
 1.263966396639664E9     8.317599286157065E-1   -4.928329725710408E-1   -1.437906306279409E-6   -2.314831233805737E-7   -1.077638129353196E-6   -2.182546620878560E-6    1.000642337583695       3.811775946168380E-3
 1.264536453645365E9     8.315502948573794E-1   -4.931187562134851E-1    3.114392498006683E-6   -1.957228998344889E-6   -2.673166774787198E-7   -5.360264767027571E-6    1.000787551663269       3.770034741991691E-3
 1.265106510651065E9     8.313944009346922E-1   -4.930801392260582E-1   -7.293141750329889E-6   -2.124322158542735E-7   -7.675651281076555E-6    1.109208520504822E-6    1.000703477172177       3.693235836143453E-3
 1.265676567656766E9     8.312880140402299E-1   -4.932279216570305E-1   -1.582357318646855E-6   -6.042033908288553E-6   -3.512898138896406E-6   -9.405261840176791E-7    1.000814610972451       3.733261022526263E-3
 1.266246624662466E9     8.311898748408380E-1   -4.934177215804415E-1   -6.795541516784368E-6   -4.364300974863008E-6   -1.019746769105765E-6   -5.077383509340980E-6    1.000647584747418       3.804745567613749E-3
 1.266816681668167E9     8.310183658269383E-1   -4.936597624474689E-1   -5.749079994134437E-6   -2.658804376690190E-6   -4.046700793472535E-6   -1.116344520515356E-5    1.000803563087330       3.824061116120427E-3
 1.267386738673867E9     8.307588281501281E-1   -4.937934391153087E-1   -9.229049291541131E-6    1.613708574727803E-6   -6.938066648746689E-6   -7.814512015155853E-6    1.000868268835911       3.696255769712084E-3
 1.267956795679568E9     8.307163771261356E-1   -4.939584390792390E-1   -2.976160093327296E-6   -3.573022262401029E-6   -7.115292449454827E-6    1.667198174982868E-7    1.000767316638626       3.723668628701377E-3
 1.268526852685268E9     8.305554204968513E-1   -4.941702933971288E-1   -4.034406348265139E-6   -8.977257339264195E-6   -7.780167779918183E-6   -6.418817096043957E-6    1.000684097666238       3.645249725678818E-3
 1.269096909690969E9     8.304614686140893E-1   -4.941830086024682E-1   -8.567030608808568E-6   -2.702325293432883E-6   -3.275856519808213E-6   -7.988770649321885E-6    1.001033940964067       3.735838603932426E-3
 1.269666966696670E9     8.302656021335030E-1   -4.944010974970241E-1   -7.827070136938213E-7   -4.083893075794387E-6   -7.370811775373070E-7   -2.657723139101792E-6    1.000954120400733       3.596550883573598E-3
 1.270237023702370E9     8.300921864339087E-1   -4.946502394980016E-1   -6.603175886219016E-6   -4.617101863378692E-6   -1.898424021996794E-6   -2.349509984142777E-6    1.000883384343493       3.460026853600508E-3
 1.270807080708071E9     8.300125930651261E-1   -4.947336951192097E-1   -6.205422250164008E-6   -4.955608247943957E-7   -4.763718081378582E-6   -2.613685884135699E-6    1.001118415137417       3.617445099704209E-3
 1.271377137713771E9     8.298693764055832E-1   -4.949231784343220E-1   -7.349173445466260E-6   -5.365875523192420E-6   -8.430784281918305E-6   -2.512221880217885E-6    1.001104886321974       3.689825096543596E-3
 1.271947194719472E9     8.297881636543423E-1   -4.951163967925599E-1   -2.887884898937572E-6    3.729830138475143E-7   -4.310611432864095E-6    6.514249854930627E-7    1.000912819101889       3.508743382286030E-3
 1.272517251725173E9     8.296376516362777E-1   -4.952694413606570E-1   -7.579688122363461E-6   -3.194348332463343E-6   -3.632238516720004E-6   -7.080873172599434E-6    1.001317934731844       3.762311227527805E-3
 1.273087308730873E9     8.295653095909743E-1   -4.954944631531420E-1   -3.667507733546472E-6   -2.403401363254280E-6   -1.304681273267340E-6   -9.370209890743676E-6    1.001309917982740       3.545051705041910E-3
 1.273657365736574E9     8.293401820755473E-1   -4.956453347396246E-1   -9.925612744252141E-6   -6.120778094750711E-7   -3.190019261577629E-6   -1.129082023350455E-6    1.001257841723238       3.543977968402887E-3
 1.274227422742274E9     8.292174693765957E-1   -4.957868579525654E-1   -2.233866463726837E-6   -7.319614264328774E-6   -7.057828869780820E-6   -7.367382545761392E-7    1.001234337039634       3.743344015334331E-3
 1.274797479747975E9     8.291414071042013E-1   -4.960057093470583E-1   -4.600055117501788E-6   -1.239556171763986E-6   -5.447281624369813E-6   -6.599049857602775E-6    1.001166158900401       3.857656594118332E-3
 1.275367536753675E9     8.290080385482855E-1   -4.961987809469033E-1   -5.526834213851078E-6   -4.580227203290991E-6   -6.639493292585255E-6   -3.570236978230468E-6    1.001402858869152       3.669159864813325E-3
 1.275937593759376E9     8.288247809697377E-1   -4.963603160633355E-1   -4.062283672600265E-6   -1.260781288977902E-6   -4.886862878922149E-6   -2.448873457460357E-6    1.001631425072261       3.841293935823586E-3
 1.276507650765077E9     8.287455298745159E-1   -4.965491785992714E-1   -3.145261881181270E-6   -2.229562941708929E-6   -4.678713167349203E-7   -5.564605552320294E-6    1.001714157506952       3.935572827525683E-3
 1.277077707770777E9     8.286997693261807E-1   -4.967187773264483E-1   -2.796522366605586E-6   -5.417867737578233E-6   -7.990628590735424E-6    3.587435272186263E-6    1.001400204858614       4.004521016779718E-3
 1.277647764776478E9     8.283924604314117E-1   -4.968499948537081E-1   -5.545886474372841E-6   -5.595578008116833E-6   -4.643830128565502E-6   -2.763419215760636E-6    1.001850123946427       3.987347393181292E-3
 1.278217821782178E9     8.283057219514972E-1   -4.971751864891970E-1   -6.868909887346584E-6   -4.279690753275183E-6   -5.027180063011386E-6   -2.847555992730707E-6    1.001753843650857       3.988746170214794E-3
 1.278787878787879E9     8.280883217600489E-1   -4.972853690503594E-1   -5.385013025017951E-6   -6.265613327866152E-6   -6.408505103650370E-6   -3.455410311531484E-6    1.001904438940681       4.111248969966966E-3
 1.279357935793579E9     8.279991196468162E-1   -4.974435112662350E-1   -3.647812230652661E-6   -1.403569212977586E-6   -8.188499496713599E-7   -6.393537423776288E-6    1.001970272794473       4.138239786007619E-3
 1.279927992799280E9     8.278422372294871E-1   -4.974845440268304E-1   -4.322026367136288E-6   -4.136552037933009E-6   -3.707616851978813E-6   -2.843554854335476E-6    1.001839102472544       4.266030476381965E-3
 1.280498049804981E9     8.277392299377831E-1   -4.977783726916682E-1   -4.957352587318811E-6   -4.538806993932827E-6   -4.284985922217340E-6   -5.129660497559962E-7    1.002141506479669       4.334774651833182E-3
 1.281068106810681E9     8.276120331008774E-1   -4.978169462664909E-1   -3.976840932571498E-6   -2.985647158123282E-6   -2.570556167996677E-6   -1.655667604818839E-6    1.002109696077492       4.291614737923064E-3
 1.281638163816382E9     8.274928971270217E-1   -4.981304952602740E-1   -2.942998158278049E-6   -1.214483020177935E-6   -4.774231715911600E-6    1.248852521990597E-6    1.002138077899333       4.492834351839565E-3
 1.282208220822082E9     8.273292030801590E-1   -4.983859409974342E-1   -5.419916652859074E-6   -4.161178251994784E-6   -4.579722351435714E-6   -4.224522013039641E-6    1.002516994274375       4.513523320564134E-3
 1.282778277827783E9     8.270997177063486E-1   -4.984983341613463E-1   -1.497359186032155E-6   -3.103423817030167E-6   -4.911777955634988E-6   -5.047487840333868E-6    1.002609544555876       4.614642895922936E-3
 1.283348334833483E9     8.269284566972782E-1   -4.986171132318662E-1   -5.396185419750297E-6   -1.194223435924342E-6   -4.719635244276793E-6    1.479784691116198E-8    1.002491108859035       4.734037475825224E-3
 1.283918391839184E9     8.269059553155984E-1   -4.988300475064306E-1   -3.538966515961629E-6   -3.692428629682456E-6   -4.743386088241185E-6   -3.318594598120526E-6    1.002689027918891       4.838679412839582E-3
 1.284488448844884E9     8.267112457197320E-1   -4.991019179968335E-1   -4.073943466278897E-6   -4.181106222422461E-7   -6.565920730257176E-6   -6.915266601237223E-6    1.002816847343775       4.955930996171760E-3
 1.285058505850585E9     8.265127257637349E-1   -4.991668974555417E-1   -6.777028963179411E-6   -5.393819392187471E-7    2.498919156663944E-7   -6.277938322627760E-6    1.003002574018121       4.991681780132864E-3
 1.285628562856286E9     8.266764625514547E-1   -4.991903558321213E-1   -7.166985126461516E-6   -1.808572614767423E-6   -5.763197394905846E-6   -1.017224932338683E-5    1.002966518926029       5.137023877899534E-3
 1.286198619861986E9     8.263000836249966E-1   -4.995967023146579E-1   -8.519361271093334E-6   -3.095108329544570E-6   -7.004936655372920E-6   -1.179189670805658E-6    1.003070489853479       5.232984955809218E-3
 1.286768676867687E9     8.262182194038727E-1   -4.998579451621594E-1   -3.877544643129702E-6   -3.890027425813554E-6   -3.145037962188253E-6   -5.493061035358791E-6    1.003360961167601       5.399053624181917E-3
 1.287338733873387E9     8.262573815257586E-1   -4.999718646103432E-1   -6.971574853958122E-6   -5.177314084361662E-6   -9.881404949678535E-6   -4.983103697838775E-7    1.003358400907675       5.545994944081702E-3
 1.287908790879088E9     8.257780652169394E-1   -5.001284491770559E-1   -6.611434183652302E-6   -4.400631675172526E-6   -7.531333835713283E-6   -2.705295539046306E-6    1.003438755122434       5.542579244173403E-3
 1.288478847884789E9     8.257917355907919E-1   -5.002830864813196E-1   -6.357768155448030E-6    2.698712872423070E-8   -1.012969578566401E-6   -5.730303005828902E-6    1.003564864121812       5.678176045295956E-3
 1.289048904890489E9     8.256790274677959E-1   -5.005544764982354E-1   -7.643118924003769E-6   -2.516828072162133E-6   -7.688719615025632E-6   -4.782481609360561E-6    1.003638584056279       5.831191246354187E-3
 1.289618961896190E9     8.254321976990527E-1   -5.007291444465913E-1   -8.235068220487666E-6   -6.514621821886580E-7   -5.666122233559022E-6   -7.014389730990421E-7    1.003740022694805       5.951971468387632E-3
 1.290189018901890E9     8.253986983764218E-1   -5.010212762302635E-1   -3.151612976146492E-6    3.000021494482920E-6   -4.188421418317344E-6   -7.152145763464607E-6    1.003822328429721       6.100388629214398E-3
 1.290759075907591E9     8.252707340270419E-1   -5.009788063778026E-1   -5.819560722158309E-6   -3.938217416139278E-6   -9.335002159635029E-6   -1.817603542975002E-6    1.003947543770369       6.222087945716642E-3
 1.291329132913291E9     8.251379323683046E-1   -5.011853570522119E-1   -8.066376316332573E-6   -3.711741227322034E-6   -8.077037722342661E-6   -2.236064061831362E-6    1.004172093752639       6.413287356407719E-3
 1.291899189918992E9     8.249856837010097E-1   -5.014849525306976E-1    7.528315725201875E-7   -4.882191764635197E-6   -7.015411359557836E-6   -4.561625223148210E-6    1.004173537331851       6.578199446676647E-3
 1.292469246924693E9     8.249055520012437E-1   -5.015925669721965E-1   -6.962998026215754E-6   -2.332627869914382E-6   -8.642334646470795E-6   -2.912218340675294E-6    1.004287100191110       6.645691455947882E-3
 1.293039303930393E9     8.246696221587269E-1   -5.016408714878469E-1   -5.328296855641295E-6   -7.003718669135285E-6   -3.374219501174865E-6   -9.390598131555449E-6    1.004449328915750       6.836859427437967E-3
 1.293609360936094E9     8.244784902345051E-1   -5.018906272683911E-1   -8.925278009653666E-6   -1.841418478069618E-6   -3.459983519023580E-6   -1.251704528743068E-5    1.004522037509319       6.912985378732053E-3
 1.294179417941794E9     8.245073877977003E-1   -5.021417729123551E-1   -8.858502137042210E-6   -4.860903859883110E-6   -5.329034024685743E-6   -6.060450979708229E-6    1.004603627571308       7.105919836826384E-3
 1.294749474947495E9     8.244099141728743E-1   -5.022608993316223E-1   -7.366604553678330E-6   -7.544721817903899E-6    4.490400778552852E-7   -6.501441040590050E-6    1.004700282213505       7.151942102220192E-3
 1.295319531953195E9     8.242382055210905E-1   -5.022897263810916E-1   -4.200796794423138E-6    1.375015660540374E-6   -8.129604985899467E-6   -2.089613415432294E-6    1.004844465851220       7.297898367256012E-3
 1.295889588958896E9     8.241077703161770E-1   -5.026014211192850E-1   -4.167153705460225E-6   -7.653338490034636E-7   -7.152869616032081E-6   -5.701658155451178E-6    1.004975025289045       7.420582748472976E-3
 1.296459645964597E9     8.237629547635789E-1   -5.027458382333843E-1   -4.234969545003232E-6   -1.771859468642237E-6   -5.723999277269762E-6   -7.196105508228439E-6    1.005012009071517       7.577523546709260E-3
 1.297029702970297E9     8.238404130216531E-1   -5.030520112549799E-1   -5.731545253703390E-6   -8.578036498978437E-7   -5.276486125898533E-6   -4.910807263247327E-6    1.005103960438228       7.723099644241015E-3
 1.297599759975997E9     8.234944954468518E-1   -5.031803833903502E-1   -8.421253515309004E-6   -2.145564939133308E-6   -1.679538393665078E-6   -4.571407923359131E-6    1.005070919657895       7.804427681319225E-3
 1.298169816981698E9     8.235148781139328E-1   -5.033689792115921E-1   -5.781362729943619E-6   -7.873293784668460E-6   -7.621073339586207E-6   -4.471950937757768E-6    1.005529803645485       8.091724360058753E-3
 1.298739873987399E9     8.233814654740818E-1   -5.035377266167920E-1   -1.070867734010011E-5    2.259462206800982E-8   -3.190505599637548E-6   -2.326342968905973E-6    1.005454378093864       8.017209562546831E-3
 1.299309930993099E9     8.231297743141496E-1   -5.039170823905372E-1   -8.510517825439678E-6   -3.098449211798383E-6   -7.782983115645373E-6   -3.922613521398665E-6    1.005537586574423       8.408568816584574E-3
 1.299879987998800E9     8.229275303358705E-1   -5.039948722943863E-1   -6.549184822497816E-6   -2.089232574581616E-6   -7.217591767612708E-6   -3.842372712117786E-6    1.005775607638046       8.445912686609576E-3
 1.300450045004500E9     8.229936843837959E-1   -5.041934862123271E-1   -6.285612793061488E-6   -2.016386918975940E-6   -7.709833411848336E-6    2.393971894560705E-6    1.005632490108542       8.598206254313269E-3
 1.301020102010201E9     8.226287278629664E-1   -5.043158899960437E-1   -8.203801676308068E-6   -3.678780919582597E-6   -1.491176625454719E-5   -2.552589834576031E-7    1.005913887409455       8.720922581690769E-3
 1.301590159015902E9     8.226179886895116E-1   -5.044495141584913E-1   -5.188753792985705E-6   -2.856107125320056E-6   -6.685577079294749E-6   -5.039398187582936E-6    1.006057667327900       8.930526615032538E-3
 1.302160216021602E9     8.224580205019733E-1   -5.047114645775850E-1   -8.488549754193273E-6   -2.235583844850626E-6   -4.135942748705255E-6   -2.540914688496802E-6    1.006074345713941       9.050402421070089E-3
 1.302730273027303E9     8.223620773284905E-1   -5.048871077130628E-1   -6.653266654352296E-6    4.000458502292076E-6   -5.964429122799201E-6   -4.259180896279346E-6    1.006218518966951       9.118070076583610E-3
 1.303300330033003E9     8.222360965274985E-1   -5.050925698885047E-1   -9.913726088108449E-6   -3.532460666492275E-6   -6.774823660349878E-6   -5.218674091547453E-6    1.006391301006236       9.433479417604494E-3
 1.303870387038704E9     8.219298864423600E-1   -5.052056955304830E-1   -7.719229849008033E-6   -5.118360899593791E-6   -7.234357374155544E-6   -9.938406265935939E-6    1.006268383766292       9.527663597772372E-3
 1.304440444044405E9     8.218820363442985E-1   -5.054578908356808E-1   -6.796547089628710E-6   -2.319134258919331E-6   -2.737712028300790E-6   -6.576990690430241E-6    1.006575694411610       9.498213541024413E-3
 1.305010501050105E9     8.216560785441319E-1   -5.055637806291098E-1   -1.082467448205699E-5   -4.047498476582173E-6   -5.362462215106043E-6   -2.431608508540082E-7    1.006548570045046       9.635587640865688E-3
 1.305580558055806E9     8.215555897930307E-1   -5.057819824202292E-1   -9.141476317166366E-6   -7.849148567906165E-7   -7.353026827347708E-6   -5.846116561650466E-6    1.006629408541876       9.889680671376319E-3
 1.306150615061506E9     8.214350583478968E-1   -5.060599531276191E-1   -7.698750669366787E-6   -4.662205527395542E-6   -3.594866755530369E-6   -4.060776005141842E-6    1.006715840950657       9.825964970368261E-3
 1.306720672067207E9     8.212788765313375E-1   -5.061954995662581E-1   -8.130209371983536E-6    2.776115426413315E-6   -8.523251105469046E-6   -1.186082042939045E-6    1.006777360990711       1.005749026611864E-2
 1.307290729072907E9     8.211012149883187E-1   -5.064013395480698E-1   -8.886276802747879E-6   -4.766091791907597E-6   -8.541960731276213E-6   -3.657978790072913E-6    1.006851922607127       1.019634695470636E-2
 1.307860786078608E9     8.209778358873523E-1   -5.066081719743996E-1   -9.545995236156819E-6   -7.697238261251454E-7   -1.123251702794576E-5    1.046620470423165E-6    1.006803200180054       1.045006580084118E-2
 1.308430843084309E9     8.208351867261605E-1   -5.068069332991915E-1   -5.707544523590260E-6   -4.399938356418156E-6   -7.390539079102293E-6   -4.427263830849589E-6    1.006870665532733       1.052392902398473E-2
 1.309000900090009E9     8.208294953210076E-1   -5.070289325014377E-1   -9.223354157221947E-6   -4.575353161599788E-6   -6.695907920473228E-6   -2.939100229296982E-7    1.006911676360049       1.051204830777090E-2
 1.309570957095710E9     8.205608997650474E-1   -5.072873716164695E-1   -4.789577614335255E-6   -2.067900016057562E-6   -6.417596869174312E-6   -2.036556881479871E-6    1.007108076516521       1.074452513062731E-2
 1.310141014101410E9     8.204302671303366E-1   -5.074612144459670E-1   -8.401265279688054E-6    1.459857092569955E-6   -8.454094020626500E-6   -5.374251870698253E-7    1.007246835635929       1.074883422381865E-2
 1.310711071107111E9     8.202658080444568E-1   -5.076387895834586E-1   -7.857666066088805E-6    1.057130162024820E-6   -1.274045248800232E-5   -2.025897363512489E-7    1.007234266799508       1.102153623873147E-2
 1.311281128112811E9     8.201497969542698E-1   -5.077207458248709E-1   -5.677874003948253E-6   -1.825198100331997E-6   -9.229896968884498E-6    1.298710875907722E-6    1.007358954803427       1.083983423440670E-2
 1.311851185118512E9     8.200451702543482E-1   -5.079665486018129E-1   -8.312765121253524E-6   -1.714933742543730E-6   -7.456252803811791E-6    6.013841506014711E-6    1.007242927340402       1.123632193133654E-2
 1.312421242124212E9     8.198591411564152E-1   -5.082653545599231E-1   -6.969603303338488E-6   -5.727604595716892E-6    4.464128580954781E-7   -7.935280086766103E-7    1.007431738313445       1.117686621443549E-2
 1.312991299129913E9     8.197448208132280E-1   -5.083970015357103E-1   -8.770118015230767E-6   -3.786317869029005E-6   -6.879565242206913E-6   -3.259459934170929E-6    1.007442044406438       1.130587614489607E-2
 1.313561356135613E9     8.195881263964331E-1   -5.085579883769694E-1   -1.141333718119909E-5   -3.087120644150582E-6   -7.534045150214320E-6   -3.406365715717597E-6    1.007508537522370       1.128584124364186E-2
 1.314131413141314E9     8.195003322146569E-1   -5.087454132347942E-1   -5.083164297616539E-6   -2.613060460718231E-6   -1.487324250128903E-5    3.600054624246785E-6    1.007474493084118       1.137178405478197E-2
 1.314701470147015E9     8.193688603173939E-1   -5.089124857997679E-1   -9.922416661078758E-6   -1.415137856114839E-6   -1.005183569988813E-5   -4.218071619316005E-6    1.007592558320715       1.141508225554113E-2
 1.315271527152715E9     8.191787860373170E-1   -5.090579096545138E-1   -1.230882309017802E-5   -2.739161405024400E-6   -1.165703907898103E-5   -3.697357027228752E-7    1.007610074740458       1.143483658149267E-2
 1.315841584158416E9     8.190438829853748E-1   -5.093276722519329E-1   -6.917323849160993E-6   -5.837193317720645E-6   -1.031998200675090E-5    2.126370563594868E-6    1.007630657527722       1.156437136525727E-2
 1.316411641164116E9     8.188525629220386E-1   -5.094657833908376E-1   -3.826938101431615E-6   -8.046157549538281E-6   -5.657620444548486E-6   -1.550678046919720E-6    1.007695950898280       1.156597452198082E-2
 1.316981698169817E9     8.188244581428356E-1   -5.097255175703881E-1   -8.136514193988176E-6   -8.562372181582959E-7   -1.172363953630958E-5   -7.764158608404968E-7    1.007734264457008       1.156619362900487E-2
 1.317551755175518E9     8.186078313118128E-1   -5.098115850900243E-1   -1.392018993617517E-5    3.442147436559385E-6   -1.208971329265274E-5   -2.273336948102517E-6    1.007767857933989       1.172807695104403E-2
 1.318121812181218E9     8.185756917776652E-1   -5.100485345961965E-1   -1.052165900359798E-5    2.137163060865953E-6   -1.304331518301478E-5   -1.706781009077690E-6    1.007732409663684       1.177008432669188E-2
 1.318691869186919E9     8.184112947773594E-1   -5.102118610294456E-1   -9.293816326268527E-6   -3.203865375332409E-7   -7.168642058197394E-6   -2.873234134709944E-6    1.007681563024005       1.178769459818955E-2
 1.319261926192619E9     8.181567966902438E-1   -5.103682515010348E-1   -1.059850496358459E-5    3.698278404786997E-6   -5.372080004458137E-6   -9.935681665129175E-6    1.007670706113922       1.195126951176636E-2
 1.319831983198320E9     8.181168183355527E-1   -5.105219396616749E-1   -8.038769952872689E-6   -3.167039166449666E-6   -1.413573100743093E-5   -5.274631273921316E-6    1.007638598477974       1.193718219944376E-2
 1.320402040204021E9     8.180280276894302E-1   -5.108089076275110E-1   -1.130629593829026E-5    3.382923353138064E-6   -7.841811493150243E-6    1.085803625009611E-8    1.007687414782535       1.198216577042320E-2
 1.320972097209721E9     8.177102641666577E-1   -5.110478302381288E-1   -1.052606139062564E-5   -3.421086128186533E-6   -1.044165115313601E-5   -1.700461093081573E-6    1.007661969250057       1.195950756240685E-2
 1.321542154215422E9     8.174453637575445E-1   -5.111107764730893E-1   -9.265839050941161E-6    2.799612299487289E-6   -5.485574259756014E-6   -5.082110580459879E-6    1.007717684255837       1.201058871704733E-2
 1.322112211221122E9     8.173828459822996E-1   -5.112673010779202E-1   -1.408151928292653E-5   -7.663346728856376E-7   -1.084573868857377E-5   -2.550182045066215E-6    1.007688387498681       1.207563397327000E-2
 1.322682268226823E9     8.172712689610138E-1   -5.116074513106799E-1   -1.427956576604039E-5   -8.504056574907063E-7   -1.026410520260242E-5    3.403584564666117E-6    1.007634903451023       1.202429285620132E-2
 1.323252325232523E9     8.171123038207437E-1   -5.115170307470448E-1   -1.053600783684251E-5    5.938373738154208E-7   -9.857032536288412E-6    5.154596600960079E-7    1.007728405713795       1.207662598616469E-2
 1.323822382238224E9     8.171967556338019E-1   -5.119161504080736E-1   -1.256663801005067E-5    2.365184516887349E-6   -6.920086025021847E-7   -4.140601021604993E-6    1.007695322766820       1.198090117070433E-2
 1.324392439243924E9     8.166900867722865E-1   -5.121578320440705E-1   -7.402962978318988E-6    6.257597301176399E-6   -1.431435876880823E-5    1.374365528245381E-6    1.007648320891468       1.203507708517463E-2
 1.324962496249625E9     8.168062861858634E-1   -5.121374390297713E-1   -5.911028042425684E-6   -1.222779813395219E-6   -1.053710910030996E-5   -8.064374642798226E-7    1.007671033276735       1.198923116607330E-2
 1.325532553255326E9     8.165590183643495E-1   -5.124980376591083E-1   -9.035529204003550E-6    4.374892130779031E-7   -8.156364440938984E-6   -6.157913833972963E-6    1.007654785624557       1.201845299892961E-2
 1.326102610261026E9     8.165028662927415E-1   -5.127370218160925E-1   -9.091622540219287E-6    5.947119089557282E-7   -1.290208760953318E-5    5.045258294977498E-6    1.007411281394961       1.195962522449820E-2
 1.326672667266727E9     8.163289807505826E-1   -5.126774198240126E-1   -8.692602001782937E-6    4.282507088415589E-6   -8.451814416470407E-6    2.156884703139094E-6    1.007587909519486       1.192766348502378E-2
 1.327242724272427E9     8.160786110354509E-1   -5.128506145175915E-1   -1.120221965664539E-5   -4.348949709608654E-6   -1.263399293933269E-5   -2.799294136320610E-6    1.007392768844187       1.195714330096646E-2
 1.327812781278128E9     8.161206157981720E-1   -5.131268499760098E-1   -6.722811121938723E-6    9.284535762602385E-7   -9.805590547969922E-6   -4.575890156131991E-7    1.007377148872066       1.180613001811165E-2
 1.328382838283828E9     8.157786249953543E-1   -5.132438394496185E-1   -7.765720536807975E-6   -1.741249924894391E-6   -1.532160641558397E-5   -3.134745937419947E-6    1.007219441419157       1.203273423652820E-2
 1.328952895289529E9     8.154890080252158E-1   -5.133157814902561E-1   -8.297705535996624E-6    3.960688683215360E-6   -1.175575057744966E-5   -2.843997327046764E-8    1.007205265641775       1.173035828153718E-2
 1.329522952295229E9     8.153221776271561E-1   -5.135246819399019E-1   -1.285112067072373E-5    4.718793725905822E-7   -1.008371568839363E-5    1.646055948587064E-6    1.007153606933831       1.184589530058645E-2
 1.330093009300930E9     8.153010877652928E-1   -5.138567733062857E-1   -1.076055239403020E-5   -3.402973004798216E-7   -1.140734542531250E-6    3.688446109817286E-6    1.007086626356464       1.157103688293344E-2
 1.330663066306631E9     8.154080084529615E-1   -5.139114870591707E-1   -1.423729020889069E-5    4.220344358268563E-7   -1.134529558144627E-5    2.218093805972675E-6    1.007025038349143       1.159771918390040E-2
 1.331233123312331E9     8.153340764170148E-1   -5.141144844819233E-1   -1.224415301827269E-5    2.981763141752071E-6   -9.614019675175839E-6   -5.446941913513078E-6    1.006926170464464       1.151798034602578E-2
 1.331803180318032E9     8.148058127332731E-1   -5.139931016326038E-1   -6.631737647231043E-6    1.904890561020673E-6   -1.144087470317066E-5    5.050569303934673E-6    1.006710529227079       1.177697800963061E-2
 1.332373237323732E9     8.149999678065822E-1   -5.143042594225086E-1   -5.930064944435267E-6   -2.010855458297731E-6   -1.699253572832391E-5    4.207232118644744E-6    1.006765788678619       1.154516585924324E-2
 1.332943294329433E9     8.145618414277823E-1   -5.145611366191793E-1   -1.010192231687578E-5    7.071524445600471E-6   -7.231599246465098E-6    4.940459691753272E-6    1.006812870231755       1.150583415070427E-2
 1.333513351335134E9     8.143300344319174E-1   -5.148140944897603E-1   -7.499115372508416E-6    5.067504812463406E-6   -1.285080552291424E-5    1.224607370491718E-6    1.006619707565531       1.143436939740457E-2
 1.334083408340834E9     8.143825164239877E-1   -5.148210145366104E-1   -9.627111147122562E-6    1.681467208363593E-6   -8.462239827293266E-6    2.561780387954393E-6    1.006500579540650       1.146764279706953E-2
 1.334653465346535E9     8.143728233811099E-1   -5.151069926152302E-1   -4.578678073858740E-6    5.493351478912757E-6   -5.771638679716663E-6    7.376409674909112E-6    1.006329778332033       1.117593994493611E-2
 1.335223522352235E9     8.142570889836924E-1   -5.154137674994743E-1   -9.166066785990099E-6    3.092473356196968E-6   -1.188372344685946E-5   -7.916752654938802E-7    1.006237957670816       1.092275819949648E-2
 1.335793579357936E9     8.139385857805885E-1   -5.156166339709340E-1   -1.429075091183474E-5   -1.054495303542363E-6   -8.131673851656117E-6   -9.453770583348684E-7    1.006272810167329       1.108093679188171E-2
 1.336363636363636E9     8.135756053522357E-1   -5.156452356530226E-1   -1.179752499664660E-5    4.984440801686014E-6   -1.196226974427700E-5   -4.004131380745469E-6    1.006067565558209       1.087250687471087E-2
 1.336933693369337E9     8.136468538367797E-1   -5.158439452643492E-1   -6.623271105503219E-6    5.275641618491915E-6   -1.521090069683796E-5   -2.459074747593956E-6    1.006389808175437       1.075510474200195E-2
 1.337503750375038E9     8.134744546642813E-1   -5.158141941245029E-1   -1.454829636430622E-5    4.829246799210159E-6   -9.913016893586539E-6    1.814193116604016E-6    1.006130350769745       1.070843276917860E-2
 1.338073807380738E9     8.132038162254939E-1   -5.162647495953695E-1   -1.342309661821463E-5    3.338492506900155E-6   -6.441144285262859E-6    4.942823667174200E-6    1.005810471785975       1.056297990903652E-2
 1.338643864386439E9     8.130521234404737E-1   -5.163713732333242E-1   -1.102622530296124E-5    2.601623056291190E-8   -1.228786035246466E-5    2.359581749317603E-6    1.005938284403352       1.054992241049046E-2
 1.339213921392139E9     8.127701537054555E-1   -5.164537668701412E-1   -1.594715296127713E-5    3.040646724199396E-6   -4.996559987252585E-6   -2.681923966063945E-6    1.005904668831815       1.028266601065190E-2
 1.339783978397840E9     8.126226249838659E-1   -5.167171991765650E-1   -1.086477685334336E-5    3.647485870917663E-6   -9.883048756587226E-6    5.449357369318388E-6    1.005609857264347       1.029124371724068E-2
 1.340354035403540E9     8.125616065457029E-1   -5.167723018354639E-1   -9.695649304527132E-6    4.165536441813243E-6   -1.498825841948402E-5    3.466931774980114E-6    1.005695122188066       1.029460242834110E-2
 1.340924092409241E9     8.124074846403764E-1   -5.169843099484410E-1   -7.841718521943106E-6    3.644194601541736E-6   -1.290649621880720E-5    4.536127254452122E-6    1.005693640329510       1.021968923752775E-2
 1.341494149414942E9     8.122527172317111E-1   -5.172458984228390E-1   -9.402519327849744E-6    6.511698671734340E-6   -9.243833377145299E-6    8.428277204147923E-6    1.005325465749382       1.011367019183773E-2
 1.342064206420642E9     8.119998532423395E-1   -5.173462215898001E-1   -1.311100910614697E-5    4.720252961827396E-6   -1.361840066525585E-5    4.712187912034403E-6    1.005271307677840       9.902215949308738E-3
 1.342634263426342E9     8.118027585461548E-1   -5.175932073177540E-1   -1.453575691623273E-5    5.645190534929300E-6   -9.088173089839027E-6    6.772168738595782E-6    1.005248900358274       9.506649427356923E-3
 1.343204320432043E9     8.118385337736215E-1   -5.178524528183840E-1   -1.047233996219531E-5    5.466499435217380E-6   -1.114969273461295E-5    5.488058412270813E-6    1.005282837273690       9.430331728113178E-3
 1.343774377437744E9     8.117032799639092E-1   -5.179288967360293E-1   -9.947164829731351E-6    5.259008842677702E-7   -9.170582990958127E-6    3.141524215703447E-6    1.005118849745782       9.356662669896406E-3
 1.344344434443444E9     8.115244231633035E-1   -5.182369474228385E-1   -5.914301932692998E-6    5.380939197087622E-6   -6.701921317026201E-6    3.456964957896068E-6    1.004727805152083       9.265250257247649E-3
 1.344914491449145E9     8.114327767221240E-1   -5.183497113447129E-1   -9.817236696358669E-6    4.210071099562676E-6   -7.922941365885462E-6    3.925972086165277E-6    1.004899739830130       9.247702708565907E-3
 1.345484548454845E9     8.113017078749793E-1   -5.184818955263988E-1   -1.089458664538746E-5    3.439913905300868E-6   -1.589596769597757E-5    1.356418702920480E-6    1.004477641857312       9.020442642547841E-3
 1.346054605460546E9     8.111909408507070E-1   -5.186562786776677E-1   -6.781521697196538E-6    2.590578277460983E-6   -1.203629142632167E-5    9.562826556412401E-7    1.004486877819259       8.864716088255249E-3
 1.346624662466247E9     8.107416316076566E-1   -5.186895435469088E-1   -7.491964064823339E-6    4.074105691480276E-6   -1.209024885100842E-5    4.340223862123559E-6    1.004493818633777       8.817097453850606E-3
 1.347194719471947E9     8.106454895538342E-1   -5.190154634366221E-1   -1.380516786558683E-5    1.771875271475195E-6   -1.079420732312282E-5    5.941290608413998E-6    1.004526552798125       8.669709114102525E-3
 1.347764776477648E9     8.107559333936147E-1   -5.192063699201318E-1   -9.824449690517795E-6    7.795615778610772E-6   -1.215042222215281E-5    8.249924703575303E-6    1.004421654843349       8.581011632135663E-3
 1.348334833483348E9     8.104584129492420E-1   -5.192438384785043E-1   -9.349976405612995E-6    9.338047774653465E-6   -8.376579599793669E-6    4.627439186902042E-6    1.004231602663895       8.446137032102416E-3
 1.348904890489049E9     8.103054101341263E-1   -5.195215524548703E-1   -1.240610738476059E-5    7.650863780514812E-6   -1.425600263760158E-5    4.895787158017390E-6    1.004002013729704       8.170298055836710E-3
 1.349474947494750E9     8.100435809502966E-1   -5.195268813334071E-1   -9.900494135868226E-6    8.984823053772253E-7   -1.054511852720811E-5    7.940404892891742E-6    1.004225506242208       8.082170427052027E-3
 1.350045004500450E9     8.098526657571351E-1   -5.197145563001748E-1   -8.546495110914916E-6    1.044113609779475E-5   -1.059778867409007E-5    7.267763788614602E-6    1.004083300357416       7.960978978810960E-3
 1.350615061506151E9     8.096960690510719E-1   -5.198635150959503E-1   -1.086336870159066E-5    4.528427883080163E-6   -1.058097299414463E-5    2.849605053001471E-6    1.003890901283478       7.807982754578572E-3
 1.351185118511851E9     8.095920407941108E-1   -5.202892314114401E-1   -1.080431832979277E-5    4.685609353571588E-6   -1.255760619465886E-5    5.294199938618948E-6    1.003807553686434       7.752933220902845E-3
 1.351755175517552E9     8.094252988441106E-1   -5.202403169737942E-1   -1.300012401808740E-5    1.197290542594638E-5   -7.716231871036311E-6    4.841699436529852E-6    1.003782864916402       7.649307891343131E-3
 1.352325232523252E9     8.092506916212477E-1   -5.205498931745408E-1   -1.292349444666841E-5    7.312877572606173E-6   -7.559057551885793E-6    1.071835184368934E-5    1.003743948621094       7.404739072439980E-3
 1.352895289528953E9     8.090872629405379E-1   -5.205753460405373E-1   -7.015443806011253E-6    5.310002498350505E-6   -9.393213690147826E-6    5.371386550218875E-6    1.003588048134789       7.364715640403122E-3
 1.353465346534653E9     8.088897697828896E-1   -5.208664377076889E-1   -6.289479397791100E-6    9.304400522659436E-6   -8.453279009361701E-6    6.396208320298657E-6    1.003502604734349       7.253961566328708E-3
 1.354035403540354E9     8.087283337306719E-1   -5.208978746954336E-1   -8.972354013656553E-6    5.450100770777868E-6   -1.508581689263011E-5    4.037540295084724E-6    1.003509226916231       7.139414102411090E-3
 1.354605460546055E9     8.086018524704535E-1   -5.212352766669619E-1   -9.782347401389896E-6    7.699729387866647E-6   -3.635955261531512E-6    5.973731668788352E-6    1.003363367643533       7.032844969225787E-3
 1.355175517551755E9     8.084200132301864E-1   -5.213461044362292E-1   -7.064699379909306E-6    7.717915824206270E-6   -7.800815708046060E-6    5.971217002993420E-6    1.003324080125358       6.885987557421614E-3
 1.355745574557456E9     8.082268300441483E-1   -5.216134194827924E-1   -8.397217780696464E-6    8.721735788435842E-6   -1.111689190693720E-5    7.084906436519520E-6    1.003240183268163       6.722138418237147E-3
 1.356315631563156E9     8.080470765688357E-1   -5.216510637658348E-1   -1.127668967434843E-5    7.337711862241142E-6   -5.726211314400692E-6    3.193448394718368E-6    1.003184739252816       6.658956727282755E-3
 1.356885688568857E9     8.079522128252642E-1   -5.219485580041755E-1   -8.608077102538214E-6    7.967938758415426E-6   -9.331244228513490E-6    6.309846140587758E-6    1.003068300219730       6.569213643352311E-3
 1.357455745574557E9     8.077039504461826E-1   -5.220785119447738E-1   -1.101375663006143E-5    9.781639284924666E-6   -1.114483500409456E-5    8.374151272515761E-7    1.003051782409288       6.498077038088807E-3
 1.358025802580258E9     8.075701344828339E-1   -5.222742234733719E-1   -9.905932237901391E-6    4.908047713473026E-6   -1.254813910931542E-5    8.962318367264555E-6    1.002989755178105       6.308240806712931E-3
 1.358595859585958E9     8.074122873042748E-1   -5.224201139380399E-1   -8.674662272238293E-6    3.135380455997308E-6   -1.020267214522972E-5    9.604634052398958E-6    1.002875301747400       6.186794844848096E-3
 1.359165916591659E9     8.072613536303018E-1   -5.225796038831514E-1   -8.655593723593834E-6    5.569310408906294E-6   -1.089903125502820E-5    4.967897196344156E-6    1.002870966346020       6.111018107591923E-3
 1.359735973597360E9     8.072100816194318E-1   -5.227177565438094E-1   -8.851822227665308E-6    5.771891109832980E-6   -1.440089843651361E-5    1.015740968326211E-5    1.002895156415010       5.976257867768252E-3
 1.360306030603060E9     8.069988800943297E-1   -5.230240329893686E-1   -8.673291092725114E-6    6.267478813807102E-6   -9.292486385446191E-6    5.873490082715313E-6    1.002783823368183       5.842547601458281E-3
 1.360876087608761E9     8.068140426926709E-1   -5.231428675910591E-1   -1.044534269839225E-5    6.879418601616396E-6   -1.040848600269017E-5    3.692408970058211E-6    1.002745108426124       5.667719728397922E-3
 1.361446144614461E9     8.066897467541798E-1   -5.233203485634221E-1   -6.036496681251384E-6    5.409181900807250E-6   -7.733166293469873E-6    4.516325557924289E-6    1.002692229015512       5.746285894624737E-3
 1.362016201620162E9     8.065388156853607E-1   -5.233937974155427E-1   -7.778586709711805E-6    4.723238891159785E-6   -7.493645713978765E-6    3.580175590988158E-6    1.002719977569909       5.580989988316475E-3
 1.362586258625863E9     8.062973053845800E-1   -5.235568530264161E-1   -1.038232720626268E-5    5.268593295179556E-6   -8.643343201620415E-6    6.702206958053588E-6    1.002568195940339       5.458256828036763E-3
 1.363156315631563E9     8.062578453984695E-1   -5.237760444881261E-1   -1.229557134776668E-5    7.229535388372635E-6   -7.332901154217113E-6    5.238974440007713E-6    1.002671373220619       5.400255165719819E-3
 1.363726372637264E9     8.061403620150227E-1   -5.239380438714781E-1   -6.087404204878685E-6    1.098760725651153E-5   -1.060549173318556E-5    5.523361106215381E-6    1.002545795513551       5.207554835379056E-3
[truncated: 1,740,463 more chars]
