# Supplementary material for: C-Axis Oriented LiNbO3 Thin Film Grown by Chemical Beam Epitaxy for Surface Acoustic Wave Device Applications
Source: Sensors (Basel). 2026 May 2;26(9):2858. doi: 10.3390/s26092858 (PMC13165638; doi:10.3390/s26092858)
Supplement: Supplementary file 1 [file sensors-26-02858-s001.zip › Data/README.txt]

README.txt
Supplementary raw VNA data for:
“C-Axis Oriented LiNbO3 Thin Film Grown by Chemical Beam Epitaxy for Surface Acoustic Wave Device Applications”

Contents
--------
This supplementary dataset contains the raw Vector Network Analyzer (VNA) traces used in the manuscript:

1) Delay_Line_raw.s2p
   Raw S-parameter measurement of the SAW delay line.

2) One_Port_Resonator_raw.s2p
   Raw S-parameter measurement of the one-port SAW resonator.

Data format
-----------
Both files are provided in standard Touchstone .s2p format.

Measurement conditions
----------------------
- Instrument: Rohde & Schwarz ZNB Vector Network Analyzer (VNA)
- Measurement setup: manual radio-frequency probe station
- RF probes: S-G and G-S-G probes, 500 µm pitch, supplied by T+ Inc.
- The data provided here are raw, non-de-embedded VNA traces. In particular, the 12.5 ohm series resistance correction described in the manuscript was NOT applied to these supplementary files. The corresponding de-embedding step was used only during data processing and interpretation in the manuscript.

Device information
------------------
The measured devices were fabricated on C-axis oriented LiNbO3 thin films grown on C-plane sapphire.

Common device parameters:
- Piezoelectric film thickness: 350 nm
- Electrode material: Al
- Electrode thickness: 50 nm
- Acoustic wavelength: 3 µm
- IDT length: 78 µm
- Number of IDT finger pairs (Ni): 26
- Aperture width: 60 µm

Delay line:
- Structure: two-port SAW delay line
- Gap between the two IDTs: 1500 µm (500λ)

One-port resonator:
- Structure: synchronous one-port resonator
- Number of reflector electrodes (Nr): 100
- Gap between IDT and reflector: 0.75 µm (λ/4)

Notes on file interpretation
----------------------------
1) Delay Line.s2p
   This file contains the measured two-port S-parameters of the SAW delay line.
   The manuscript uses these data for the analysis of reflection S11 and transmission S12.

2) 1P Resonator.s2p
   This file contains the measured response of a one-port SAW resonator saved in .s2p format.
   Since the resonator is a one-port device, only the first-port data are physically relevant.
   The second channel/port should be ignored.
   During measurement, the second RF probe/channel was left open-circuited.

Relation to manuscript figures
------------------------------
- Delay-line data correspond to the measurements presented in Figure 4 of the manuscript.
- Resonator data correspond to the measurements presented in Figure 5 and to the BVD fitting discussed in Figure 6.

Additional remark
-----------------
The supplementary files are provided to ensure transparency and reproducibility of the reported electrical characterization. They represent the raw measured traces and not the post-processed curves used for extracted parameters such as coupling factor, quality factor, or de-embedded admittance.
